# Supplementary material for: Analysis of microsatellites from the transcriptome of downy mildew pathogens and their application for characterization of Pseudoperonospora populations
Source: PeerJ. 2017 May 2;5:e3266. doi: 10.7717/peerj.3266 (PMC5417063; doi:10.7717/peerj.3266)
Supplement: Fig. S1 — This file is the predicted transcriptome file for Pseudoperonospora cubensis. This dataset was used to mine for microsatellites, or simple sequence repeats (SSRs). [file peerj-05-3266-s001.gz]

Archive with 1 entries (1 files):
- peerj-05-3266-s001
