# Supplementary material for: Analysis of microsatellites from the transcriptome of downy mildew pathogens and their application for characterization of Pseudoperonospora populations
Source: PeerJ. 2017 May 2;5:e3266. doi: 10.7717/peerj.3266 (PMC5417063; doi:10.7717/peerj.3266)
Supplement: Fig. S1 — This file is the predicted transcriptome file for Pseudoperonospora cubensis. This dataset was used to mine for microsatellites, or simple sequence repeats (SSRs). [file peerj-05-3266-s001.gz › peerj-05-3266-s001]

>maker-pcu_contig_1-snap-gene-0.36-mRNA-1 Calcium-binding protein
ATGAACCGTGTCAACACCTTCTTCTGGTCTCGTTTAAACCCCACTGGCGAGCTTGTGCGC
TCCGTGGACGTGCTACTACGCGAGCTAGTGCCGGATGATAAGCTGGACGCCGCCTTTGAG
AGCCTTAGTATCGCCGCAAGCTCGGGTACAGTGCCCGCGGAGTGCAAACTTCAAGGCGAT
GGCGCCGTAGTGACTGAGGTAGCAGCAGAAGCATGTGAACCAGCCTATGAAGGCAACCCA
CCGCCCGAGGAAGAGTCAAGCGACGAAGAGTCTTCGACTGAAAAGACGGTGACTGGCGAG
CTCGAACGCAAATGGTCCAAGATCCGCGCTGTGTTCCACGACTGGGACGAGGAGCAAGGC
GATCGTGAAAAAAAGATGGATGACATGGCCGAGCTGCTGCTACGCTATCGAGTGCTCGAG
AAGGTACTGATGCCCAAGGTATTGGGGCAGCTGACATTTGAGACCCGTAAGTACGTGGGC
AACGTCTTTCGGGCTATGACGGTGCATAACTTGCGAGGCTTTATCGAGCTAATTGGCGAG
CGACCAGACATCATGCGATGGCTTGTGGAGGGCTACAAGAACAACGATACAGCACTCATC
TGCGGCTCGATGCTTCGTGACTGCTTTGAGCATCAGAAGCTTACAATAATCTTCTTGACC
GAGCTGGGTCCCGAGTTCGAGTTTTTGTTTAAAGTGACGATGGAGAATTCCAACTTTGAC
ATATCAGCCGACGCGCTCATCAATATTTCACGGCTACTAACGGTACACAAGAAGGCGACG
GTAAAGCTCTTGGACGAAGCGTTTGATCGCATCTTTGGGCTGCTAAACGGCCTCTTGACG
TCGGAAAACTATGCCACCAGGAGACAAGCGCTGCAATTATTGTCGGAGCTGCTGCTCGAT
CCTGTGAATTTTTCGGTGATGCAGCGATACGTTGCTTCGCGCAACAACTTGAAGCAGGTG
ATGCTGTTGCTGCGGGAACCAAGCGAGGCCTTACGAATGGACGCCTTTCATGTGTTTAAA
ATCTTTGTGGCTAACCCGAATAAGTCGCCTGAGGTGGAGCAGCTTTTGGTGCGCAACCGT
GAGAAGCTGCTGGCATTCGTGAGCGACTTTGGCAAGAGCGCATCTAACCGCGATTTCTTA
CAAGAACGGTCGCTGCTGGTGTTTGCGCTTGAGCAAATGGCCCAGAACGAGAACATGCTT
GGGAAGGCCCCGGAGCAAGCTACGCGACCCGCGTCCTTATCTAACGCTGAGCGAATGCCA
CTCTCGGGTCCAGTGTCAGAAGTGTGTGCGAATAAAAGTAGGTAG
>maker-pcu_contig_1-snap-gene-0.35-mRNA-1 Znf622 protein
ATGTTGACGTGCACGGCATGCCGCTTGGAGTTCGCGTCGCCTGCAGAGCAGAAGACACAC
TTCCGTATGGATTGGCATCGCTATAACTTGAAGCGTAAAGTGGTAGAGCTGCCGCCAGTG
TCGGAGGAGCAGTTTGAATTTCGCATGCGCAAGGTACGCGAGGAGAAGGAGGCACAGACC
GTCAACGATCCGAAGCAGAAACAGCGTGCCAGGAAGGAGCAGATCAAGAAAGAAGGAGTG
AAGAAGGTACTAAAGTGTATAGCATGCAACAAGACATTTACGACGACTAATGCACACGAG
AACCACTTGGCGTCGAAGAAACACTTGGCCAATGCGAAAAAGAACCCTGAGATCGCCTCG
AATGTGGAGATGGTGAAGAAGCAGATGGAAGTAACATCGCTGGACGGAACTGCTGGCAAT
AATGCTCAAGACAATGAGTCGAAGGAATTGACGGAGGAAGAGCTAGCGATGGCGATCGAG
GAGTACAAGAAGCAAGTGCCACTAGAGAAAGAAGACTGTATCTTCTGTACGCACCACGCG
GTCGACTTTAGTGCAAATTTGAAGCACATGCTGAAGGAACACGGATTCTTTATTCCCGAT
GTGGAATTTCTGGTGGAACCGGAAGCTTTGATTGAGTACTTGGCTGAGAAAGTCAAAGTC
GGCTTCTGCTGTTTGTATTGCAACGGCAAGGGCAAGACTTTCCGCTCGCACCATGACGTG
CAGAAACACATGACGTCACTTTCCCACTGCAAACTGCGTTATGATGACGAGGACGTGGAA
GAGTTGATGGATTTCTACGACTTTGAGTCCCAGTATGCATCGTCGAAGAAGAGCAAGATT
TGTGCTGGAGCGGAGATGGAGTGGGAAACTGATAGTGAGGCTAGCATTGACAGTGACGAG
GAGGTTGTCGAGGAAGAAGCGGGGCCAGAGAACGATGACGAGAATACTATCGGTGTGTCT
GAAACGGGAGAGCTGGTACTGGCTAGCGGCCGTCGCCTCGGTCGACGCGAGTTTCGTCGG
TACTACAAGCAGCACTTCCGTCCGGACGAGACTCGTGCGTCAATGCTTGCCGCTACTAAG
GAAAATTTGCTGCTGGCGTACCAGACAGCTGGCATTGATTTTCACAGCGGCAGCACTGCA
CTATCGACAGCGTTCGTTGCCAACTTTCTCAAAAAGCGCAACAATATTACCGGCGGCATG
TCGATCATTGAAGCTAAGCGCAAAAATTTTTGGCACGAGAAAAATCGTTCGCGCTTGGAC
AACCGCAGCCACAAGCTGCAGAGAAACCCAAATCGGAGAGCCATGGTGACGGTATAG
>fgenesh-pcu_contig_1-abinit-gene-0.169-mRNA-1 Coatomer subunit beta
ATGGCGGGCGTGACGAATGAGCGCTACTGTACCGTACTCCTGCAGCAAGTGGCAGGGGAG
AAGGTACCACCTCCTTCACAGGACGAAATCCTCAAGGAGCTAGAGTCGCCCAAGGTGGAG
CTCAAGATCCGCGCGATCAAGAGCGCTATCCTCGCACTACTACAGGGCGAGAAGCTGCCC
AAGGTGCTGATGCACATCATTCGCTTCTGCTCTACACAGAGCGATCACACACTCAAGAAG
CTGCTGATGGTTTACTGGGAGATTGCACCAAAGTACGAGCAGCCAGCTACGGGGGGCTCG
CCCGAGACGCCTAAAGCGCCGCCCAAGCTGTTGCCGGAGATGATCCTCGTGTGCAACGCT
CTTTTGAACGACCTGAACCACCCAAACGAGTTCATTCGCGGCTGTATGCTTCGCTTTTTG
TGTAAGATTAAGGAGAAGGACATTCTGGAGCCGCTCAAAGATGCCGTGAAGAGTAACCTT
GAACACCGTCATTCGTACGTAAGAAAGAACGCCGTCATGACGGTCTACACCATGTACAAA
ACGTTTGGCGACATGCTGATCCCTGACGCTCCTGAGCTCATCGAGCGTCTGATTCTGAAC
GAAACTGATGCAGGAGCACGACGCAACGCTTTCCTCATGCTCAATGATTGTGCCCAAGAC
CGAGCTGTGACGTTCCTGATGAATGCTATGGACCAGGTGCCCAAGTTTGGAGACGGCTTC
TCGCTTGTCATCTTGGAGATGACACGCAAAGTTTGTCGACAGGACCCGGCACAGAAGGCG
CGCTTTGTCCGCTGTGTCTTCCAGCTGCTCAATTCGTCGTCTCCTGCTGTGAGTTACGAG
GCGGCATGGACGCTTGTGACGCTATCAGCAGCTCCTACAGCCATGCGCGCTGCTGCAAAA
ACGTACTGTGGATTGCTGAACTCCCAGAGCGACAATAACGTCAAGCTGATTGTACTAGAT
CGTCTTGCGGACCTAAAGAAATACCACACCAAGGTGCTTCAAGAGATTTTGATGGACATC
ATGCGAGCACTGAGCTCGCCCAACATTGATATTTGTAAGAAGGTGTTGGAGATTGCAATG
GATCTGGTCTCGGTGCGAAACATTGATGAGGTGGTGACCCATTTGAAGAGAGAAGTGGTC
AAGACGCAGGACAAGACACGTGAAAAGGCTGGCGAGTACCGCCATCTGCTTATTAAGGCG
ATACACGCATGCGCTGTCAAGTTTCCAGAAGTTGCGAATGCTGTGGTGCATCTTCTGATG
GAATTCCTTAACCAACCGGATGGTGCCATGGATGTCATACTCTTTGTGCGTGCCATGTGC
GAGAGTTATCCGGATCTACGCGAAAGTATTCTGCAAAAGTTGATGATTTCGTTCACCGAT
ATCTCGTTGGCCAAGGTGTATCGTGTGGGGCTCTGGATCCTTGGAGAATATGCTACTCTA
CCTCCTGAGAATGGCACAGAAAGTGATACGTCTATCTTTGAAGCTGCTAGCACCATCTTT
GGTGCCATCGGCAGTCTACCGCTGGCCACGGAAGCAATGCTCAAGGCTCCTGAAGGGGCA
GAGGATCCAGCAGCTGCAGGTGCTGCGTATTCAAAGCCTGTCACGAAGAGCATTGTCTTG
GCAGACGGCACATACGCGACGGAAACGTCGTATTCTGCTCCTGCTGTCAAATCTACAGCA
GCCGAAGACGACAACGTTCCAGGACTGCGCCGTCTGTTGCTGAATGGGGACTTTTTCCTT
GGTGCAGCTGTAGCTTCAACGTTGACCAAGTTGTGTCTTCGTGTATCAAATGGTGACGTT
GCAGGCGCTACTGCTCGTAACGCTGCGATCAAAAAGTTGGTGGTAGATTCCACACGGTGC
ATGTGTGCCATTGTGGCTTATGGCCAATCCAGGGCGAGCAAGCACGAGATTGACCAGGAC
TCTGCACGTCGCATCCTCGTGGGTGTGCGCGTGCTGCTAGATCCGGTGAGTGCGCAGGCC
ACACACGCGATCATTACCGAGGATTGCCGTGCTGCGTACCGCGCCCTTCTCGACACACAA
AAGGCACAAGAAGCAGAAGCTGCACGTGCTGCAGCAGGTGGGACTGGTGGGGAGCCGGTA
ACTCAGGCAGATGATTTAATTAACTTCCGGCAATTGCGGGGCAAGAAAGCTCTGGGCTCA
ACGGATATTGACATTGACGATGGTGCCGACATTAACCGTGCCCTTGGGCAGCAAGGCGAC
GGCTCGAACAACGAATATGCCGGCGCAATGCGTCACGTACACCAGTTGACAGGCTTTGCA
GACCCAGTGTACGCTGAAGCCTGTGTCACGGTCCATGATTACGATATTGTGCTGGAGATT
TTGGTGGTAAACCGCATTCCTCAGACTCTTAGTAACTTGACGGTGGACCTGTCTACTATT
GGTGACCTCAAGCTCGTGGAGCGTCCTCAGCCGCAAACCATCGGGCCGCTTGACCAGCGC
ACGATCCGTGCCAATATCAAGGTGAGCTCGACTGAAACAGGCCACATTTTTGGTACGATC
GTGTACGATTCGGCGTCGGGGGCTGAGAAGACGTACGTTAATTTGAATGACATTCACTTG
GACATCATGGACTACATCAAGCCAGCGACGTGCACTGACGCAGCTTTCCGTGCCATGTGG
GCCGAATTCGAGTGGGAGAACAAGGTGGCTGTGCACACGGAGTTGTCAAATGTGTTTGAG
TTCTTGCAGCACGTGGTAGACAAGACAAACATGCGTTGCATGACACCCACGGCGTCACTG
GGTGGCGACACGAACTTTTTGGCTGCGAATTTGTACGCCAAGAGTGTATTTGGCGAAGAT
GCGCTCGTGAATCTGAGCGTTGAGAAGCAGGACAACGGGCGCATTGCTGGTTATATCCGC
ATCCGTAGTAAGACTCAAGGCATTGCGCTTAGCTTAGGCGATCGCATCACAGCTGTGCAG
CGCGGCAGTGATGGCCAAGGCAAGCGGAAGAAGCTTCTTGCTTAG
>maker-pcu_contig_1-fgenesh-gene-0.5-mRNA-1 Histone H1
ATGCCGTCTCCTCCGTCCTCAAAGAAAGCCAACGCCGGCCCTGGCTACTACGATCTGATC
AAGGAGGCCGTGATCACACTCAAGGAACGTACGGGTTCGTCTCGCCACGCAATCGACAAG
TACGTGGCTTCTAAGAAGGGTGCCAGCTACTCGAAGTCTCGACTAAACATCGCGCTGAAG
CGTGGTGTCGAATCCGGCAAGCTTGTGCCTGTGAAGGGTTCATTCAAGCTGGCTGCTGAA
GAGAAGAAGGTAGCGGCAGTGAAGAAGCCTGTGGCGAAGGTTCCTGCCAAGAGCGCCGCT
GCACCAGCGAAGAAGGCGAAGAAACCGGTCGCAAAGAAGCCTGTTACGAAGGCCAAAAAG
CCTGCGGCAAAGAAAGTGACGAAGTCTGCTCCCAAGAAGACGACAAAGGTATCAAAGAAG
CCTGCTGGCAAGAAGACTTCAGCGAAGAAGGTATCGGCCAAGAAGCCGACGGCTACCAAG
AAGAAAGTGGTGAAGAAATCGGCGGCGAAGAAGACGAAGAGTGTGAAGAAGTAA
>maker-pcu_contig_1-snap-gene-0.34-mRNA-1 Bromodomain containing protein
AGAACAAAACTCACAGACTGGGATTTTGACCCATTTTCGGGCCCCGTGACGCCTTTGCCA
CCATCTGCAGCGACTAGCAGCAGCAGTAATACGCAGCGAATTTCTCCTAAGCTGGAGCAA
GCAGTCACCATAGGCGATCCAACACAAGAAGATCCTCGGGACGAGGTGTATCCCGTCAAG
GCAACGAAAGACAATAAGAACGCGGTGTTTCAGACAGCGCGCATTGAAGTGGTGAGCCCC
AGTGATAGTGCTACCCCGTGGACCTCGGGTACACCCCGAGGGCACCTCGACAACGAGGCG
CCGAGAGACCTTGCGAGTTTGCACGTGTGTGTTATGATGGTCGAGCAGCATGCACAGAAG
CCTGTATCTGCGACTACGAGCAATGGAGCTATATCAACGATCAAGCAGGAGCCAAATGCT
GCTGCTCAGATTGCTTCAAGCGATGTTACTAACAATATTAGTAATTCGACCTCAAATGCC
ACGATGAAGTCGGAAAATGGAACTGACGCAAAGAAGCCTGTACCGAATCTTCCGCGTGAG
GTGTTGCAGTACGCGCCGTTGCTTGTTGGCAAGTACTACATTCAAGACAAACGCGCGCTA
TGGTCTGGAATGTGGGGTATGAACGAAGCGGCGTTTGGACCGAAGGGTATCATCAGCGCG
TTTGAGATGAAGTCTCAGGAAGACGTGTCGATTCCCATGTGCTCGGGTACCTCTGATATT
GTACATCCGGCAATGTTGGGCTCGGCGCTTGCACGGTCATCTCAGAGAACAAACGCTGAT
GTGAGTAAAATGTCTTCCGTCTATTTGGGCTACGAAACGGATGCGAATGTGCGGTCGGCA
ATGCCTTTCCACGGAAAGTACAGCGGATCGTTCCAAATTCAAGCGATGAAGGGCAAATAC
CAAACTGTTACGGAGAATGACGTGGAGATTCGCTTTGTTCACGATGCTAGTAACCCGTCG
CAATTCATTGTGTCTGGATCAGGTGAGAACCGATTTGGTCTGTTTACGCTGCATGGATTC
CTGGAAAAGGAGACGAATGAAATGCGACTGTATAAGGTTTACAAGCCCAAAGATCCGGTA
AAGCGAACACTTCCGCGGCGTGCACGATCAGCGCGAGTGCCGACGCCTGCGGTGAAGCGC
GAGGCGAAGACGTTGTCGATCTCTGCTCCGGCCGTTACCGCCACCCCTGCGCCTGCAGAT
GTTGCTAAAGTCGTGACGCCTCTCGCTGGCCCCACCATTGTCGTTCCACGAAAAGTCGGC
ACGCCAGTGTCCGACTTTTCGTCTCCGTCGTTAGTCCTGGGTCGTTCAGGGCGAAAACGA
TCGATTCCGGCCCATCTTCGTGAAGACAATGTTCTTGAATTTGACCACGCACCGATGAGC
ATGAAGAAATGTCTGAGTGTTTTGAAGAGCATGATATCGAATCCGAAGTCTGCACCTTTC
TTGGCCCCTGTGGATCCTGTCGCTTTGGGAATTCCGGATTACTTTCACGTGATCAAAGAA
CCAATGGATCTTGGGACTATTCGGAACAATCTTGAGGCTGGACTCTACGACAGCCCAGCC
AATTTTGCAGACCATGTCCGGCTGGTGTTTCGTAACGCAATGCTGTACAATGCAGCGCAC
AGTCAAGTTCACATTTATGCAAACAAGCTTTTGGACGACTTTGAAAGGCGTTTCAAGAGC
ATCAATCTGAAGCTTTCAACCAAAAGCAAGAACTCGGACTTGAAAGTAAAGAAGGACCGA
AAGTCGGACGCGTCTTACTCGTCGAAGAAAATTCGAGGAGGCAAGGGCACTAAAGGCAAC
ACCAAACGACGTGCGTCTGGCGAAGATACTGGCTTGATTATGTCGTTGAAGGAAGACATT
GAACGCCTGAAGGCAACGTTGGAGCAGTTGCAGCCGAGTATGGTGAAATCGTCTTCTTTG
AAATCTGTAAAGTCTGCTGCCAAACCGTTTAGGATGGAAGACTTGACAGAAGAGGAGCTC
AACGAGCCTATGAGTCAGATGGACAAGGCTCGATTGAGCTCAGACATTAAACTGCTTCCA
CAGGACAAAATCAATCGTGTTCTCCAGATCATCGCTGAAGCCGTTCCGGTAGCGAAGCTG
GCAAACGAGAATGACGAAGTAGAGTTAGACATCAACGCGTTCGACACTCGGTGCTTGCGA
ATGCTGGAAGGATATGTTAGAGAAAACGGGATTGGCCGCAAGCGGAAGCGTCCTGTCAAA
AAGGCCAAGATGGCGCCAGCTGAAAAGCGACTCAAGTCTGCCGAAGTGGCGGCGCTGAAT
ATTCGGCACCGCCAGGAAGAGTTAAAAAATCAATTGGCTGCAATCGACAGAGATGGCACC
AGCGTGGCGCGCGCGACGCCTGGAAAAAATGGCGACCGACGCATAGAGCAAGATGCTGCA
ACGACCGACGTAGACGCCGGCATGGAGGCTGGTGGCGCAAAAAAGTGTGGCGGCAGCTCT
TCGGACAGCTCGCCGAGCTCTTCCGAGTCATCGGACTCGGATAGTGATAGCGATAGTGAC
TCAGACTCGGACGACGGCGGCGCTCCTCTCGAAAGGTCTCCTCCGCTCGCAAGTGCTCCG
AGTTTGTCACAGCTTAACCCTTCCGCTCCGATTCATGCTGTTGATGCCGCAAAGAAGATT
CGTGACGAGCAGCTTTTGAGCTCAGAGCCCCTTCGTGTAGAAAATCGCGGAGCTTGGAGT
ATGCTGGCAAAGAAAGAAACGCCGAACGGGACGCCTTTGGCTCACTCAAATGGCGGCAGC
GAGTCAAGCTCGTTGTGGCTATCTGCGCGCTCAATGGAGCAGATCAAGCAGCAGAAGATT
CAGCAAAAGGAGAAGGAGCGCACAGATGAGCTGGAAGCTTTGAAACGTCGTGAGACCGAG
CAGCGTGAAAAGGAGAAAAAGCGTGAGCAAGCAGAGCGACGGAAACAAGAGCTGGAACAA
GCGGCAAAGTTGGCGGAGGAGAAACGTCTTCGGGAGGAGCGGGCTCGCGATGCAGAACGT
GTGCGCATTGCCCAGCTTGCGATGGAACGGGAGAAGCTGGCCCGTGACGACGATGTTGAG
CTCCACGATGCCACGCTGAGCGAGGACTTGGATGCATTCAGCTCGTCCTCATTTTTGTAA
>maker-pcu_contig_1-snap-gene-0.26-mRNA-1 Conserved gene of unknown function
ATGGCGCTTTACCTGCAGCTTCAAGGCGAAGGTGCTGCCGCGCTGCGTATGTTTTTGACG
ACACGTTTGAGCACGATACAACTGGATCGATCAGAAGTGAAGAAGCTTCGGCTGGATGAG
TCCAAGGAAGTGCTGACGACGTGCGAGCTGCGGCAAATGGCGAGGCTGCTGGGCAAACTA
CGAGCTTCTGACCCCTCGACACCCAGTTTGATGTCACTATTGCGACAAGGGAAAGGAGTC
CGAGCATGTGCAGTGGCTGCGCAAGAAGAAGAGAAAAGCGAAGAGCGAGAGGCGAAGGAA
GCGAGGGCCAAGTACCTGGCCAAACGCCGTGAGAAGTTGCAACGACTGGACGAAGAGATG
CGATATGGAAGCATGGTGCGCAACGTCAAGACGCAGTCATTCACGAACGAGCTACAACAC
CAGCAAACAAACGTGCGTCAGCATTTGTCGATTGGCGCCAATATGGTGATGGCTCGAGTG
ACGGCGTTTGTTGCTGTCTACTTTGTGGCTCTGAACCTCACCGACAACGAGACGACAAGA
GTCATCGCTGGACTGGGAGGTGCCATTGTCATGATGGTCATCGAGATGGTGTTGTATATC
GCGCGCGCAGCCAAGATTGAAACCTTTGAGCTACAACAGAGGAAGGTCAAGAGCGCTTTT
TAA
>maker-pcu_contig_1-snap-gene-0.44-mRNA-1 Conserved gene of unknown function
ATGGTGTGGCATACAACGTTGCGCGAACTGGCGTTCCGACCAGACATTCAGTGCACTCAA
AACATGTGGAAGCTCGGTGGAAAAGAGCTGCACCCGAGTCTGCGCATGACGTACAAAATG
GATGGCAGTACAACGCACTGCTACTACATTGCGGAAAAATACTCACAGGAGAAGCCCCTG
GAGGAAAATGTACTGGTGAAAGACTCGAACAGTGCGTGCCCCATCACAATTCGCGTCGAT
ATTGCCAACAAACTGGAGAAGAATACGCTCATTCCTCTTCGTTACACTGCAACGCTGGAC
ACGTCGTCAGCTAATCCCAACTTTGAATTCCCCATGCCGATTACGCGTGTGTCTGTGCCC
GATTATCTGCTGAATGGCAACAAGACATCGCCAGATAGCTCGGGCGTTTTTGATATAGCG
GTAGCCAACGTGGTCATCTGTGATTGGCGATCGTGTGACCTCTTCTCGACGAGGGGGCAA
AGCTCTGCCTACTATTCGTCGAAGAACAATCCAAATGACTTCAGTGGTAACGTGGCCGTT
TTTGGCTCCGAGGAGCTCATGATTCCTAAGGATGGAAAATACACGGGATACGCTCATCTC
GTAGTCAGTGTCGCCGACAATTCGCGCGCCGATTTTGTCACGTTCTTTCCCGTCCAGATC
GGTGATGTCGCTGGCACGTCACCCAGCAGTATTGCTACAGACGGCACGACCACGTATTGC
TGGACTTCGAAGGATGTGTCCGTGTTTGATCCTAGTGTTTCGAGTGGCCTTACGATTCGA
ACGGGTGCGTATTGCCCAGGATCTATGTCCATGTCACTCTCGTCTACCGAAGTGAGCATA
GGAGACACGATTGATATTGCCTGGATGCTGGACATGTCGGACTCGACCACTGACGACTCG
ACTCTTATTGCTGAAGTTTCCAAAACGGAAGCTATCAAGAATCCACGTACGGACATTTAT
TCGGTTGTACCTGTCTCCGTCTTTAGCGGTTGTCAGCGAAACTTGGCCGGTGCCAACTGC
TCCACGTATTCGGGAGAAGATTCATCCACATTTGATATTGCACAATTCAACGACAGGAAC
CTCACAAACAATGCCGTGAGCTATTCGACCAAGTATACGTTTACTACATCCGGCCAGTTT
ACAATGTTCGGTCGAGTTGCTTTGGTAACAGTGGACGGCGAACGTATTGATATGGCCATT
TACTCGAGCGTGACAGCTTCTGTTCAAGGTGGAAGTAGCGGTAGCAACACGTTTCTCTAC
ATTGGTGTGGGCATCGGAGCTGCTATTTTGCTGGCTGGGTTACTCTTTTGCTACATGAAG
AAGCGCCGTAACCGGGTGACCACAAAGAACATTCCATTTCGCCAGCCTGTGAACGGCTTG
GACCGCACAAGCAACTACACATTGGAGTCGTCAAACTTCCAAGCGTACAAGATGCCCACA
CAGCAGATTCAGGGACTCAGCATGAGCGGCAACTACGGCGGTAATAACACGACCCCATCA
TATCTTGCGGTTAATGCCGATGATTGCGCCATATTTGATAAGACAATTATTGCCGATCCC
AAGCAACTGGTTGATTCGGAGGAAAGCAACGACTCCTTCTCGCTCAATCCGTATGAGCGA
GCAAGTTTTGCGGGATTAGGTCATGACATTGCAAGCTCGGAGCCCTCCGAAGCTAGCAAA
TTCTCCTTCCAGTCTGGCTACGATGACGAGTCCGAGTGGGAGTACGACACACGACAAATT
CGTGGTACTGATAGCAGCAGCGATTATAGTGACTTTTCATCCGACCATGGCACGAGTCTG
CCGACTTCAGAGACTTACGAAATCGGACGTAGCATGCCCATTCTGGAAGAAGACGATCTG
AACGACCACCACGATTTACACAACGGTCAGCAACACCCGCGGAACTTTGGGACTGATCCA
CACAGCACGAATAGCTCAGGCTGGACCGTTACCTAA
>maker-pcu_contig_1-snap-gene-0.43-mRNA-1 Major Facilitator Superfamily (MFS)
ATGTCGCCTGACGAAACCAAGGAGCTCCTGCGGCTGCGAGAGTTGAGGCGTCAATACGAT
CTCTCGACTGCTAAGGAGACTGGTTCAGACACTGAAAACTATGGCAGCGTCGTACACTCC
AATCGTCGTACGTGGGTCTTTTTCAGCGTCATGGGGGGTCTCATCTATGGCTACAACGTT
AGTCTCGCCGCCACATTGCAGTACATGTGCGACGATTTAGCGCTGTCGTCAACTCAGGAA
GAAGCTCTAAGTGCTACCGCGACGCTTAGTGACGCAGGTTCGATGCTGGTGGGAGGTTGT
CTGGCTGACCGCTTCGGCCGCAAAGCAATGGCCATGTTCGCGTGTTTATGTTCCATCATC
GGAGCTCTTTTCGCTGGGGTTGCTAGCTCCAGCTTTGCGTGGCTTGTGGTCTGGCGACTG
TGCTCGGGAGTGGGCAATGGCTTGTCAATCTTGCTCATCCCCATGTACATCAGTGAGTGT
GTGGACGCTGCGAGTCGGGGAGCGTTCCTCACGCACTTTCAACTTGGCGTCAACTCGGGG
GTGGCTGTGCCGTACCTCTTCATGATCGTTGTGAGCGAGAACTGGAGAGCGTGTTTGGCC
TTTGGCAGTTTACCGGCGCTATACGTGCTCTATAACTTCCATTTCCACTTCCCCGAGAGC
ACGAAATGGCTTCGTTGGAGAGAGGATCGGACGGATGTGGAGAGTGGAGTCACAGGCGTC
TCGGATGAAGAAACTGTTGACTCTTCGGGGGCGACGACAAGTAACACCATCATCAAGAGC
ACAAGCAACGGGAGCTATCAACGCCCACACGAGCAAGATGTTGCTGCTTGTGCATCGTCA
TCGACGTTATCGACGTTTTCCAATCCATACCTCGAGCTCGTGATTGGTCTCATTCTGGCC
TACGTGGATAACTGCGTCGATGCATCTCTTTTCTACGGACCGGAGATTCTCGCAAAGACC
AATTCTTCTTTCTCTAGTCGAGACGCAAACGTTTTCGGCCTCTCGTGTTCACTTGTGGCT
GTCGTGTCCGTGCTTTTTGCTGGACGATTCGTTATCGCGAAATTCTCGCGACGACAGGTG
TATCTTACGTGCCTTGCTGTCGTCTGCACTTGTTTCTTGGTAAGTGGTGGAATCTTTGCG
TACTATTCATCGGACGCTTTCGCACACAGTCCAATGGCATCGGCAAGCATCATGATGATC
TTTGCTGTGTTAAACGTGTTTGGTGCTGTGGGTCCAAACGTTCTCTTCGTTGTCATTCTC
AGTGAATTGTTTCTGGACAACAGCTACCGAGCGCGCTACATGAGCTACTGCACTTTCACC
ATGTCACTGACCTCGTTGCTCATAAACGGTTCTCTGCTCACTTTGTTCGAAAGCTTTGGC
ACGGCGACTACCTTTTTTGCCTATGGCATCTCGTACGTGGCATGTTTGCTCTTCTTTTGG
ATGTACCTGCCGGAAACAAAGCAACGGCAACTAGTGTAA
>maker-pcu_contig_1-snap-gene-0.33-mRNA-1 Isovaleryl-CoA dehydrogenase
ATGCTTCGATACCTCCGCCACCCGCTAATTGTTGCCCGCCGCGCTTGCAGTTCGGCTGAA
AGCGACCTCACTCGCTTAATGTCGTCAAGTCGGGAGCTAGATTTGTTCACACCAACTGAA
GAACACGGTGCACTGCGCGAAATGCTCGCGAGTTTCGTAAAGTCAAAAGTAGACCCACAA
GCCTTGGAGCACGATCGCGAAGAGAAGTTTAATATTGCGCTGTTCCGCGAGCTGGGAGAC
TTGGGACTATTAGGCCTCACAGCCCTTGAAAAACATGGTGGATCGGAGATGGATGCGCTT
GCAGCTGTGATTGCTCATGAGGAGCTCTCGTCTAGCGACCCGGCCTTCTGTTTGTCCTTC
TTGGCACACTCCATGCTGTTCGTGAACAACGTCGCGCGCAATGCGTCGGACGACCAGTGT
AGCAGGTATCTTCCCGACGCCTGCTCAGGCAAAAAGATTTGTGGAATGGCCATGAGTGAG
CCCTCCGTGGGCACAGATGTTCTGGGCATGCGCACAACGGCGAAAAAGTCGGAATGTGGC
AAATTCTACGTGCTAAACGGATCCAAAATGTGGATTACAAATGGAGCTTTGAACGATACG
GAACTTGGCGACACCTTCTTGGTTTATGCTCGAACTGGCAACACAGGGAAGGCGAAGCAT
GATTTCTCGTCGTTCATTGTGGAAAAAGGGTTCGAGGGATTCTCCTTGGGCCAGCGTATT
AAGAACAAATGCGGCATGCGTGCGTCCAACACTGCAGAGCTGGTATTTGAGAACTGCAAG
GTTCCGGCTGAGAACTTGATTGGAAACGAAGGCAGCGCTGTGCTGTGCATGATGCGCAAT
CTCGAGATCGAGCGCGTGACGTTGGCGGCTATGAGTTTGGGGATCGCCAGACGCTCGCTT
GAAGTCATGATCAATTATTCGAAAGAACGTCAAGCCTTCGGTCGATCGCTGAACAACTTT
GGCCAGATTCAAAAGAACATTGCCGAGTCGTATGCAGAATACTCAGCCGGACGTGCATAC
GTGTACAACACGGCGAGGAAGCTGAAACTGGACTCCGTGGGTAATCGTGTCGACACAGAC
GGTGTGAAGCTCTTTTGCGGAGACATGGCGAAGCGCATCGCAGACCGCGCGATCCAGACG
TTGGGCGGCTACGGCTACGTAGGCGAGTACAATGTGGAGCGCCTATGGCGTGACTCGAAG
CTGCTGGAGATTGGCGGCGGCACGAACGAGTCGCACCACAAGAACATGGTGCAGGACCTC
AACCGCAATGCGCTCTGA
>maker-pcu_contig_1-snap-gene-0.42-mRNA-1 F-box protein
ATGAGTGCCGCCTTTACTCGCCGACGCGCCAAGCGGCCAGCCGATGACGCCAAGGAAGCC
CATCCCCATCCCCTTCCACCTTCATCATCCACTTCCTCGCAGTGGATACACTCGATCCAG
AACGAGAGTTTTCAGCCCAAGCCGACTGCCTATTTACCCCATTCGCTCGATGACGAAGAC
CCGCTCGTGCTGCAGCAGCGTCAGTGCCGAGAAAAGCTCCAAGCTCTGCGACAGGTTCGA
GCGCGCATTCGGTTCTATCCCGTGCTCGATACACAACGAGGCAGCAGCGAATCGACGTGT
TATTCCATGAAGATCTCGACCAGTATGATCCTCTCGGGCGAGGACAAGACACTGGACTGG
CAGAATGATTGCGCGTCTTACCAAAATATCCATGAGAATGTTGGTATTGATGCATTGGGA
AGCCTCGAGATGCTTTTATTTGGATTTTTTTCACGTCAGGAATTACTGCGGGTTAGTGGC
GTCTGTACGGCGTGGAGAGCATTAGCGCGAGACGATTTGTTCTGGGAGCCACTGCTGCTC
ACGTCGTTGGAGAAGTATCCACTGCGTCCATTGCTAGGCTTGGAACGAGATCCGACAAAG
CAGCACGATGCTGTGCCTGCTATCTTGGTGTACATGGTGTACAAGCGACTGAGAATGGCA
CAGACAGCGTATTCCTCGAAATGCAGCGACGACGCAGTAACAGCGAGAATGAATGCTGTC
GCAACGAGGTCTAATGGTAGATTTGTAGAGCTGTTTCAGACGTTGAATGGACCAAGACAG
ATTGGAGCACTTTCAGGCACGAGGTGGATAAGTCAAGAAGAAGGTGAAGCAGTTTCGAGT
GTGCATTTGGTTAGTGCGAAAGTCAAGTCGACAGTATCGACATTGGGAACACGGGAGGAC
CATGAAGTGACGCAAATGGCTGCGGAGCTTCATTTGCAGGCACAGGGCGGAGATGCAACG
GCTGGTGTGCCGAATGGAGCGATAATGGCCATTGGGGAGCAAGCACCCGTCGTGGGGAAT
GCTCGGGATGGTGTTGGCGCTGCTGATGACGAAGATGTTTATAGTGTGGCGGACGGAAAA
GACCGAGTAACGTTGAGTGCGTGGTTTTCGACCAAGAAACGAGTCAATGAGCGCACATTG
CGGTCATTCTTACGCCAAATGCTGCTTGCGGTGAACACGTTAGAACAGTCAAACTGCGAG
CACGTTGACATTTCACCTGTGAATATTGTCGTGCACTGCCCGTCACGAATGAATGCGTCA
TCGTTGCAGAACGCTACGACTTGTGCCGATATCCAAGTAGAGCCTGATGAGAGTGAGGAG
GAGGAGGAGGACGAAACTAAGGAAGTCAAAGCAGTTCATGGGTCAGAGGGAATGCGATTG
GAAGACAATCGTCAATGCAGTAGACGGCAGACGCCCTTTTTTCAGCTTTTCATTAGCCGA
CGGAATTGTCAATACACAGGTGGCGCTCGAGGTAGAGCATTTGAAGCAGCTCTTGCAGTG
GATCCAGAAAGGAACATTCCTGCAGCGGTCGAAGTGAATGGTGGTATACGTGAAATTGCA
CAACAGCATCAGATACTAGCCGAAGCCGAGGCAGTACCTAATGCAGGTGCTGTTAACGTT
GGCAATCATGGTGTCATGGATGCAGCATTTCGGAATCAATTGGCCTTGCCCCGCCCGAGC
ATGGTGAGCTCCGTCATCCAAATCGCGATGACTGTATGGGCTCGTGGACGTTTTTCAGAC
GCAAATGCAGCTACAGTGCTGGCGCAGCTACTGCGCTTTCCGACCAGCTTCTCAAGCAGC
TTGCGGTCGTTTCTGGAATATGCAAAGTATCTACTCATTACTCACTCGGCTACTGCCTCG
AAATTGCTTCGGCACGACTACCTTCAGTGTCCAGAAGCTCGACTGGCTCATCATGCGTCG
CCGTGTTGGTCCACAACGTCAATCAACGATGTTAACGAATACAAAAGAAAGCTCGTAGCA
TATTATGGCAGTGTGCCATTCCGCACAGAAGCGCTTTTCGACAAGAGCTCCAGTATCGGA
CCAATAGTGTTGGCCGAGCTCATGCCTCGGACGAATCTTGGCATTCAGTACTTTTCCAAA
GCCCTGGAAGAAGCTAATCTTCCCGCAGAACGCTTTGTTAGCGTTGTTGCACCATCCACT
GTCTCATCGTCTTGGGTCCGCAATCTCGCATGCACGCAGACTTGTACTTTACAGCGATTG
GATCTGTCACTTGTGCGTGTCCCCATGTCGGTGTTGTTACGAGAGCTTGCCACACTCCCG
CGATTGACGCATTTGCGCTTACCTCGGCAGATTTTACGAGACGAAAACTTGGAGCACCTT
GTGGCTGCGTTGGCGTATGCTGATCTGCTCCCGCATTTGCAAGGACTTGACGATAATATA
CGTCAGGCCATGGATCGTATGGAGAAATCCTATCTCATGCAGCTCGATATGGTCACTTTC
CTCCTTCAAAAACCCAATGCGTCTTACTCTGCAGCGGCAGGCCATACCACTACCTAG
>maker-pcu_contig_1-snap-gene-0.41-mRNA-1 Binding protein
ATGCCTCCCAAGACGAACAAACAGCGCGAGAAGCAGGAGAAGAGTCGTGCTTCGTCTAGT
ATGCGTGCACATCAGTCTTTGATGGCTAGTGCAGGATCGGACGGCGTTGGAAGCTTCATT
GGATTCTCGAACTTTGCCCAGCCAGCGCCCCATGCTGTCCAAGCTACGCCCAAGACTGGC
GCGTTCTACGCCAAGCCGATAGTTCAAAGCATTTATGACGGTTCGGACCATGAGATTGCA
CTGATGCTCAAGATGCTGGCCAAGAAGGGCACTGTGACCAAGATCAAGGCGCTGCAGACG
TTCTTACAAGAGGTGCTTCCGCCCCGCCAACCGGCTGTTATCCGTCCTATGCTCGGCCAC
TTCACGCAGCTCTACACGTTTGAGGTACGCGATCAGAATGACCGCAAGGTTCGCCAGTTG
CTCAATGAGGTGCTGGCTGCACTGGCCGGCAAGATGCGTCCTCGGGCTTTCGTCCCTCAC
TTGCAGCGATTATTGCCCTACTGGTACTTAGCCATGCACGATGTTAATGCAGAGGTAGCA
ATGACGGCCAGGAAGGCATTTGATACGCTATTCCCAGAGACGGAGACGCAAAAGAACGTG
CTGAAGGAGCATTTGACGGCCATGATGGAGGAGTTCCAGAGCTTTTTCGAGAAAACATCA
GCTTCATTCGAAGGAATTCCACTGCAACCTGATGAAAAGGAGGAAAGATACGAGCGGTGC
GTCTCCGCGGCGGTGCTGAGTATTGATGCAGTGGTCAAGTTCTTAGCGGCGCAACAAATG
GCACATGTGCTAAACGACAAAGATGCGGGTTGCTCAGTGGCTACAGTGGTGTCATCTGAC
AAGTTTACGCGTCTTGCTACTTCATCGTCAAAGCATCCAAACTTTTCACGGGAGATTGTG
CGAAGAGCGACGTATGTGGCAATGGCGACATTGTGTACGAACGCCCGGGCCATTATTGCT
GCACGTGAAGAAGTGTTCGGCAAGGTGGTTCTCGGTACACTTGGCGATAAGAGCGCAGCC
AACCACGATGCAATGTGGAATATGGTGCTTACTTTCTTGCAAACCTTTCCTGACGTATGG
AGCTCCAGCGCCAGCTTTCCCAAATTCGTGGTTAGTGCTGTCTACCCGCGACTTTTTGCA
CAAATCAGACATGGATTTTACGGCTCAGGTCGGTCATCGTTCCCAACGCTGCTGCCGTTT
TTGTCAACGATTCCCTTGAGTATAGCCGTCGATCCTTCCAAGGGGCAGTCTGCATTGTAT
ACAGGTGTATTGGAGCAATGTTGGAAATTTATCGAGTCAAAAGACGCGCGATTCTGTGAG
TCTCCAGCAATTGCAGCGTTTTTCGAATGTATCACTGGATTTCTTGGCATTTTCTTGAGC
GAGAAAGCGAATACGACATGGCTGAGCGCACAGGATGCTGAATATCTTGAGGCCAACTAC
GTCAATCAATTTGAAAAAGTGTTTGTGTCTTTGCTCAAGGAAGTACTCAGCTCTTCCGAA
TTTCCGGAGGAACAAGTGGCACTCTTTGCGAGTAGTATGCTGAAGATGAACAATCGATTA
CGCAGCTTGTCAACGGATTCTTGCATAGTAAATACGCTGAAGGATGACTTTATGGAGAAG
ATTCATCGATGGACAAGACAAGCGATTAGCTCACTGATATCGAAGTTAGCGTTCGTGCCT
TCCAGAATTACTGCTCTTCTCAACGCAGGTGTTGCTGACGCTAAGGACCGAAGCGACCAG
CATGAGGCTGCACAGTGGCTGTTGACGTGTAAAGAACTGTATGGACAATCTCTCGACCAA
ATCGGTGCTTTAGTGGTAGAATCTACGTTTGCATCGGACAAGAATGCATCAATTGCCCAG
CTACTGGCGGCAATATACGGTGTTTGTGAAGCTCATCCTTTGGACGTGCTACTGCTGAAT
GGAGCCAATACGGCAATCGAGAGCCATTTCGATGTCCACTATCGTCCCGTGCTTCGTACG
CTTGCCGGTTGGAAGAAATCATCCAACAATGAGAGCGTGGCAAAAACAATGCGCGCTGCT
TTGGAGCTCACGCGACCATTTTTCCTTGTTGCACAAGACAAGAAAGAGTTTTTATCGCAG
CTTTTTCAGGACTGCAGCGTTCAATTCAGTGATCTAGAGGAGGCGGGCGACATCATTCAG
TATGGATTGCGATTTCCGGTAACTGATCAAGGCAACAAGCTGTGGCTTTCTTGTGAGAAC
TGGCAAAGTAGCTATGAAAGTGACGCATCGCCGACCGATCAATCTGACTCAATATTGGAG
GCCCTACAAGCTATTTGGCAAGGCAAACTGCTTGATGAATTTCTGATGACTAGCTTAAAG
GAGCGGCTTGATGACTTGGATACAAGTGCTTTTACTACACTATTGAGAGCGTGTCTTGGA
GGTCTATCGAATTCCCCTGTCGTAAGCTCTGACGCAGTAGTATTCCTATGTCATTTTCTA
CTTCGTAATGAAGGCGACAACAGTGACGCAGTGGTGATGCAGATACTGACGCACCTCTGC
GAGCTGTTCTTTAAACTAAATGGAGAGCTATCTGCTGAACTCGAAGCAGTTGAGGGCCAA
CTGTACAAGCTGCTGTTCCATCTGTCGGCACGAGGAAGCTACCGTGCTGAAGCGAGTGCA
CTTTGGGCACGAACTGTGCGATATTCCCTCAAGAAATGGACGCTATCACGGACAGAGACG
CTCGTGAGCGAGCTGGCTGCATGCGTCAACGATTTTCTTCTTGCGGATTTACCGGCGGGA
ACCGCATCATTCAACGCCAAACAGTTTGCAGCGTACTTCAAGAGCTTCGTGCAGCTTGGT
GTCGATCAGACGTTTATCACCGTGTCACAGTTGGTGGAAAAAGTGGATGCGGTCAACTTG
CGATGCCCCGATGATGCTCGACAAAAGCTGTTCTATAGTCGAGTGTTGTCGGGATTGGGA
GAAGCTTGCGAAGACCAATTGGTTGTCGATGCTTTGCAAACTTTCTTCAGCTCGTTGACA
TCAAAGGATGAAGGTTCGGCAATCGCACTTGTTTCAAAGCTGGTGGATCTCGATGTTGCT
CACGCGTTAACGTGGGTAGTGTATCATTCGAATGACCGCATGCAGAGAGATGTTGCGTTG
GTGGAGGTGATGGAGAGTTACTTGACTCTAGACCACTTGTATGATTCACTGAAATTGTCG
TCAGGCATTCTGGACAAAGTGCTTGTAAATGCTCTTACAACGTGTCAAGGCGAGCTCAAA
GGTGAGCCCGCAGAATACCGCAACTTGGTGTTTCTGGACACGAGCCCAGCTACGAGTCAA
AGCGCGGGTCTGCTTACACTCGACCAACACAGGAAGTTGGATGACATGTTGATCGGAGTG
CTATCGATTTTGAGCTCAATTGCGGCACGAACGTTGTTTGTTCAAGAGTTGGTGCATCAA
AATGGAAACTGGAAGGCAGAAGCAGTCCAAACTGTTGCTATCTCGTTGTTTGATGCAATT
CGCATAGAACAGGAAGCCAGTGACGAAGCCGTTGCAGCACTAAAAGAGTTTGTTGCTTTC
TGTGACCATGATGCTATCTCCAAGCCTACGACTGGGTTGTTTGAGTACATACGATTGGTG
TCACGGGCAGTCAAAGAAGAAGAGAAATTACCAACCGCGAAGCAAGAAATTATCAACTTG
TCGAGTCAAGAGTCAATTATGCAGGGATTGGCGGAGACACTAGCACCAAGTTCGTCAGCT
GTGGTGGAAATTGATGAGTGGGTCGCTATAGCCGAGTACGTAGCTTCTCTCTCGGTATAC
CTGCACCAAGCGGCTTCAGGTTTCCGTGCTGTGTGGGGGAATCTCGCCTGTTTGGTTGTG
ACGCATGCAATTGCAGGCAAATCAGAGACTGCCAAAATTGCTGCGCTCAAGATCCACAAG
CGCAGCGCCACCCTTGGGACCCGTAGGATCATCAAGGGTGACGAGGAGCAGATTGTGCTT
GCTTACTCTAATGAGCTGGTCATTGCACGACTGGCTTTGATGGATCTTGCGACTGGAATG
TACAACTCGAATCCTGACGCACTGCAGGAGCTTGCTGCACACTACCGAGAAGCACTTTTG
TCCACGGTGCTATGTGGGCTCTCTGAATGTGCTGAGCTGAAGGTAAGCATCGTAACGACG
TATGTGTCGCTGGCATCTCCGTCGCAGTGCTTGCAGCTTGTGAACCTCTGGTTCAACGTG
GAAAAATTACTTGCTCGTGTGCTCCCAGCGTTGCACTCAACCCTTACGAGCATTCATGAT
GTTGGTCGTGTGAATGCGCTTGTACTCGAGTCTTTCGGTGGCATCAATACGCTAGCGTCA
CTTTTCAACACCAGACGTTACCCGTTGCAGCCACAGCTACGTGTGGTACTGTACATTCTC
GCATCGTACAGCGGCGCGCTCTGCTTACATAACGATACAAGCGCCATTGATGTAAACGCA
GAAGACGAGGTCGCAACAGAGTTTGCGCTGGCCAAAATGCTCATTCCAAAGGCATTACGC
TCAGCCCTCCGTGCTGTATTTGCTGACAAAAGCGACGAAACGAGTGCTGCAAATATTCGC
ATGCGTAGCCGTAAGCGAAAGGTGCAGGAGCTCGAGGGCATCACAGGAAAATTGCTACTC
TGGGATCTGTTCTTGCAGCTATTCCCTGCGAGTGGAAGTCGAGAAAAGAGCAGCAGTGAT
GGCGAAGGTGTTTCCTCTACGCTAATCGCGTCATCGCTAAGCTCGTACGTCGCGCGTCAC
GGGATACTTACAAGTTTCTTGAACTTTAGTTCAGCGTTGTTGTCCCAAGAATCTCAGTCT
TTAGCCAAGACGTCGATCCCAGAGCTACAAGACACGACTCTGTTTGTCGTGACTGACTTG
GGTAAGAGCGATGACGAGGAGACGTGGAGCCTTCACAAGACGCGCGTGTTTCAGCTTGGC
ACTCATGTGTTTTTCCGTACGGTGGTTCGCCTTCCAGCGATGGTACGATCATGGTGGAAC
GATGATTGCTCGCGTGCTACACGTAGCTGGGCTGCCAAATACTTTGAAGATTACATCACG
CCTTCGGTGCTCGCGGCAGAGCTCGAGGTGATCCAAAAGGCTAGTGAGACCGCCGGCGCA
TCTTGGGACGACGAAGAAATGACGGTGAAAGGCAGTCGTGTGTCTCGCGAGATTACAACA
ACTTATGTCAAGGATGAGTGTGCTCTGGAAATGGTGGTGCGCGTGCCATCTTCGTACCCA
TTGCGCTGCGTGGAAGTTGAGTGCACAAAGCGTATTGGCATTTCCGAAGATCGTTGGCGT
CGCTGGGTGCTGCAAATTGTTCGCGTGACTTCATCTCGTGATGGATCACTGCTGGACGCC
GTATTGCTGTGGAAACACAATGTGGACAAAGAATTTGAAGGTGTGGAGCCCTGTCCGATC
TGTTACTCCATCCTCAATCCCAAGAACATGGGCCTCCCATCGCTGCCCTGCAAGACATGC
AGCAATAAGTACCATAACTCGTGTCTGTACAAGTGGTTCAACCAGTCGGGCAAGAACAAG
TGTCCAATCTGCCAGCAACCGTTCTGCTAA
>maker-pcu_contig_1-snap-gene-0.27-mRNA-1 Protein kinase
ATGCTTAGCGATGGTTTGAATCATCTGACGAAAAACGTGGCTTTTATAGCGGACCGCAGG
AGCTATCAATGGCTAGATGAGGGTGTAACGTCAATGCGTGAAATGCGCGGATGGGGGCAG
CAGCATAGTTTCTGTTTCTACGAGAATGCGTCGCTACACATTCGATTAGATCCGTTAAAT
AGCACGTTGCAGCCAGCGCTGATCCAGACGCTCGGCCAGTCGCGTGAGGCGAATGTGCTG
TTCAACTTGACCAATGCCAGTTTGTGGTACTTGCAGAGGACTGCGTGGCCTTTGCGTCCA
ATATTTTGGGCGTGGAGCGAGTTGCGTGCTGTGGTTCATAGTCCACAAGTGGATCAATTG
AGCTTCACGTATGCACGCACGCCAGGATTACTGTGTCGTAGTGTACTGAAAGCAGCGCAT
TTGGCTCCAGCACTGGGGGAATACGCGTCATCGTATGTGGTTGATGCGGCTGAAAACTTT
CTCTATGTAGCGTCAAAATTGGTATGTGAAAACTGTGTAGGAGGATGTCCGCTCCAGTGC
AGAGAACTAGAAGACAAAAACACGTGCATGCTCGAGCTCAGTCCGTATCACGCGCCGTGC
ATTACGGTGACAGGACCTGCACAGCCATTCATTGCGACCTCGTCGCCGAAGTTCAATTTT
GACCTCACGTTCTTTACATATTTGTCATGGGCTTACGCGCAGAATTTCTTCCTCGGTCTG
ATGCTCTTTTATCTCTCGGAATGGCTCTCCCGCTCTCGCACTTTTCACTACACGCTGGGT
GCCGCGATAGGCGTGTTGTTCTCGGCACTATTGGCGCTTTATCTTTTCCAGCGTCAAGTT
CGAAACTCGGCCAACATCTTGCCAGGTGCTCAACTCATGTCGTCATTGGCTTCTGTTGCA
ACGGTAGCTGTGCCAGTGACTGGCTTTGTGATCATGCCGAATCTATACCGACTTGGTTCA
TGGGCAATCTCGTATCTGGTTTACGTCTGGAATCGTGAAGTGCTTTTCGGGATTCCGCAT
CTGGGCAAGATTTACTTTGCGTTCTTTGCCTTCTTCGGATGTACACTTGTATGGTGGTAT
CAATGGGGAGCATCGGCTCAGTCAAACACGGAACCGCAGGACGAAGAGGAGATCGAGGAG
ATTGGTAACTTGGACGATGAGCTGCCGCCACCGACGAACTCGCAGCTCATTATGTCGCGA
TCGCTGAAGCTGTTGGGCATGACGTTGCTGTTTTACAGCACTTCGTCAACCGAAGCTTCT
CTTCTATTGATCCTTGTTGTATCTCTTACGCGTGTTTTCGAGCTCATGGTCACGATCGCG
TACTTTTGGTATCATTTCGAAGCACCCGGTCGCCATAGTGCCTTGATTTCAAAGTCGGAA
TATGAAAAGCAAGGACAGACCGAGACGGAGAAGGCGCTGGCACAATTGCAGAGCTACTTG
AAGAAGAATCCAGACGAACTTGATAAAGTTCGAGAAGAGAACGAGATTCGTCTTCGACGT
TTTACTAGGGGCCGCCATCATCTGGATGTTGCCACGCAAGAGTCGATGCTTGCACGTCAG
CGCAACCAAAGCCGGTCGTTCTGGTCGTACTGCTCCATTCAGTAG
>snap-pcu_contig_1-abinit-gene-0.134-mRNA-1 Beclin 1
ATGCTAAAATGTCAGCAATGCCGTGGGTCGCTCGAGAGCGAGCTACTCAGCGCGCCTGTA
TTGGGCGAGTCCTATGTGCTTCTTCCGACAGCAAGTGCCTCCCAGAGCATGTTGTTGATG
CAGAAGGTGCCAGCAAGTACAACGACACCACCGGAGATGGGCGAATCGGGTGTGTTTGGA
GAGGATTTGTATGCCAGCGCACGCTATAATTTCTCTCTCCAGCAGCAACATGAGCAAAAG
CAGAGACGGCAGCAGGCGCAACGTCGTCAAAAGCAGGCACAACGACAGCGACGTCAGCAG
CAGCGTATGCTGGATAGTTATACTACTGCTGGGGAGTATTTCGAAGCTCATGTGGGTCGT
ACAAGTCATGAGGACGAGATTTCGGACATGGAGGATAGCTTGGTGGCCGTACCGACCTAT
GCTGACCTCAGTCACCATGTACAGCTACTCACGACGCAACAGGCACATTGTGCTGGAATG
CCTGTGACGACACCCGTGTGCAAAGAGTGCATGGACGGCATGGTTACGATGACCGACGGA
CGCGCTGAGCGAGCTCGATACGAAAAGCGCTGCTTTGCGGGCTTTCTGCATACGACGACG
AGTACAAACGCTCACAGCGAAAACATCGAGCTCATCGATGACAAGATCCGCTTTTACGAG
AACGAACTAAACGCGTTGATGGAAAGCTTGAAGCTCATGGAGGATGAGAGGAAGCTTATT
GCTGAGCAAGAAGAGGCCATGAATGAAGAGGAAAAGGCCATTGTGCGTGAAGAAGCAGGA
CTGTGGGATCATTTCAACGGGCTACAGATGCAAGAAGCTGTTTTTCAAGAAATTCGGGAC
GCTGGCACAGCGCAAATCGATGCGATGGAGCGTAAAGTGGCGTCGGCCAAACATTTGAAC
ATCCTTACAGACATGTTCGTCATTGGCAGTGATGGCACGTTCGGCACTATAAACCAATTT
CGCATGGGCCGTTCAGCATCGTTTACGGTGGAATGGAATGAGTTAAACGCAGCCTTTGGC
GAGTGTGCCTTGCTATTGCAGACGTTAGCAAACATCGTTGGTGTGGAGTTTTCGGAACAC
GGTTCAGACCAGCAAAATTTTGCTGAGTCTCACTTTAACTTGGGTCTGGGAGCTTGGATC
ACGTGTCTCGGCCAGTTGATGTCCTATGTTCAGGCGCGAGACCCGAACATTCGGTTGCCT
TATAAAGTTGCAAAGCATTCCGTTGGTGGGTATTCAATTCTTTTCCTGAAAAACAAGCAC
AAGGAGTGGACCAAAGCTCTCAAGTATGCGCTCACCAACTTGAAGTGGCTACTTACGTGG
GTGTCTGCGCGCGGATACAGCGTTGCAGCAACCACATCTACCCTTAGTCCAGCTATAAGC
AAAGCTGCTTTTGCATTTGATGGTGATACTCCTGTAATGGGCGGCAATGGCTCGGAGCAG
AGCGTCGTGATTATGGAGCACTTCTAA
>maker-pcu_contig_1-snap-gene-0.29-mRNA-1 C2 domain-containing protein
ATGAGTGCCATGCACACGCTACAAGTGACGCTGGTGCGGGCGGCAGATCTGCCTGCTAGT
GACTTTGGCTTCAGCTTCATGGGCATGGGCGGCAAGAGCGACCCGTACGTCGTATTCAAG
GTGGGCCCCGTGAGCCAAAAGAGCTCCGTGGTGCAGAACAGCCTAAACCCGCGTTGGGAT
CCCGCCGAAACGTTCCAGTTTCAGGTGGATCGCCCCAAGGAAAAGTGTCTGGAAGTGCAC
GTGATGGACTACGACCGCTTTTTGAAGGACGACTGCATTGGCAACGCCAATCTGGCGCTG
GCTCCTTTCTTGGATGAGAAACAGTCGGAGGTCGTGTCGTATGAATTGGAAGTACCGCCT
GGCCTTAACAAACAGAAACGCAAGCCGGTGCTCTTTCTGGAGATCAAAGTCACGTCCAAC
GAACGGGTGGATCAAGTGCTCGAGCTCTGGGAGAACCAGCGCTTCCACATTGTCAAGAAG
TGGACTACTGATACGCACATTGCCGGCTCTACCGAGCGCAAACGCTGGAGTTCCATCACG
GACGCTAACATTTCGTCCAATGCCTTTGAAGAGGTTGCACCCAAGGTACCGAGCCATCTC
GTAGCGGAAGGCTGGACGCTTGATGTCTCTCAAGGAGATGACAATGGCTGGATCTATGCG
CCATCTTTCTCGGGGCCATGGCAGAAAGATCCCTTTACATTAGCCATGGTGAGGCGACGC
AAGTGGATTAATAGGTGCACAGCTCCGGACAACCAGTAA
>maker-pcu_contig_1-snap-gene-0.40-mRNA-1 Las1
ATGAGTGGGCGTAAGAATGCCGTTCCATGGCTCGACTGGGCGGAGTGGCAAGACGTATGC
ATCGAGTTGTTCAGCGACGACCCATACGCTCAGCAGCGCGGCATCTCTCGTGTAACGTCT
TGGCGTAGTCGTGCGCAGCTTCCTGTGGCCATCGACGCCACGGCTCAGCTGGTGGAGCTT
CAGCTTCATGAGGTAATGGCACAGCACCACCATCATGCGATAGGCGTGAGCTCGCGCTCA
CACATGGAGTTGTCCCTCTTATACGCAAGTGTCATAGTGCGCTGCGTGAATGGCCTGGTC
GATGGCTCGCAGAAGGGCGCATACGCCTTGGCCGTCAGCACGTTGGCACAACGCATTGGT
ATCCCGCTGTGGGTCGTGGACCTGCGCCACGAGTCAACGCACAACCGACTACCGTCTCTA
CCAGTGCTACGATTTGCTGCTTGTCATCTCTTGGCGTGGCTTCGAGCCAACTATTGGGGA
GCTCAGGAAGAATTGATTCGACAACGGGTGCATCATGTGGTGCAGTGGCTATTCCACCAA
CTACCGCATTTATATGGACAGCCGAATGATGACAAACAGCAAGTGGAATCAGCACAAGTT
GACGCTATGCAGATACAGACAGACCTCGATATGAGGCTGGATGTGGACACACTGAGGAAT
ATCGTAGTGCCGCTGCTAGTCGATGGAGAGCAGTTTGGAGTGCGTGCTGCACCAACTGGA
CTGCTGTTCTTGGAAGCATCTTCATTGCCAACGAAAGAGGGATTGAGAGACGCTGCGAGG
ATCTGTCGAAAGGATACACTTGTCACTCTGATACTGCAACTCCAGCCATTGTGGCGAAGA
TTTAGTGCGTCGTTGCTAGCAGGATTGTGTCAAAAGGTCTTTGACGTCATTTGCCCACAG
ACGCCTCCCCGTGTAAGTGAAGATGGTGAAGATACACTATCGCAGGATGAACAAGAGCTG
CAAAGCTTTGAGCAAAGTGAAGTCGAGATGGCATTGCAACAGATCAAGTTTATGGTGAGC
AGCGAGTACCGTGAGAAGGCTAAGCTTCAGATTGGACCTATTGAAGATCTGTGTCAATGC
GGTGCTGAAATGCTTGCTCTCGCCGAAAATCTCAAGCCTGATGAGGTGGCAAAGGACCGA
GCAGAGATGTTAGAGCGTTTGCTAGCTGCGTTGAGATCTAGCAAAGCTGTTAGAAACCAT
TCAACGTTGGTAACAGAAGCAGCAATCGCTACCAGCATAGCATCTTCGTCAGGTTGGACA
CAACTCCCTGCATGGGTAGAGAGCCCCATTGGTCTTCGCTACTGCTACACAAATTGTCGT
AACTTCAATCAAGTGTACGAATTTTCGCTTGACGATGACAGTCTCACACCAGACAGCACG
GCATTTGTCTCTCCTGGTGACGAGCAGGAAGAGGATGACAACAAGACCGACGCTGATGAT
GTCATAGATACGCTCATGCAAGACATGGACGCAGCCTACGACGCTACTCTTCAAAAGACT
CTCGACTTGCAAGCCGCAGTCGCTCGTGATGGCCTTCGACAAGGTGGTAGCACCGTTGTG
CTGCCAAAACAAGAGCTTCAACGTATCCAGGGGGAAATCGAGATTTGGTAA
>maker-pcu_contig_1-snap-gene-0.31-mRNA-1 Conserved gene of unknown function
ATGGATTTGGATGATGGCGCTCACCGAGCCAGTTCTTCGCCCTTTTCCATGAGCACACCA
ACACCAATTGCGTCTCCGCAGTCATTGGAGCTACAAGATCCTCAAACTTACTTTCAAGAC
TCATGTACGAAATTCCGTCTCAGTCTTCAAGAGTCGGAGATTGCGTTCTCGTCAGAACTC
AATGAATTCACAGCTTTTCATTCAGGTGCGCACTTTCACGACATGGCAATGGACGAGTCT
GCCACCAGCGAGTTGACGGCGTATTTTTCTGACGACGTCTTCATGGACAAAATCGCTGTC
GTGCCGAAATTTTCGCCGTCCGAACCCACTTCAGGCCAGTTGACACAAGCCACGAATCTT
CGAGTCAATGCTGGGGCGTGTATTCACGAAGGCCTTGCTAGAAATGTGAAGACGCAGTTG
CGGAAGACGGTCAGTGTGGTCTCTCCGACGATGGTGGACAAGAAAGTTCTCGTCACTGAC
AACGACCTTAAGCTGTTCTCGAAGGGCAGCATGACAACACTTAGTGAGCGAAAAACAGCA
GTGCGAGGCTCATTTCAATCCGAGCATTACCGCAAAAATGTCAAGCAAGCATCATCGACC
ATGAGAGTCTCCCTATCGACACCACGTCGGCAATCATCGATGGAGACTAGTATTGCTGCT
CGAGCTTTAGAATGTAGCAGAAGCCTTGATGAGTCTGCCCAGTGTACATTAGCCTTGAGC
CCGCACTGGCGAGCGGATGGTTTCCACAGCGTGGAATCGCACTTTTTGAGCTCCATAACG
TCGTCAATCTCTTTGAGCCTCGGTGAAGCCCATATCAATTGCCAGATTCCTCACGAAGTC
GGTGTGCAGCAACCACAGCTCTGTCAGCCTCAGCACTTGGCTTCGGGCCGCAAAATTGGC
ATTTATATGCCACTTGAGCGACGTGAACGACTCAAGCGCTTCCATGAAAAACGAAAGCTC
CGCGTGTACCACAAACGCATCAAGTACGATTGCCGCAAACGGCTCGCCAACTCCTGTCCT
CGCGTCAAGGGACGCTTCGTGAAGAAGACGGAGGTTGTTCAAACAAAGGATGCTACGTCG
TCGATGAAAACTAAACGAATGTACGCTTAA
>maker-pcu_contig_1-snap-gene-0.30-mRNA-1 Conserved gene of unknown function
ATGCTCACTTTTCATTCCAAGATGTTCGAGCGACTTGTGTCAATATTAGAGACTTTTGCA
CGAGGCGGCGCCTTAGCGGAGGAGCTGGAGTACGTGGTAGAGCTGCTGCTCGCAACTGCA
GAAGATGAAGCGATTGCTCGAGACCGATCCAAGCTCGTCGCTACTTTTGTCGAAGTCTTG
GAGGGGACGGAATTTCTGGATGAAGCTCAGCTGTGTACAGTTGCCGAGCAAGCTGCTAGT
ATCGTGCTCGATGACGAGAAGAACGAGTCAGAAGAGATGAAAGAGACTCGTGCTGACAAG
AAACGACGACTGCGCAAAGAGCGACTAGAGACGCAGTTTGCTATTGGAAAGAGCTGTCTA
GCAGTGCTGGAGGAGGACGATGCATGGCATCCAGCACGCATTACAAAGCATTTTGAAGAT
CACGATAGTGACAATGAGAACGTGCTTGACGTCGATTGCCCCATTGAGATGGAAGTCGAG
TTTATCGAGTTCGGCAAGAAGCAGATTGCTTACGAGGATAAAGTCGTGCTGGATGAAGAC
GTAGCCGGTCATGAGACGTCTGAAGATATGACGGGTTTGTGCGCGATGTGTGAACGTCCA
ATGAATCTGACAGCGCACCACGTCATTCCGCGCGTCACTCATTCCAAATATCTGCGCAAA
GGGTACACGAAAGAGTTTCTCAACACGTGCATTCTAATCTGTCGTCAGTGCCACAGCAAG
ATTCATTCCGTTGAAGATAACAAGACTCTTGCGCGAGAGTATAATACACTCGACAAGATT
ATGCAACATCCGGAGATCATTGCCTGGGTTGCCTATGCTCGCAAACAAAAGGCACGTATC
AAGCCACGGAAGCCAAATAAATGGCCAGTGGGTCAGTGA
>maker-pcu_contig_1-snap-gene-0.37-mRNA-1 Conserved gene of unknown function
ATGATCGATGAAGACTCCATCTCGGTCGTTATTACGGCCTCCAAGGAAATTGAGAGCGGC
GAAGTGTTGGACAGCGAGAAAGGAGACGCCAAAATCCAGTCGAAGGGTCACAAGTACACC
ATGTATACGGTCTTCGTTCGTAACGTCACGACAGGCGGCAAGTGTGTAGTCAGAAGGCGA
TACTCGGACTTTTACAAGCTGCGCAAGGAGCTCATGGAGCTCGTGTCCTGGGGTCACTGC
GGTTTTTGTGAGCAGTATCTGGAGCAAATTGCAGAGTACCCATTTCCACGTCGGCGGCTG
CTGCGATCGAGTCGATATGCGGTCGTGAAGGAGCGTATGGACAGTCTTGGACTATTCCTT
AGACACATGTTGTTGTGCATAATGGCACGCAGCTTTGAAAACTGTTCGCAGGCATGCCAG
AACATTGAGAGCTGTCTTTTGAAATCGTTCTTGCAAATGGAGCAGACGGAGAGTCTATTT
CCAACAATGGCCTCCAAACAACGTCCCATTGAGATTTTGCAGGCGATGGAAGAAAAGCGA
CAGCAACAGATCAAAGCTGCGGGGCTTCGCTCAAAGAGCCTGACGTGCGCGACGCTGACG
AACCAGAGTAATCAATCCATACAGTCGCGTAATCAACGTCGTGTTGGTACGGATACGTGT
CATTTCTGTCTGCAGAAGTGGACGCACTGCTACTGCAACAGCGACCAGGACAGCGTGTAC
CCTGTCCACGTTGCTGTAGCAAATGACAGTTTGGAGAGTCCTGCAAACGAGCGTCCAAGC
GTCTCAATGGCCGGCAGCGATGCAAGTCGTTGCAGTCGGTGCGAGAACGACTGGAACCAC
TGCTATTGCTGTCAGCAAGTATCCCCTACCGCCTCCTCCGTATGCACCGATCGCTGA
>maker-pcu_contig_1-snap-gene-0.39-mRNA-1 Gene of unknown function
ATGGCTGGCTTCACGCAATTTACTGCTTGGAACGAGGGTCTGAAGAAACAACACTTCGAG
TCCTTGCCGAATGCCGTCGCTCTCGACCGCGAGCTCCATAAAGTATCTGGAGCGAATGCA
GTACTTCTGGAGCAACGTCGGGTTCTTGCTGCAATTCAGCGCAGACTGACCTTTTCTCAA
ATGGAAGTTCTTCCGGAAGCGCATGGCTCATGTGGCGGTCGATGCGATCGCGAATCGTCT
AGCTGCGACGGTGAGCATGTCGACGTGCGTGGCGTTCAGGGACTGAAGTAA
>maker-pcu_contig_1-snap-gene-0.59-mRNA-1 KIAA1632
ATGGAGGCAGTCCGCAAGCATCCGCAGCGTACAAAAGCTGCTACAAAGTCACAAAAAACA
CAAGAGAAGGACGCGGTGTGGAGTCTCAGTGACGATGAAAAGAAGACGACATTTCAAGCG
GCGATTGCGGAGCTGGACGCCATCCAGGAGCCATTAGCCACGGACAAGGAGATTCAACGC
AATGAGGACGAATTAATGGCTTTATTGCAAGATGTTGAGACGTCAGAGGAAGTGAAATCA
GGAGCAGAAGGCCACGAATCGAATAAATATGATGGCGAAAGGGAGGAGGAGGAACGTACA
CAGGAGGAAGAAGCTCACGCTACAGATGCAATGGGAAATCAAAGTAAAGTCAATGTCTCT
CCACCTTCGATTCCAGCGGTGAATGACGTGCATTCAGCTCCATCAGCTCCAGTTTGTGAG
GCCGAAGAGAGTCTCGAAGTCTTACCATCAAGCACATCGACTCTGTCACGTCCACCACGA
CCGTCAGTACCACGTGCTTTCCATGAGATTGCAGTATCAGCAGAAATGGACGCAGCTGCA
CCATCGGCACCACCAGAATTGGAAGACGACGACTTGGCTGATCATTCGACAACGACCCCG
TCAGCGCCGTCCTTGTCGCCTACAGTATCAAAAAAGTTACATCGAGTCGTTGCATCGCCG
CAGAGTCGGGAAAAGCTCAGTCCGGTGTTGAGAATGCCGGCAAAAGCAACGACAGTAGTG
ACCGCGGAAGGCGCCAGCGCGGCTGTACGGAGTTCCTTTGCAAAATCGCATCAGGCTCAG
AAAAGTGCTGGAACGCATAGCATTTATCCATCCATGGCACAGGAAAGTAGGGAATCAGCG
AGATGTGAGACGATAGAAGAAGCGGGTGGAGCTCAAGCTTGTTACCAGGAGCTACTCAAG
AAGCAGCATGTTCGTGTGAAGCTCGAGCCATTCATCAATTATGAAATGAACTTGATGCGA
GCCGAGGCGTCTCAAAAGCGTCAGGAAATGAAGATGCGTCACATTGAGACGAACAAAGGC
GAGTTGTATGCACGAGTGGAGCGCTACTTGTTTTCCGAATACATTTTGCACAATGCTGCG
TCGACCATGGACGAGTACAAGAAGCGAATTGATGTGCTCATTAAAAAAGTGTGGACTTTG
GAAAAGAAGCGAGTTTCGTCGGCTAAGCGCTGTGGCGATAACGTTGAGATTGAACAGCAA
ATGGAGTTTCAAACGGCAAAACTGGAGACATTACAGCTCGAGAAGCTCAAGGTTCATCTT
GATAAGCTACGGCAGCTACGAACGGTCGAAGCATCGATGCATACGTTTGATCGCGCGATG
TCGTATTTCCACGTGGAGCAGTATTTGAATAGCGTGCTGCAAGAGCCAAGTCTAGTTGTG
TTTCTGAACAAAATGAGCGCATCGTCTGGGGGTTCTAGCGGCATGGACAATTTGGATCTT
GTTTCGGAGAATGCAAACTTTTACGAAGCTTTGCCTCAAGGCTCGACACTGGCGTCGTCG
GTAGACCACTTGAAGTACTGTTTGGATGTGCTGATTTTCTTTGAAAAGAAGGTGACGCTA
GGGGAGGAAGGAGTCTTTGGACGCGTGCCGCAGTCGTTCTACCGTGGCGAGCTAATTTGG
CACAGCAATCACGCAAAGATGCATTACAGCGCTGCGGGTAGCGCTGGCATGGAACGCAAA
ATCAAGTGCTACGCTTGTGGTAGCTTGAACGCGCCCATGAAATCCAATCAATGGTGCAAA
TTGTGCGAAAATTGCGAGGTGGTGTTGTATCTGCCGCCTTCATCGGTATCTACGAAGTCA
AACGAGTGGTTTACGAGCGTGTCGAGATTTCGTCGGTCGTTGCAAAAGTGGATTGCAGTC
TGTATGCAGAGTCTGCTACGTACGAAGTCGCTACAGAACATGCCGTACCTTCTGATGCAC
GTGATGTACTTGCCGCGGATTTCAACCGACGAACGGTCGTGGTTCCTACGCTTCCTGCAA
TTCCCGCGAGCCATAATCCGTACCGATGGGTCGCTAAAGAACGCGTGGAGTGAAGACCTC
GTGGACCATTATATTGCCATGCTGCATTTGGTGTTTCATCCCGAGAAATTGCGGCGAATG
TCGATCATTGTGTCGAGCGGACCTTCGAATGGTGTAAAACTTGCAAAGAGCGCGAATGTG
GGCGTAGCAGATAGCAAAGGACTTATTTCTCCTGAATGGGTGCTATTGGAAAACCCTGAA
ATGCTGGATCGTTACTTTTTATCGGACGAAGATTTTGTTGCTGTCTTGAACCAATTTCCA
AACACATTTGCATTCGAGCAGGTGTTCAGGTGTACCCCAGACGTGAAAAAGTGTTTCAGT
CGAGCTTTGACATTGGTTTTGGAACTTACCCAAGGATTGCGAGCGTTCCAAGAGTTTGAA
AAGCTGCCAACGCGAATTGCGCAGCTACTTGGACAATTGCTGTCTGATGCCGTGGGGCTA
CCCGGATCTGGTCAGCTAAACAATGCCGGGGTAGAAGACGCCGTCTTCTATCCGACACTC
TTGGATCAGTTGTTTCTGACTAGCTTACGTGGACTCATGGCAGCTGATTGCAATCGTGTG
GCATGGAAGAACCTGCACTTGTATCCTTTTGGGTCGCTATCTGAGCTGGCAAAATGGGAC
GTGTTGGCTCTGCTTTTGTTTAACCTTGAAAGTCTGCCGATAGAGGCGAAAACAGCTTCT
GGATGGATGCAGTTTATTGGCAAACCCAACTCTCAGGGCGTGGATACCAAGGCCCTAGTA
CGACAACATTTGTACAACTTGATTGAATCCGACACGGAGAGCGCGATGTACCTGCTGAAT
GCGGTAGCTAATCTTGCTGCATCATGTCAGTCCGGTTCTGTTGCTGAAGGAAATCAATGC
GGTGCGCGGCACGATTTGGTGTCTGTAGCAGTGCACGAGTTGTTTATTGCAGGGTACACT
GTCGGAACATGCCAGCAGGCTTTAGGTGAAAATGGCGAGCGAGCGGCAGGTCCTTTGAGT
ACAATCTGCTTGGCACACCCGTGGGTTCTATCGCTCCTCATTACGCTGCTCTTCAAGTAC
CACCAGTGTGCGGCAACATGGATCCACGTGTTCGAGACGTTTCCAATTAATCGCTGGATG
CCAACGGCGCAAGATTTGCTGAATTTGCAAGAATGGTTGCTACTTGAAGACACTACAGCA
CCACGAAGTGCGCTGGCTCGTTTCCTTCTCGATCACATCAACTGGGAGTATGACGTCAAG
CTGCAACGATTGTTTACGGACGCAATGCTGCATCGTCAGGTCGCTCTCATGGTCGCAGAA
GCGCTAGTTTTATACAAAACGCGAAAGGAGTATGCCACCGATCCAAAATCGGCCTTTGTA
CTGACTGGACCAGGGTCTCCACAACAACTCGAGGCCAATTCAATCGCCAAATCGATTCGT
CGTGCTTTGTGGCTCGAGGAAACAGTAGACTTTGAGAAATGGTGCTGGAAGCTCATGCTC
AAGCTGAGGTTTTATTCACCAAAGACGCAGGAGCCATTGTTGCCGCTTATCAACCTCCGT
CATGATCGTTCTCGAGAGGCGTTGACTCTACGCAGATGGTTTGCTGGAGCTTCTGTGACA
AGGGCGTTGCCTTCTCGTAAGGTGTTTCCGTTTTACTCTTCGCTCGAGGACCAAGTCTCA
AAGTATGGACACGCCAGCAATGAACACTATCACCCTGCGGAAACTGAGATAGGCGGAAGC
ACTGGGGCTCCCATCCAGCAGGAAAGTCGAAAGCTTTTGGTGCCTCACAAAGCATTGGGT
GGAGCAGAGATCGAAACGACGATTTCAGCTACAGCAGCTCCACGAACGGAGCCTATTGTG
GCTTATGTGATTTGCCAGATGACGACATTTGTGTTTAGTGATCGTCTCGATCGCTGGGAG
CCGTTGCTGGTGTTGCTAAAGAGTGAGTACTTTTCGGCAGCTATCAAGGTGCTCGAGAAT
TTGTTTCCTGTCTTAGCTCGACTGGACAAGGCGAAAACTGAAACCTCATCGATGTCAGCT
CCAGCGCCAGCGTCCGAAGCTGAAGACGGACCCAAGACGTCATTTGAATGTCGTGAAGCT
GACGATGCTGCAGAATCATTAAGCGACGATAGGGAAGACAAAGCTGAAGCACCTGAAGCA
TGTGATGGTATGACCATGACATTTGACAACGAGCTGGAGGTTTGTATGGCAGCGATGCAA
GCTCTATCGACGGACGAGTTGTTGAGCCTGTTGAACGCACTACACGAGCTCTCGTACATC
AATACTGACGAACTGCATCGCATGCAAGAGGTTCTTAATAAGGGGTACATCGGTGGCTGG
GAAAGCACAGCCAAGGAGCGGATTTTGGTGAAACTTCGCTTTGTACGCGAATGCAGTCGC
TATCTGCACCCCGTTGTGCTGCCTGCGCTCATCAACGAGTGTTTTCCTCAATCGAGCCCC
ATGTCGGTCACAACTTCAGCTTTGTTTCATGGGGCCATGTCGTGGATTTCGTCTGCTTTA
GGAGGTGAAAACAGCACCGGCGCGTTGTCACCATCGGCAGCATCGTCGACTAGCGCGGCG
CTCTCTATTCGGAACTCTTCTCTGACTGCCACGACCGCTTCACTCGCGATGATAGCGACT
AGTGACTACTCAAACGCGACGAAATCGCTGTGCGCGCTGATCCGACGGTCTTTTGAATAC
TCCGTAGACGATGCGTCACTTGCAATGTCGATGCGTTTCTGGATGAAGACGCTCTTGCAC
GTTCCGTTTTGGTACGAAAATGCTGCGTTCCGACACGTCCTTGATGTCATGCTGCATTGC
AGTATGGAATATTCCTGTGGATCTTCACATGCGAAGAATATGGACAACGAAGCCGCAAAC
GTGGACGCCTCATGCGCAATATTGTACGACTTGGTGGACTTGGTCGAGTCGGCCTTCGAC
TTGTTCTGTCAACGCGTTGCACGACGAGAGGAAGACGCAGAGAAACCGGAACAGCAGTTT
TTCGAGCATGAGCCTGTCATTGTGACGAGTTTCCTTCCATCAGTTGCCAACTCGGCAACG
TTTGCTTCAATATTTGGGGCCTCATTTGACGTTGCACAGTACGTCAGTGGATGTCCGTAC
CTGGCATTATGGAGTTTACTCGTCGAAACGCGAAAGGAAGTCGCTTTGTTTCTCACAATG
GGTCAACTCATGATTCGATTTGAGCCCAGAACAATGAAAAAGCTCGAGAAATTGAAAAGA
ACGGAAGGAAAACTTGCCATAGCTCTTAGCGCAGTTGGAGACGGAAAGTCTTTGGACGAA
CAGACAGAGGAAAGTATCCACGAAGCTTCGTTTGCTGCAGCTCGGTTAGGCAACCCGTTG
GCGTTTGGCCACACGAGCTTTGATTCTCTGTCCCAGTACAAGATCTACCGCTGGTGCAAC
TACTGCCTCAATCTGCCTGAGTCAGAACCTACGCAAGTTATCTACTGGCAGGTGTTTTTC
GCGTTGTACTTTGCAACTGCAGGTGGATCTCGTGTCTTTGGACACCATTTCCTGGATCGT
ACAGTCAATCGCAACTCGAAGCACGTGCATTTGCGAAAGCATCTGCAGACCAAACTGCGT
AAACTGGCAAACTACTGCTCGAATCAAGCGCAAGTTGTTTTGACGGTGACGGGCGGTGCA
GGTAGTCGCGGTTCCAGCGGTGTGGGGTTTGTGACGGACCTCAAGGAGCGGCGGTATGCG
CATTTTGTGGCGCTTTCTCAGCTTTACACTGCTATGGATGCTTGGCTGGAAGAACAGGAT
CCGAACCAGTGGCTGAAAGAAGAGAGACTGCCAGGCTTGCCACGCCACTTTGAAGTGGAT
CGATTGAAAGACGTTCTACGGCTGAGCGATTCGCTGCTGAACTCGCATTGTGACAAGATG
AAATGGTCCGATTTGCCTTTGTGGACAAGTTGGTGTGGGTTTGAATTTACTGTAAGGCGA
ACAACCCCGAAAGTGGCGAATGGCGATAAGGATGACGACAGCGCTAGCAGCGCACTGTCC
GCTGTGTTTCCACCGTCCACTGCAGTGAGCGAAGAAGACGACTTTGCGTTTGTGGAGGAA
GCATCGGAGCTTGCACGACGACATAGTAGTTTTGGAGGACTTGCTGGACTGAATAGCGTC
AGCATCAAGCCTTTGCCTTTGGTGTCGAGGCCTTCAAACCTCACAGTGTTGCCTACGGTA
TCGATTATGGTATCGCCTGATCAGTGCACCATCACCCCGTCTATTCCGCTCAACAAGGCG
GGCTTGAAAGCGATTGCTATGAAATGCTCGGAGAATTTGTCCATCTTTGTGGCACTCGAT
TCGGAGATGGTGGACAGTGTATCGCAGCTGTACGTTAGCAAGTCAAGAACCGTGACCCAG
AGTCTGTCGTGTCCAGAAGGTGCAAATTGCTGCGGCCCCGCGGCATTTCGATTTGAATTC
TTGGAATGGATGATGGACTCTCGAGCAGACGACGCGATTCAATCGATTCGTGCACAGGGC
GAGCGATGCGATATGAGTTCAATGCTGATGACCAAAGTGGTGTCGTCGATGAGTGAACAC
GGAGAGAGTCTGCATGATGAAAGCGGCGTCGCCATCTCTTCGCCCGCGTTTGCTGCCGCT
GAACAATTTCTCCATCTCGATGGCGATGGATTCATGCTCTCTCTTCAGATTTTGCTCATT
GATCAAGTTGTTCGAGCGCTTGGCATGGAGCATGAAAAGCTTCAACGCTCGAGACAATCT
CTGGAGAAAGACGCACCGGTGAATACGACAATGACTGACACCGTTGACCAGACGACCGTG
GCCTCGGCGGATCTTGGCGTGGAGAACGAGATGCTTTTGCCTGCCCAAAAGCTCGATCTG
GAGGTGGAACGACTGCGTGAAAAAGGCCTCGAGTGGTTCCGTCTCCTCACCGATCTCGAC
ACGAAACTATCTCGAATGGTTCCGCCATTGCGCGAAGCTTTATGGCGATCTATCAAGCAG
CTGGGATTGAACTTTGTAAGTGTGGATGAGCGCGAGACGTGCACTTTGCTTCAACTAATG
CTGGAAGATCCGTCTCGCATCAATTTACTTGGTGACTGTTTTTTCCCAGCGGCTGCGCCA
TTGCATTTTGTCGAGATGTTTGCGAAATTGATGAGTGCAAGTAGTTCATCGAAGCTTTCA
AGCAAAGAGAAACTCATTGTGCTGAGACGCTTTGATTTCCAGGCGTGGCTGAAGACTGCA
CCGGCACCGACCAAGTTTGATCGTGACACTGTCTTGTGCATGATTTTAGGTGACATTAGT
CACCAGTTTCCGGCTGATCGGAGTGTGACGGAAGCTACTCGAAAACCCAAGGACGCCACT
GCATGTAGCTCTTTGGACGATGTACTGCGTGTGTATGCAAAGGTGATTCAACTGATCTGC
TCATCGCACTTGGAAGAACACGTGGAAAAAGTGGTACATGCTTTGGTGGGCGTCCATGAC
GACTACCGATTCCAAACGTCAGGAATGGACTCGATTTCATCTGCTAGCGGCGACGACGAC
TCCAGTTCCTTTGGTCTACCGGCTTTACCACGTCCGGTCGATGCGTTGGTATGGGAGGCT
TTGATTGGTATTCCACTAGCGTCTTGGAAAGAGCTTCCGCTTATGCAAATCGAGGACTGT
GTCAGGTTTCTCAGCCAGCACATGACATCGCTAAGGTGGCAAGGCGAATTTTCTGCTCGT
AAAGCTCCAGATGCTGGGAGCACTGGCAGTGCACTTCGCGGAAGAGAAGCACCAAGTGCG
TCGTCGATGACAAAGTACCCTATTGTGTATTGGCAGCGTCTTGGCGTCCTGAAGAGCTTC
CTGGACTTGTTCACGCTGTGCTGCCGTGTAGCCCCAGAACAGCAGCAGTGGGATCTCATT
ACAGCGTTTTTCGAGCCGCTGCTTTCGACATTGTACCAGCCAGCGACGAACACGGCAGGA
TCAACAATTTGTGCGCCATGGTCAGACCAAGACACCATTTCTACGGGGACTACCATTTGT
TCCTGTTTTGTGGCTACATGCTCCGAGTATTTGAAGACACAGCCAGCAGCAAGAGCACCA
CGTGACGATTGTAGTTCATCACTGAAACAAACAGCAAAGCTGTCGCAAGTTTGGTCGTTT
TACCTGACGGTGCTTGTTCCACATGCTCCCACCCACATTTGCAAACACATTCACCAGTTT
GTGACGCGACTGGCATGGGAGCACTGGTGCTTGACCTTGGAGATTGTGCGGCAGATGCGG
GAACTCATTCAGACGGAAAAGCATCAACTCACGGGTGTAGCAGTTGCGGCGAGTGACCAA
ATGGTGCCTCCCCTGCACTCGACATTGTCGCCATATCCATTTGTATCATGGTTAGTGCGC
GACATCTTGTGCCGCACGACGTGGACATCAACAAATGCTTGGCTAGAAGCGCAAAGCGAG
GCTGTGTGTTCGTCTTTTTTGCTCGAGTTTGCCAAGTTGTGCTTGGAGCTTGTGCTTGAT
TTGCCGCACTTTCATATCCAATCTGGCCACGCAGTGTCAACGAATGCTCTTCCGCCATAC
TTTGTCAACTTTATCAAGCAGCAATCCTCCTTTTGGACCAAGTGGAAGCTTACGGTGGGA
GATCTGGACACACTGCAGCAATTTACGCTAGATGCTTTGATGGAGCCGCTTGGAAGTCGA
GGAAATACGAGAAGTATGGAACACATGGTGTCAAGTGGATCATTCCCGGCGACACCAAGC
GCAGCGATGATGCAGGATGCGTTTACACGATTGCAATTGGCTTTGCGGCTGTTTGGCCAG
ATCACTACACTGCATCACGACAAACTTCCTAGCGGGGAAAGTCTCGAGCGCGTAAACCTC
TTTTTGAAATTGCTTTTTGGTGTCTTTGAAGTGAACGATCATGGCTCTCTCGATAGCAAT
CGTTCTAACTCGGACCATGCGGCGTGGCTGATGGTTCTCTACGGTTCAAGCTGCACAGCT
CTGTACGAGAAACTTGATGAGATTGTGCACTTTTACAAAGCAAAAGGAGGCAAAGAAATG
GGCGCTCAAGGCTCGGATAGTTTAGATGAGAGCACGAACGGCATATCCGAGGAGGATTTG
ACGGGTACGATATCTGGCGTATTGCGGTTCTGCAATCTATCGCTGGTCGAAATGTTCTTC
AAGCAGATGCAAAGCAACTCCAATTCGAGCAGTGGAGGCGGTGAAAATCGGACATCACCC
GCGTCAGGGCTTAATTGGAACAAGTGCGGCAACGTGGTGTTTGTGGAAGTCGATGCTCTT
GTACGCGAGTTTGCGTCTCGTCAAAAGACATTGCAACAGCGCAATCCTCGAGGTCATCAA
CCTTTGGACCGTAGTTTGGCCAAGGAAGAGTCTGCAGGCGATACGAGCATTTCGGTGATT
CAGTCTCCTGCAGAAGCGATTGGAACACCTCTTGGCAAAATTTTGTGGAGTTTTCTGGCT
TTTCGGGGTGGTGAGCTCGCGTGTTTGGCTGCGTGTGGACGTGCATTGGCTTCGGTTCAC
GTGATGAGTCAAATCGCAGAGAAAAGCATTGAGAAATGGATCATTGAGGAGCGTCGTGGC
ATGTGGGACGCGCTGGCTTTGCGCTTACATGTGCCTGAATTGAGTGGCGATGAGTTCGAG
GCAGCTTGTCTTGAGCAAGGAAAAGTGCTTACTCTCCAGGTGCTCTTCCTGCAACAGCTA
CGTCGTGCCCCAGTGCTGACAGAAGCGTTGAGTTTGGCGTTGTTGACAAAGTTGATGGGA
TGGATGGAACGTGCTCGGGTTGGGAATAGCGTCCTTGCACAGATGAAGCTGCTCTTCCTC
GCTGCAGAGGTGACGAATTTTTTGTGTAAACCATTGGCCGAGGTGCTTCCACCAACGCTT
AAGAAGCAGATGCTGCGGCAATTGTCCGATCTACTGCTGGAACTTGGTCACGCACGTCGC
AACAATGGATTAATGAAAGCAATTGGCCTTGGGGGGTCCTTGCAGTATGGTGTCGAGTTT
CACGTGTCCTGTTTGGTAGCAGGAGTGTTTCTGAGGTTGCAAACTCGTAACGGGGCGCCA
TTACGAGTGAACGATCGTATTCCATTCAAGATTACTCGTACCACGGAAAAACATTTGCGT
TCTCTCGAGACAATGCTGCAGAGTAAAGACGCCTTTCAACTTGGTCGACGCGCTGATGCA
GTAGTGGCTTTTTCTCGAGATTCGCGTCGAAGTCTTGCAGATCAAGACGAGTTTTTTGTG
ACGCTTTTCTCGAGTATGTATCCGACTCATGGATGGCTGCTTGCAAAGTGTTTACCTTAA
>maker-pcu_contig_1-snap-gene-0.54-mRNA-1 ATP-dependent hsl protease ATP-binding subunit hslU
ATGCGTCGCGCAGTGCAGTCGCAGGCATTCAAGAGCCTCGTACGTCATGTACAGCAGGAC
GTTTCCCGCGTTGGTGTCCATCCTCACATGCAGAAGCGCGTCATGTATCCATCACGTCAG
TCATCGCTTTGTTGGTCTTCGACAGCATCCCCCAAAGCGTCGAAGGAGGACGCGTCGATC
CCCATTCAGATCGTGGAAGAGGCTGTAGCTGAGGAGGAAGAGACTGACGAAGGAGACGAT
ATCGGACGCAAATTAAAGCCTCGTGAGGTTGTGGAGCAGCTTAATAAGTATATTGTGGGT
CAGGCCGATGCCAAGCGCGCCGTGGCCATCGCGCTGCGCAACCGCTGGCGTCGTCAAAAG
ATTTCGGATGAGCTGCGCCAGGAAGTGAGTCCCAAGAACATTCTGATGATTGGTCCTACG
GGATGCGGCAAGACGGAGATTGCCCGACGTCTGGCCAAGCTGTCCGAGGCTCCGTTCGTC
AAGGTCGAAGCTACCAAGTTCACGGAAGTGGGCTTTCATGGCCGCGACGTGGACCAAATC
ATCCGCGATCTGGTCGAAAACGCCATCAACATGGTGAAAAAAGCCCGTAAGGAGCGAATG
CGCAAACAAGTGCAACATCTTGTCGAGAGCCGCATCTTGGATGTGCTTACGGGCACCAAC
GTCACGGAGCGCTCACGTGCCACGTTCGAGCGACTGCTACGTGCGGGAGAATTGGAAGAA
CGCATCATTGAGTTTGACGTTCCTGCTGCGAAGAATCCTAGTGGTCAGCCCATTTCGTTT
GTTGGTAGCGAAGGAAAGGGAATCTCCATGGAAGTACTTGGTAGAGCTTTTGGCGAGAAG
AAGATGGAACGCAAACGCATGACAATTGCCGAGTCGCGTGGTGTGTTTGAAGAGATGGAA
ATGGAAAACGCCATCGACATGACAGACGTCGTGCGCGAAGCAATCCAGGAGACTGAGGAG
AATGGTATCGTGTTCATTGACGAGATTGATAAGATCTGCTCTAGCGGGGACTTTCGTCGC
TCCTCAGACCCGAGCAGCGAAGGTGTGCAGCGTGACCTGCTGCCTTTGATTGAAGGAAGC
GTCATTTCCACGAAGCACGGCAACGTCAACACGGACCACATCTTGTTCATCGGATCTGGT
GCTTTCCACTCGTCGAAGCCGTCCGACCTGCTTGCTGAGCTGCAGGGTCGTCTACCGATT
CGGGTGGAGCTCAAGGGACTGACTGAGGAAGACTTGTACCGTATCTTGACAGAGCCCGTG
ACGAACCTCATTAAACAACAAACTGAGCTTATCAAGACGGAGGGCGTTTCCTTGGACTTC
AACGAAGACGCTGTCCGTGAGATCGCTCGTGTCGCTGCGGAAATTAATCAGACCGTGGAG
AACATTGGTGCTCGACGACTGCACACAGTGGTGGAGAAGGTTGTGGAGGACATTAGCTTC
GACAGTTCGGAAATGGCTCCCGGTTCCGTTGTGACTATCACAAAGGAATTCGTGCTTGAG
CGCGTGGGTAAGCTGATGAAGAAGACGGACCTGTCCAAGTTCATTTTGTAG
>maker-pcu_contig_1-snap-gene-0.51-mRNA-1 Aspartate aminotransferase
ATGCTCTCCCCCCGCGTCCTCGTCCAAACCGCACGCGGCTTCGCCACCAAAGCCGCCAAC
GGCCAGTGGCTGGCCAGTGTGCCCATGGGCCCTGCTGACCCTATCTTAGGTCTCACTGAG
CGCTTCAACCAGCCGCCATCTGACACCACGACTACTGTGGTGCAGGACACAGACCCACGC
AAGGTATCGCTCGGTGTAGGAGCGTACCGTGACGATGACAGCAAGCCGTACGTACTGCCA
TCGGTACTAGAAGCTGAGAAGCGCATCATGGCGGCAGGCAAGAACAAGGAGTATGCGGGC
ATCGCCGGCATGAAAGACTTCGTGGATCTATCGCTCGAGTTTGCCTACGGAGAAGACAGC
AAAGCCTTGCAAGAGGGCCGCATCACCGGCGTGCAGACCATCTCTGGAACGGGCGGTGTG
CGTCTCGCCGGCGAATTCTTCTCCAAGTTCATGGGCAAAAACACCCCCGTGTACTTGCCT
AACCCGACGTGGGGCAACCACATTCCTATCATGGAAAATGCCGGCATGGAGGTGCGACGC
TACACGTACTACGAGCCTGCGTCGCGTGGCTTAGATTTCTCGGGCCTCATGAATGACCTA
AAGGGCGCCCCTGATGGATCAGTCTTTTTGTTGCACGCATGCGCTCACAACCCCACGGGC
GTAGATCCCACGATTGAGCAGTGGAAAGAAATCGCTGACGTCATAAAGGCCAAGAAGCAC
GTTCCGTTCTTTGACTGCGCCTACCAAGGCTTTGCCTCCGGTGACGCTACACGCGACGCG
GCTGCGATCCGCCACTTCGTCAAGGAAGGCCACAACATCATTTTGTCGCAGTCGTACGCC
AAGAACTTTGGCCTTTACGGTGAGCGTGTAGGCGCTCTGAGCGTCGTCACTGATAGCAAG
GAGGAGGCCGAACGCGTGCTGTCGCAGCTCAAGATCATCATTCGTCCAATGTACTCGAAC
CCGCCTATTCACGGCTCGCTGATCGTATCCACCATCCTGTCGGACGCTCAGCTCAAAAAG
CAGTGGTACAGCGAGTGCAAGAGCATGGCTGATCGCATCATCTCCATGCGCACGGCACTT
CGCTCGGCTATCGAGAAAATCGAAGAGGCCAATGGCGTCAAGTCGGACTGGCGCCACATT
ACGGACCAAATCGGTATGTTCTGTTACACTGGACTGACGGAGGCTCAAGTGACGCGCATG
ATTGAGACGCACCATATCTATCTGACGAAGGATGGTCGCGTAAGCATGGCGGGTGTGACG
ACTAAGAACGTTGAGTACATTGCTCAGTCGATTGCTGAGGTCGCACAAAATGCTTAA
>maker-pcu_contig_1-snap-gene-0.50-mRNA-1 Hsp70
ATGACGACGACACAATCCCCGCGCGTATTCGGTATCGACTTCGGTGCTCAACGATGTGTT
ATAGCGGAAAGCAATGGCGATGTGGTGCTAAATGAGCTTGGTGCAATGACTACAGCGTCT
CTAGTTTCTTTCAAGGGTGAAGAACGTCTTGTGGGTGAGTCGGCCGTGCTGTCGTCCAGT
ACCAACCCTCGTAACACTGTCAGCTTTCTGTCTGGACTCGTGGGCAAGCATCAATTGGCA
AATGTGCAGCAGCAGCTTGAACGGCTACCTGGTCATCATGCCGCCTTTGGTGTGGACGAC
AATGGTCGCGTGGTAGCTACCGTAGACTATGGAAAAGACGACAGGAAGATGCAATTTACG
GTAGAGCAGCTCACGGGAATGCTGTTCGCGAATTTGGCATCGCACATAAAGAAGCGCATG
CAAGACGAACTGTTTCATGTGATACTGGCTGTGCCATCGGTGTGGGGAGATGATGAGAAG
CGCTCAGTCCGTGTGGCTGCCAAGATTGCAGGCATCCCGAGCATGGCGATCATATCGCGG
GATGCGGCACTGGCGCGTTGTTTCCATTGCAAACACCCGGTGCAAGCTTCTGCCTCATCG
TCCGCTTCTGTCACAGAGGGAGACGTAGTGATGCAAGAGTCAGAGACTGCTCGCCACATC
GTGATTGTCGACATGGGTCACACCAGCACTAGTGTCGCGGTGGTGAAGCTTACCTCTGAA
GGTGAAACTGTGCTGGCAACAGAAGCTGACTTGAACCTTGGCGCAGAAACTCTCGACCGT
CGACTTTTTGAGCACTTTCAGAAAGAGGTGCAGGTGAAGCACGACTTGAGTGTATCGCTG
CACTCAAAGGAGGGAAAGCGTCTGCTTCAGGCTTGTGAAAAGCTAAAGAGGTTGTTGTCC
ACCATTGGCGAGGCGAGCGTGACAGTAGAAAACCTTGCTCCCGAAAAAGACGTCAATATC
TCAATCACGCGCAATGAGTTTGAGGAGCTGTGCGCTGCTGAACGCGCGCGCATTACGGAG
CTGTTGCAGACCGTTCTAGAAGCTGCAAAAGAAAGCGTTGCCAGCGCTGATATCGCATCA
GTTGAAATTGTGGGCGGTGGTACGCGCATTCCATTTGTACAGGAGACTATCATTGGGGTA
TTTCCTCCCGAGCAGCAGCGTGGTGGCGCGCTCATTGGTCGTATGCTGGACTCCACTACG
GCCATTGCTTTAGGCGCGGCTTTTTCGAGCAAGGCAGTAGCTGCAACTGCATCCACGGTG
GAAGTTGCCGAAGATACTGCAGATCTTGCCCGGTACATTGCACTTGAGCAAGAGTTTCAG
GCGCGTGATGCCGAACTGGCAGCTATTGCACACGAGCGGAACGCGATCGAGTCTTTTGTG
TATGAAATGCGCTCTAAAAGCAGCGGCAAGCACGGAGAAAAGCTCGATGCATCCAAGTTG
AACCCATTGCTGGACGCGGCTGAGGAATGGATCTACTCCGAGGAAGCAGAGGCTGCTACG
CTTGAAGGTATTCGGTCGAAACGCGAGTCGATTATGACTGAGATTCGGGACACTTGTGCG
GCATATTTTTCAGCTGTTCAGACTGATGAGCGGGCATTCGAGCAGCAACTTGAGCAAGAG
TCGAAAAAAGCGGAAGATGAGCGCCAGACTGAAGGCGGCGAGGACGATCACGATACGCGT
AAGCTCAAGAAACCGGAACGCATGCGAATGGTTGTGAAGAATAAGGAAGAGGGCAACGAA
TTGTTCCGTGACGGCAACTACAAGCATGCGGCTGCTCGTTACGTCAAGGCTTTGACTCAC
GCCTCCAAGTTTTTCGACCTGTCGGAGGCTGACAAGGAGGAGGTGGACGCAGCCAAGCTC
AGTCTATACCTGAACCTTGCGCAGTGCTACTTGAAGATGGACAATTACGCCAAAGCTGCA
GCTAACTGCAAGGAAGCACTGGCTCTGGATGCTAAGAGTGTCAAGGCGCTTTACCGTCGC
GCTGTGGCATATGAGAAGGAGAACAAGTTGGAGCTTGCAGCTGATGACGTCAAGGCAGCT
CTGCTTCTTGCACCGCAAGACCGAGCCATTATCAAGCTGGATGAGCGTCTGAAGGAGCGT
TTGCGTCGTCAGCTCGACAAGGAAAAGAAGATGTGGAGCAAGGCTTTTGCATAA
>maker-pcu_contig_1-snap-gene-0.53-mRNA-1 D-2-hydroxyglutarate dehydrogenase, mitochondrial
ATGCTTCCATCACTCTTGCGAGCGGCCCGCCGCAAGAATAATGCCGTTCAAATATTCATG
CCGTCCATTACTTGCACCTTCTCCACGCATGCTCGTAACCCTGCATTTGCTTCCTGGACC
GATGTTGATAAAAATTACTTCCAGCAGCTTCTTAAACCTGAGAGCGTCCTTACCGACGTC
GTCGACACCGAAGCGTACACGGTAGATTGGCTGAAGAAGTACAAAGCCAGCAGCAGTCAC
CAGATGGTGCTGAAGCCCAAGACCACAAAGCAGATCTCCGCTATTCTCAAGTATTGCAAC
GACCGTAACCTACCAGTTGTGCCGCAGGGAGGCAACACAGGACTCGTAGGTGGCAGCGTG
CCCGTTTACGACGAGATCGTGCTGTCCATGAGCTCTATGAGCAACATCATATCGTTTGAC
GAGGTGTCTGGCATTTTGGTCTGTGAGGCTGGTTGCATCTTGGAGAATTTGGACAACTAC
GTGGCCAAACACGGTTACATGATGCCTTTGGATCTAGGTGCTAAAGGAACATGCCAGATT
GGTGGCAATGTGGCAACCAATGCCGGTGGACTGAGGCTACTGCGCTACGGCTCATTGCAT
GGAACGGTGCTGGGAATTGAGGCGGTGCTGGCTGACGGCACAGTTATTGACTGTTTGAGC
ACCATGCGTAAGGACAATACTGGCTACGATCTAAAGCAGCTATTCATCGGATCAGAAGGC
ACGCTGGGTGTAGTAACCAAAGTGTCAATCTTGACCCCTCCGCGTTTTTCCTGCAAGAAT
GTAGCTTTGTTGGCTTGTGAAGATTTTGAATCTTGCCAGAAGGCGTTTGTGGAGGCAAAG
AAGAATCTAGGAGAAGTCTTGTCGGCTGTGGAGTTCATGGATCGTCAGTCTTTGGACATG
GTCTTGTCGCAACAGGACTGGACTAAGGATCCATTGGAGAGTCCTAGTCCATTCTACGTT
CTGATTGAGACGTCGGGTAGCAACTCTGGTCATGATATGGAGAAGCTGGAAGCGTACCTA
GAAGATGTGATGGGATCCGGTGTCGTAGTCGATGGTACAGTTGCCCAGGATGAGGCACAG
GCACAAAAGCTGTTTATGCTACGTGAGGACGTTTCACTGGCACTCAGCTCTCGTGGATAT
GTGTACAAGTACGACATATCTCTGCCAATGGACCAGTACTATCAGATTGTCGAGGAGGTT
CGTGAGAAGCTCGCACCTCTGGGTGCCGAGGTGGTTGGATTTGGCCACATGGGCGACTGC
AACCTGCATTTGAATATCTCTACGCTTGATTACGATGAGAAGGTGTTTAACGCGCTGGAG
CCGTACGTTTTTGAGTGGACATCCAAGTACCGCGGAAGTATCAGCTCGGAGCATGGCATC
GGCACGCACAAGCCATCATATCTCCACCTGTCCAAATCCGACAACTCCATCCACCTTATG
AAGCAGATGAAAAGCATGATGGACCCGAAGGGAATCCTCAATCCGTACAAGGTTCTTCCT
ACCAGCAAGTAG
>maker-pcu_contig_1-fgenesh-gene-0.18-mRNA-1 C2 domain-containing protein
ATGTATGCGGTGTACGTGACGCTCGTCAAGGCTGTGGACCTGCCATCCGCCGACTTCAAC
GGCAAGAGCGACCCATACGTCGTCTTCAAGCTCGCCAACACGACGCACAAGAGCTCGACA
ATCCTTGCCAACCTCAACCCCGAGTGGGATCCCGAAGAAACTTTTGCCTTCATCGCGGAC
GATCCCAAGATTGCCACATTAGAAGTGCAAGTGTTCGACCATGACCGCATTTCTAAAGAC
GACAAGATCGGTTTTTGCACTATCCCGCTGGTCGACTTTATGGACAACCCCGAGTCTGAA
GTGCTCATGTTTGAGCTTGAGGCCCCCGCGGGGCTTGCCAAACAGAAGCGCAAGAGCGCC
ATTATGCTCGAGATCAAGCTTGAGAAAGAGGATTAA
>maker-pcu_contig_1-snap-gene-0.58-mRNA-1 Conserved gene of unknown function
ATGCTATCCATGGTAAGTAGCAGCCAGAACGTTGGCACTGCTGCTGCAAGCAATGCCAAC
TCGAGTAATACAAGCACAAACACCAGTAAAAACACTGGAACTTCGGTCGCTCATGTCATT
GCAAGCTTGGCTCATAGCGGAAGCAGCGGCCTGCAGGGCCGCATTCACAACGCGCTAAGT
CTGCAACCGCGAGAAGAGCAGGAACCGGCAAGTCAAACGAGGCATCATCAACAAAGTAGC
AGTGGAGCTAACAATGCCGATACGGTGCTGGCCTCGGCATCTCACGTCAAGACACGAACG
GCAGCGGCGTCTGCTCGCAAGAAGCGGTCAACGAAATCCAAGTGCTCACCAGGCCTGCGT
AGTGGAAAGTGGACACCAGAGGAGGAGGCGTTCACGAATATGATCATCCACTACTTCAAA
CGAGGGCTCTTAGACGTCGAGGATGGCACTTCGCTACGCTGGTATCTTGCCAAACGCCTC
AACTGCGAAGCCATGCGCGTAACTAAGAAGCTTAAAGGCAACAGCTCGATTGGTAAGCAG
GTATTTCGTGCTTTGGAGAACAACCCCGTCAACCGCCAAGCCATTCGGCACGCCCGTGAA
GAGCTGTCGATAGTCGAATCTCGCTTCCTCGACTCGCTCAACGCTGGCGGTGCAGGCACG
CAGCATGCAGCGTCCGCATCCTTGCCATCTTCTCTCGCTGTGTCAGTCCGCGGTCGCAAG
ATCCTACCTAATATGAAGTCTCGCGACAGGTCAAACCAATTGACTTTGGCTCCTATGCCT
GAACCAAAGTCTGAAGATGCAAGACTGCTAATGCACTTCTTCTGTGAAGCGCACGACACA
AATTCCGACGAGGAGCCGGATGCGGAGAAAAAAACAGAGTCTAGCAGTCTCAGCGTGGAT
CTGAGTAGCAAACTTGGCAAGAAGCGACCGCTATCGAGTATGACGAAGACCGATACGACC
GAGGTAAGCAAGTCACCGGAAAAGCAAGATGCCGCTTGTTCAAAGGTGAAACGACAGGCA
ATAAGGACCGAGAAAATCATGGAATGA
>maker-pcu_contig_1-snap-gene-0.46-mRNA-1 Peroxisomal trans-2-enoyl-CoA reductase
ATGGCAGCTGACGCTCATGTTCGCCGATATCAGGCTATCGTTACAGGTGGTGGCACAGGA
ATTGGCAAAAGTATCGCGTACGAGCTGGCGTTTCTGGGCTGCACCGTCGTGATCGCGTCT
CGAAATTCTGAGCGCCTGATGGCTGCCGCAGATAAGATTCAAGCCGATCTAAGAGCTGCC
AGCTCTGCGACTATAGGATCAGTGCACCCCATTGCGTGTGATATCCGCAGCGAAGAGCAA
GTGTCGAATTTGGTGGACGAGACGGTGGCAAAGTTCAAACGACTAGACTTCCTTGTCAAC
AATGGTAGAAAACTACGACCTCTCGCTGCCGGCGGTCAGTTCCGTTCACTGGTTGAAGAC
ATGACGCCAAAAGGATGGCATGCTGTCATGAACACCAACTTAAACGGAACCTTCCTGATG
ACCAAGAAGGTATACCATGCTTATATGAAGGAGCACGGCGGCAGCATTGTCAATATCATC
ATTGTCTTGGACAAGGGGAATCCTGGTTTGGCACATAGTGCTGCCGCACGAGCTGGTATC
GAGAATCTGTCCAAGTCGCTGTCTGTCGAATGGGCGTCGTCCGGTATCACTCTCAATTGC
GTTGCTCCGGGTGTAATCCTGTCCAGTGGTGTTGAGAATTATCCCAACGGTGCTGAGTTG
TTTGAGCATGCGGTCGACAAAATCACGGCTGCCAAGAGAATGGGAAGCGTCGAGGAGGTC
TCCGCTAGCGTGCTGTTCTACTTGTCTCCAGCTGCTGCCTACGTGACTGGAGAGACTATG
CACGTGGATGGGGGTTGGCATCTTCTCGGATCTTTTCTTGATGTGCCACCGCATAACAAC
AACCGCCCGTACGGCACATGTAAGTTGTAG
>maker-pcu_contig_1-snap-gene-0.48-mRNA-1 ER degradation-enhancing alpha-mannosidase
ATGCCGCGTCAGCAGCACATGGGGTCCGGTGGCATCTGCTTTGCCGCCTCGCACCGCAGT
CTACGTGGCTCCATCATGCGTGCAATGTGGCATGTATATAACTGTGTATTTCTTCTGTCC
ATCGCACTGCTTTGCGTCCCCATTATTGTCGTAGAAGCCGAGATATACGCTCCGAGCCAT
GTCGAGACCCAGTCATCCGCGCTCTCGCACTTCAACGGTCTCCAAATGCTGTCTGGATCC
AGCTATCGAGCGTTCAAGAACCGTCTAAAGCGACAGATGCGTGGTGAAAGCTGTTTGCGC
TTTCACGTTGCTGGTACGTGGTGGCACTATGAGTGGTGCATCGATCGTCACGTGCGCCAG
TTCCATCCGCTGTCCAAGGACCAGCGCACCGCGACGGAGCAGAGTATCTTACTAGGAGTA
TACGACACGGAGAATCCTCAGCCCGTGCGGGTGTTGGCTCTTGACAACGTCTCTAAACTC
GCTGATCCGGACCGTATGGGCTACATGGCTCAACAAATCTACAAGTCGGGGGATTTCTGT
AACGAGAGCGGCGTGCATCGAACTGTAAAAATTCAAGTACAGTGCTGTATATTCCGTGAC
AACGAAACATATGTGGAATTGGTGGAGGAGCGATCGCTATGTGAGTACGAAATGAAGGTG
TGCTCGCCTGTAGCGTGTGGTCTCATGCAACGTGATCAATTTGTACTGACGGCACCGACT
TATATGGAAGAGAGTGAGCGCAAAGCATTGACCACGACAGTGAGAGACATGTTTTACCAT
GCGTACAATGGCTACTTGGCGTACGCATTCCCAAAAGACGACTTGCAGCCGCTTTCGTGT
CGTGGAGGAGAATTTGAATTAGGACGACTGCCTATGTTGACGTTGATTGATACCTTGGAT
ACTTTAGCTGTCTTGGAAGATGCAACCGAATTCCGAAGAGCAGTGGCGCTTGTAGCGAAG
AATGCAGACTTTGATTTGGATACTGAAGTGTCCGTGTTTGAGACGACAATTCGAGTGCTT
GGTGGACTCTTATCGGCCCATCTCTTCGCCGTGAATACCGATCTGAATCTGTTCCCTGCA
GGTGGATACGATGGTGCATTGCTACGTCTTGCTGTAGACCTCGGGGATCGACTTATGCCG
GCTTTCCGTACTATCACGGGGATTCCGTACGGTACAGTAAATCTGAAACACGGAGTGCCT
AAGGGAGAAACGCCAATTGCGTCGACTGCGGGTGCTGGATCACTCTCGATTGAGTTCACG
ATGCTGAGTGTCCTCACTGGAGAACCAAAATATGCGGCTGCATCACGAGGATCAGTGCGC
GCTCTCTTTCGGCACCGTTCAAAGATTGGATTGCTCGGAAAACACATTAATACGAAGACT
GGGGAATGGACCGAGACATCTTCAGGTCCAGGATCAAATTCCGACAGCTTTTACGAGTAC
TTGCTGAAGATGTACCAACTCTTTGGTGACCGTGAGTCGCTGGAAATGTTTGTACAAGTC
TATCCAACTGTGCTCGCTCATAACAAACACGGGGACTGGTATACCGATGTGTCAATGTAT
ACAGGCTGCCATCATCATAGTGGAAGCTCAGCTGTCATTTTTGAGAGCCTTGCAGCCTTT
TGGCCTGGTATGCAAGTTGCTGCCGGTGATTTGAATGCTGCTGCGGAGTCAATGAACTCG
TTTTATCGTGTTTGGCGTGACTACGGCTTTCTATCTGAGCAGTTCAATGTGGTCGATTGG
AAACCCGTAAAGTCCCGAGGCGGAGGTGGAGCGCGGTATCCACTGCGACCCGAGCTGGTC
GAGTCGACATTTTACATGCACGAAGCCACCAATGACTCATCGTGGCTTCGTGCTGGTGCG
CATGTGGTGCATTCGCTTCAAAAGTACGCTAAAACTCCGTGCGGCTATGCGAGTATTGCT
GACGTTGAGTCTAAAAAGCAGGAAGACTACATGCCTTCGTTTTTCCTCTCTGAAACGTGC
AAGTATCTGTACCTGCTCTTTAACACGACGCACTTCTTTCGGAAGGGAAATTATGTCATG
ACTACTGAGGCCCATCCGCTCCCAATCCTTCCAACGAAGCTTGTAAAGCCGATTCTAGAA
GCTACGAACGCGTATGTGAGCAAGAGCGACGTGGCATACGACACACGATTCTCACCCGAA
CAAATCTTGCGATGCGATGCCCCCAAGTTTTACGACCTTCTTAGCTACTCTGTTCATTAC
GAAGGCAAGGTCGTGACACGCACATCGCGTTGCTTTCCACCTGCGTCGCCTTCTGCTTCA
CCCCAGAAGGCTCTCAAGTCGGTGACTCAAAAGGCTGCGGCGTCAAGCAACGCAGTGTCT
ACGACAACAACGAATGAGAAGGTGAAATCTGGGCATACAGAGAGGATAGCGTCAGATGTG
CTACAAAAATGGTTGCCTGCACTTGAGGAGAAGCTCCGGAGGACTGGCGGTAAAAACATT
AACGATCAATGGCTCGAGCAGTTGATGAAAGAGATTCCATTAGGATCTACAAGTGAACAA
GACGGCCAAGATCTTGTGGTGCAGTATTTGCATGGTGGTAGTCAACTTGGCGAATTTCGG
GTTGAGCAGCTACCAGGTCGATTGCGTGTGACTCGAGAGGAGACGGGTGACTGGATCGAG
GCTTCCGGTGTCCTTGATGATAGCTACATGATTATCGGCATGAGCTTTGGTGGCTTTAAA
AACGAGGTTGATGCTGATTCCTACACATTTGATGAACCGGCAAAGGACCTAAGCGATAAT
GACTTTCACCCGCCGCATCTGTCCTGGAATTACGTGTACAAGGTCGACACTGATCTGTCG
CTACCTGTAGACCAGCGGTGCTCATTACGCGTCCAAGGGGTTCACGTACCTTATTCCGTT
GCGCCACGACACAGCCGAAACTTGGAGTTTCGAGCTGACGGATCTGTGGACGACATTCCC
ATCGGGTGGTTGACAGTTCCCTGCGTTGGCGCTGGCTTTGGTGTGACGAGCACTTTTCAA
GCATCGCGTGTTTTTCCCGAGATGGAGCTCGTATTTGCTGATCCTCTTGACGCATGCAAT
CAAGCGTCGAATTTGCCTCGAGCTCGCATTGAAGGGAAGATTGTGCTCGTCATACGAGGT
GAGTGTTACTTTGAAACAAAAGCACGAAATGCAGCCAAGTGGGGAGCTGCCGGTGTCATT
ATCATTAACACGGAAGACGACGACCTTGTGATGGTTATGGGCGGCCTTGAAGAAGGCGGT
GGGAATGCCACTTATGAGCCAATAGAGATTCCTGTCGTGATGGTGCCTCAGCGTCTTGGC
GAATGGTTTGAGACTCGACTAGCTGAAGCACAAGCATCTTCTCTGTCCCCTGTGAAAGTC
AGCGTTGAGCTCACTGTGAGGCATCATGCAAACGAAGTCGCGAGTGCTCGAAGGAGATCA
CGTGGAATTCCCTACGATGATCTCTTTCCTAGGGTGGATGGAACTGCGGGCAACATGAAG
GTGTATGGCCCGCTGTGGGGCATCGATGTCATTGCTTTTGGTTCGAGCTATGAAGCTGAG
CAAGAACAAGAATTTAGTATTGCCATCATTGACACGCCACCATGGCAGCAATAA
>maker-pcu_contig_1-snap-gene-0.52-mRNA-1 MBO2, coiled coil flagellar protein
ATGGAGCACGATGGGCACGAGGAGCACGAGGATGGAGAGTTTAGTGGCCGAGAAAGGATG
GAAAAAGCTGCATCTTCAGCTGTGGGGGCTCCAGCGTCCGCTATGTCGACGCGCGCATCG
GCCTTTCGTGTCCTTGACGAGTACTTCGAGGCGGACATGCTAACCCTCGACCAATTGAAC
TTCCACAAAGAGAAATATGCCAAATTGCACTCTTGTGTGCTATCCACTTACAAGCACGAG
AAACAGTTGCTCAAAGAGGCCAAAGCACTCAACCGAGATCTCTTGGGGGAGAAAATTCAG
GTGGAGAAGCAGGCAATTCGGAAGGCAGAGGAGGTGGCTGCGTTCTCATCTGTAGAACGT
GAGAAAGATCGTGCGTTGAAGGAATTAGCAGATGCTGTAGATCGGGATGCAGTCTTGGGC
TTTGAGGTAAAAGAAGTGCAGCGAGAGTATACTGAGCTCGTGGCACAGAAGGAGGCAGTA
TTGGCTGCTCACGCGCAGCTTATTGAGCCAGAAGTGCGTCAGTTGACGACTGAAATTACT
AGTCTCAGTGATGAGATTCATCGCTTGGATAGCGAGTTGACGAAGGACACGCAACGTAAG
CGTGAGTTCTTGGCTCGATTAGACTTTCTACATCAAGAAAACGCGAGGCTTGAACAAACT
GGCGAGGCAGAATCAAAGCGGCTGCATCACCTCCAGGGCGATCCAGATCGAATGCAAAAG
CAAGCCGATGTCGCTGAGCGTGCGGTTGCAGGGATTGAAAGGGAGAGCAACAAGGAGCGA
ACACGCGCTGTGGAACTAAAAAGTGCTTTTGATACAACTGCCGCAAAACTACACGATGCC
GATGAAGTACAGCGTGAACTTGCACAAAAACTCGAGGTGCATCGAGAGACGATCGATCAG
CGTCAGCGAGATGTGGACCATGTGACTCTGCACCTCCGTGAGGAACAGAATATCAACGTA
ATGCGACTTGGTGAGAAGGCTCGACTGAGCATGCGTGCAAAAGCGCTTGATCTTGCCACA
CGTCGAGAAAATGATCGGTGTGGAAAGGCACAAAAAGAATACGATCGATTGAAACGAGAG
TTGAAGAAACGAATTCTCATGCTGGACAGTAATAAGGCTATGCTGCCTAGCCTGCAAACG
CAAGTGCTCGATGCACAGCATCAAGTGTCATCGCTGCGTTCAGAGAACAAAGCCCAGACC
CAGCGCCAACTTGAAGTGAAGCAGCAAGTCGATTTTCTTATCGCTCGCTTTTTGAAGAAA
GAAGACGGTGAAAAAGCTCAACGTGTGGATCTTGAAGTGCTGTCCGCACAAGTTGCAGAA
CTTGAAGCTGAAGTTGCGCAGTGGCTAGTTGAAGAAAACAAGCAGGAAAAATTGGTTACT
ATGCTCACTGCACAGCGTGAGCTTAAAGCGCGCGAAGCCGCATCAGCATTGACTGCAGAG
CGTCAAACTCAGCGGGAACTTAAAACAAAGGAGCTCGTCATCTTTGACTTGGCAAAGAAG
TGGAATGAAACGACAAATCACCTGCGCGAGTTTTCTGCCTTATATGACGTCGTCAAGAAT
GAGCGCAACAAGTATGTGAATCTCATCCAGGCTTCTACGCAAGCTCTAGCTGAGATGAAG
GAGAAGATCAAGATTCTGCACAACGAAGTGGAAGTACTTCGTAATGAATCGATGGCAAAA
GACAAAGCCCTTACAAAGGAAAAGCTAGCACACACAACTGCACAGTGCTCGCGCGACTCG
CTGCGTTTGGATACCAACAAGTCGCACGATACGTACCGAGCAAAGCAAGAGCAAGTTGAG
CAGCAAATTGTCGAGATCGACAAGTATAATAGCATTATCACGCATACTGAGAAGGAGCTA
CTGCGTCTGAAAAAAAAGTATGAGCTTGCAGTAGATGCGCGAAATGCAATTGGTGTACAG
CTCATCGATCGCAATGACGAGCTGAGCATTCTTTACGGAAAGTCCAACGTACAGGAACAA
GCCCTCAGCACTGGTGAGGCCGGCTTGATGCGCAAAGAGCAAGAGGTTCGAGTGCTCAAA
ATCCAGCTTGCTGATCTTCAGCGTCAGCTTGAAAATACACGGAGACAATTGCCGCTTCTG
CCTGAGGTTGCCCAACGCATTCTAGCTCTACAAGAAAATCTCAAACAGGAGAAGGAAGTG
ACAGAAATGCTGTGCCGCGACCTGGAAACTCCAAAAAACAACCATCGATGGCGTTCTTTG
GGCGGAGAGGATCCGGATGGAGAGCAACTTGCAACCAAATTTTCAGATATGGAGGAACGA
TATCATCGCAAGAAAGAGCAACTTCTTGAAAAAGAGTTGGTATTGGAAGAAGTCACAAGC
CTTTCCAATAAACTTCGAATGCAAGCAACTGCACGTCGCGGTGAGACTCTGGAGCTTGCC
AAGCGCATCAACGATTTCCAAGGTCGTATTAAAGAGACGACGCGCCGCATGATGGCTGTG
GTGTCCGAGTTGTCCATGTACCAGGCTACTGCGATGAAGCTCCAGCAAGAAAAGCATGAT
GCTGCAGTTGATGTTGAGGAATGCCAGAAGCGCGCACTTGCAGGATATGCGCCAAATGCG
TTGTGTGAGCAGCAACTTGTGCGGGTGCAAATGCAACAGTTGCAGAGCAATGAGCTCCGA
GCCTTGAAAGAGCAGGCAAAAGCAGCAGCCATCCACGCGGCCAACTTTCCAACTCAACTC
ACATACACAACCGCAGAGGCTCGACCGAATGCCTACATTCCAGAGGATTTGGGTATCCCC
AAGCCTTATGGCCAACAGGCACCATTCAAGCCTTCACAACAAGGAACAACTATGCGTCAC
ATTCGAGTGCCACAAAAACGAGATATTGAGATCTAA
>maker-pcu_contig_1-snap-gene-0.56-mRNA-1 Protein SYS1
ATGCCCAAGTTTTACGGCGCCGCGCGATGGACGCCCAAGCTCATTCTACTACAGATCCTG
TGCATGCAGGTGCATTGCATGTGCAAGTCTATTATACGCTCTCTATCTCTCGATCTACTG
CCAGTCATGTCAATAAACGCGTTGATCTGCTTTCACTACTTGGCTCAGGGTCTCATACTG
GGCATTTGTCATGGCGCCCACGTCACGCTGGACCAGTTCTTTGCCTACCACACGCAAACA
GTCGTGACTGTCGATGGTCGTAAGAACTGCTTTGCAGTTATAGCTGCGAGCTTCATCAGT
GCCGTGGGTTTGATGCTCTTCGTGGAGCGTGCGAAAAAGTGTCTAGACTTTGGTGTGACG
CTGTACTTCATCGACCTCTTGGCTCAGACGTTCTATTCGGAGTTTCCCAAGATGTGGGAC
TGGTGGATCTTGCATTTTGTGGCAGCAAGTGTGACGGTCATGCTAGGCGAGTATCTCTGC
TCACGTCGTGAATTGGAGGAGATCCCGATGGTCGATCTCTTTACAAAGCGCGCTTCACAC
AAAAACTAA
>maker-pcu_contig_1-snap-gene-0.47-mRNA-1 Conserved gene of unknown function
ATGCTACCGCGCGTGGGCGTTGTACACACTGCGACGAGCGCCGTCTCGAGGGAGGGGACC
CAGTTGGCTCAATATGTGGCACTGTGTCTTGCATCTAGTGGTCGTTGCGCCAAGACGTAC
CTAGTAGGGGTAAAACTGGACACCAAGAATGCTGCTGAGCAGCCTGAAAAGACCAAGTTT
GGAGCTGTGGCGTGGCGTAGCGACGGCGTCTTGCTAGACAGCAAGCAGCTATCTTCCGAC
GTTTATGAGGAGACGAGCGAATGGAAGGTGCTAGAGACCTGCGACTTGTGGCTGTTGCTG
CTAGACACGAACGCAACGCTGCCAGTTGCCGAGTTTCTGCACAAAAAGCTGGCTAAACAG
GACAAGAAGCGACCTCAGCGCGTAGTGCTGAGTTTGCAGACGACGTTACGCCGTCTCGCA
CAGCTTAACGCAGCACTACCAGATGCCGTGGTGCTGCATGGAGGAGCTGCTTTCCAAGTA
GTGAAGGACGAGAAAAATGTGCTGAGACCGCTATCCAATGGCTGCTTCTTTGTCGAGAGA
CTTTCGAATGAAAAGACTTCAGCGCTATATGCGCTGGATGTGCTGGAAGGAACAGGGATC
CAGGTACTCAGTCGTCGGAACATTCAAGCGATCAAGTGGGGATGTACGATGCTGCATAGT
TTCTACTACATCAATGCGCTGACAGGAAAAAGCGTTCTTGACGGACTCCGAGACCGCAAG
ACGCGATTTCTTTTCCTCCAAGCACTGTGGGAGATGGACGAATTGTTTCGTCTTGTGCTC
ACGAATGTATCCGGCTCAAACGTCGAGTCTGGACGCGGGAACGGGAAATCGAATCCTGAT
ACGAGTGCTGCCACACTGTTTCCGGTGCAGTCGTTGATGGTGCTGCTTCCTCTTCCGAAT
TGGATTTTCAACACGTTTGTTCTGCGAGTATTTGACCTTGGTCTTGGGGCTCCATCCAGT
ACATTCACATCGGTTGTCACGTCGGACTTGGAGGTAAGACCGCCATTACAAACCAATTTT
GACGCTGAGTTTTGCGATATTTTTGAGTTGGCCATCGGATGCAATACGACGTTGCCTGCT
TTAGAAATGTTGAAGACGAAACTTGCTTCCGTCAGAAAGCAGCACGAAGTGGAACTGAGA
GATGGTGTCAGTAGTCAAACGCCACTGCAAATCGACAGTGCCGCTTTGCTGGCGGAGGTG
AAATTGGCCCCTCATTGTACCACGGCATCTCGCACTTTTTTCCTCAAAGTGTTTGCTACC
TTCGTGCTCACCTTGTTGCTGGGGCTTTATCTCTTTGTGTGGTGA
>maker-pcu_contig_1-snap-gene-0.57-mRNA-1 Transmembrane protein
ATGATCTACTACAGCAACCACATCCTGTGGCGTCTACTGCTCCACTCACATGGCTCATCG
ATCGCTACTCCATCCACATTTACTCGTGCAGCAGTCGTAGCGGCTTTGTCAGCTGTTATA
TCTGTCTTGCAGCGTAGACATCCGACGCTTCTACCCACTGAAGCTCTGAATCAGTTGCTG
CTCTCTGCGTCGGCATTCTTGGCAATTCTCCTGGGTTTGCGACTCTTTGCAGCTTTATTG
CAATGGCAGAAAGGAGTGAGCGACGTCAGCTCCATCGCCGACGCAGCGCGCACCCTTACA
GCCACTGCCTGCGCCTTTGTGCACTTTTCACGTAAAGATGTGGCCGACCGCTCTCAGATC
CCCAATAAGATGCGGGCAGCCATTGTGGAGCTCTGGTTGCGTCGTATTATCGATCGAGCA
CGTAGGAAAAGCTACGTGACGATGGAGCAGGCCATGGAACTCAACAAGATAATCTCGACT
TTGCCCCAAATGTACACGAGGATCTTCAATCTGTGCAATGTGCCGATCGCTTTCAACATG
GCACAGTGCTTGCAAGTGTGTTTCGTCGGGTACTTGTTGCTCATGAGTGCGGCATTAGCT
CCAGATGTGGGCTTCATGGCACCACTATATGTGGGAATTGCTGCAATGCTACTTTTCGCA
CTAGATCACGTGGCTTCCTCCATCGAGTGTCCATTTGGTGCGGATGCTAACGATGTAGAT
CTGGAAGCGCGTATCTTGTGCATTCAGGACGAGCTCAAGGTTATTCTACAAGCGCATTTC
CACTCGGTCGGCCACGTAGACTCGTTCAAGGAACAGGATCGCATGGCATCGCTGTCATCA
CTTCTTTCGGTAAATGTTGAGGCGGTGAATCGAGGCCGCACACGACGCGAGTCGGTGTCG
TCATCCTATTCATCAAAAGAGCGCTCGTCACAGACTGCGAAGCCTTCTTCGACGTCAGCT
GCCGATCGAGCTGTGTTGTTGTCGACGCAGCCCGATGCATACGGTGCGATCACAGAGGCT
GATGACGAGTGGACAAGCCCTATAGCGATGCATGAACCCGTTGATCATGAGCATATATCT
GTCTAG
>maker-pcu_contig_1-snap-gene-0.55-mRNA-1 Conserved gene of unknown function
ATGGCAGGCAGCACGACCGACGAACTGCAGCTCAAGTTCCTCTTCGCTTGTCAGGACGGT
GTGTACGTGGTGCTGAGTTTTCCCAAGACATTGAAAGTCGAGCAGGTCAAACGGAAACTC
ATGGATAGCTGGCCCCAAAATGTGATACCCGCTCAGGACATCAAGGCCGTCCGCCTTATT
TGCATGGGACGAGGATTTCTGCAAGACACGCAGACGCTTGAGTCTGCTGTTCCTGCGTTT
GAGACGCATCCAACGCCCGTGAACGTTGCTGTGATTCATAACGCACAGTCGACTGTGCGA
GAAGCTACGAAGAGTCACATTGCTGCAACGACAGTCGAGTCAACAGGATGTGGCTGTGTC
ATCTGCTAA
>maker-pcu_contig_1-snap-gene-0.38-mRNA-1 Gene of unknown function
ATGAACTTGTCCATGATCATCACCATCGCGCGCTTCTGCAACGCCTGCTTCAACCCTAGG
CCGCTAGACTTGGCACATGTCTTATCAAAAGAGAGTCTAGGCGTTGTCGCGTTCGCGACG
CTCAACGTGACTACACTGTATGGTTTCTGCGCGCGCATTAAAAGGCAAGTCGAGGGCATA
TCGCTGCCAGTGAAGTTGTTCGAGGCGAATCGGTGGACTGTAATGCGCCATGCCTTTGAT
ATCTCACCAGACGTCAAAGCAGAGAGCAAGTTCTTGGAGCTGCCTGTGGAAGAAAAGTAC
GAGTATGCTAGTCGCCTCTTTGCCAATCAAGCACCGAGCGACGGATACGGTGTGTCAGTT
CTGCCGTGTTGGGCACAGACGGATAAGAAGAGGTCCGACAAGAAGTCTCTCAAGCGTCCA
ATAGTTACTCCAGATTACGTGCCAGACGTCATCATCGGACTAGACCCCTGGATACGGGCG
TTGTGTACTGCTGTGAGAGAGGTGTGTTGTCTACAACAAGCGAGGCACCGCGAAAGTAGT
TGA
>maker-pcu_contig_1-snap-gene-0.28-mRNA-1 Gene of unknown function
ATGCCTCAATGGCACCCAGAGGTTGCTGGCCGATTGTGCTTCTCGACGTTCTTCGAGCAT
ATCTTCGCTCGACATGGATTCAGTCTCAGCTGTTCTTCAAGTGGAAGTGATACTTCTATC
AGAAACACGTGCGATCGATCCTATAGCAAAGCGCATTATACTGATACTCAGGATAAAGGT
TTGCACGGCGCGATGGCACGGGCTCAGTCCGGTGAAAGGGTTGAAGCAGGCATTGCAGAA
GTGCGCGACGGTAAAGTTCAGGACGAGCAAACTCTTGCAGTGCCACTAAATGCTTTCGTT
TGTTCGATTACTTAA
>maker-pcu_contig_1-snap-gene-1.0-mRNA-1 Cell division cycle protein 14
ATGAAGCGTCGATTTGGGATCCCCATTGAGTTTCTATCGAAACAATTCTACTTTGTGCTA
GTTCAAGAGCATACGACGTGCTCCATTCATCGCAATAGAGAGCGTGACGTGTCGTACCCT
GCGATTGAGCGATGTCTTTTTCCAAGAACACCAGGAATCAACTTTGTCTCCCTTGAAGAA
CACGTGCAATCGAGCACTGAAGTTGTACTGGAAAGATGGCAAACCATTCGCTTCAACGCG
TTTGTGACGAGATTTCTAGAGGTATCGAAAGCTCCATCGCCACAAGGAGAAACGTCGAGA
GATCGACAGTTTTCAAGTGGTAATGGCCACAACGTTTACTACTTCTTCTTGCGAAGGCGA
CATTTGCGGCAAGAGATTCAGATTATTCACCTCATTTGTCGGTGGCGACTCTTATATCTT
CAATTACCTCCACACGAAGCTTTGGCACCTTTTCAGCACCTTCCCTACATCTTCTCGTCG
TTCTTACGACCATCCGAGTCGCTTCGTTTGCCACCTCTTTCGATCTCCCTTGCAGGAATT
GCAAAAGGACGGGAGATGGAGTTATTGGGGCCAGTAAATGGTGCAGGATCAAGCTGGAAT
GAGACTGCAGCGCAGAGTCAAGACGAACGAAATCTGTGGGTAATTTCTCATCGCTTTGTC
GTCTGCAGTAGAAATTTGATTCGTGCGAAGAGCAATTGCGGAGAGGAAAGCCCAGATGCT
CAACTCGCAGAGCTACAAGACATGACTGTAGCTCTAGAGCGTCGAAAGGTTTCGCTTGTG
GTTACTCTCAGCAACGCTGGCACTTTTGCTGACTGTGGGCTGGAAGTACTGGACATTTCA
GCCACAAGTGCTTCTTCATCGACAAGTGTATGCAACGACAAGGGAGATACTCTTTCAAAT
GAAATACAAATGAGAAGATTCCTTCAAGTTTGTGAAAGTACAAGAGGTCCTATTGCCGTG
AATGTCTCGAACAGTTTGGATTGGAACTTGGCTGCTGCTTGCATTGGTTGCTATCTGATG
AAACACTCGAAGTTTACAGCTCAGGAAGCAATCGGTTGGCTTTGCTTTTGTCTTCCACTT
GAAATTTCCATGGCCTGGGAGGTCTTTCTTGGCCGAATGCAATCGCAAATGTGGTTAGAA
GGAGAACGCTATCGAAAAGGAGATAGCACTCACGATTTGGACGAGCCGTCAAGTAGCCAT
TCGATGCATATCAACATCAGCGAGACGATTCTCGGTCACTTGTCGCTCGTGGGCTCAAAT
GATCGACACAAGCGCAGTAGCGATTCTCTCGTCCCTCTTGGCTCCTGCGTCCCTAGTCAA
TACCAAGAATCACACCAATCTCCTACTGCAAAAGTTTCGTCTCAGCTTAAACGTCGTCCA
TTGACCCAAGGCAGCATCAATAGTCGACGATTTCATCGCAGTACGGATGGCACAAGTTTA
CGCGCTGACTTTACGCTCATGCACAAGTTTCTTCACCAAACGCCGACTTCTGCCGCTCGT
TTAACTGATTCAAGTGTAGCTATCTCTATAGGAACAAAGACGGATAACCTTCTCTCACGT
CCTAATACTTCGTCTACGCAAGCTCTTGCATGA
>maker-pcu_contig_1-snap-gene-1.1-mRNA-1 Thymidylate kinase
ATGACTCGGCGCGGCGTCTTCCTGCTCTTCGAGGGCGTCGATCGATGCGGCAAGACAACG
CAGACGAGACTTCTTCACGAAGCTCTTAGCTCGTCTTCATTGTCGCAGCCGTCCACGTTA
ATGCACTTTCCAGATCGCAGTACTGCGATTGGTAAGAGCATCCATTCGTATCTCACGAGC
TCCGACGCCATGGACGATCATGCCATTCACTTGCTCTTTTCGGCTAATCGATGGGAAGCA
GTGGCTCAAATCGAGTCTATCTTGGCCAGTGGTCGTCACATTATAATGGACCGCTACTCG
TTTAGTGGCGTGGCGTTCTCGGCTGCCAAGAGCGGTATGTCTCTCGATTGGTGCTGGGCA
CCAGAGATCGGACTGCCGAAGCCCGACGCCGTCATTTTCCTCGATGTACCAGTCGCACAT
GCATGTACCAGAGCTGATTTTGGTCAGGAACGGTACGAGACGACGGCATTTCAAGAGAAA
GTGTATGGGAATTTCTACGACATCATGGCACGCGCGTCGCCCAAGTGGCACGTTGTGGAC
GCTACGGGGACCATCGATCAAGTGCACACGAAAGTGCTGGCTATTGCCACTGAAATCATT
GCAAACCACACGGGAGGATCACTCAATTACTTTGAAAAGTTGTGA
>maker-pcu_contig_2-snap-gene-0.31-mRNA-1 Endonuclease/exonuclease/phosphatase family
ATGTTGAGGATTATGATGGTTGCCACTGCATCTTTTGTGGCTGTGGCCTTTGGCGTGAAG
GATGTTGAGGACGTGGAGGTGCACATGATGTCGTTTAATATTCGCACGTCGCAGGCTTCA
GTCGACAAGGGAGCGAAATGCAGTCATTGGGATGGTATTCGTAAGGACAATGTGCTGAAA
AATATCAAGACAGTAGCCGCAGACTTTGTCGGTACTCAGGAGACCTCGGACGCCCAGAAG
GGTTTCTTGGATGGCGAATTAGCAGGAACTTATTCGGTTATTGGAGAAAGTACGGGCTCG
CTCAATGGGAATGCCGCGGAGTGGAACGCTATTTACTACCTCTCAGACACATGGAAACCA
ATCACGAATGGTATGTTTTGGCTTGGACCGGACCCAAACACTATGTCTGCGGCGTGGGGG
ATGGCGTATTACCGCACGTGTGTGTGGGGCCGCTTTCAGCATATTGATACGGGAGCTACG
GTTTGCGTCTTGAACACGCACTACGAAACTCCTGGCAATGATGAAGCACAGGAGAATGGC
TCGAACATTATTCTCGAGCGTATTAAAACGAATTGCAACGCTGACGATAACTTGGTGGTC
TTGATGGGCGACTTTAACGCACTCAGGAGCTATCCGGCCATGCAGATCTTATTCGAGAAT
GGCATGGAAGACCCATCAGACGAAGGAACTTTCTGTGGCGACATGGGGTCACCCACCTGT
TCGGTCAAATTTGACTTTACGCTGTTCCGTGCTCAGAGTGAAGACGCTTGCTACCTCAAG
TCTGAGATTTCGCGCATTAACTACGACGGGTGTTACACGTCTGACCACGCTGGACTTGTT
GGTAGCTTTTGTCTTCAAGGTTCATGCTGCTCAAACAGCTCATCGTCAGACTTGGACATG
TCTAATCTCCAGAAAGACGGCTTTGTTGACCAAAATGAGATCGTCGGCAAAGTACAAGCA
CCTGATACGGAAGTCAGCAAGAAAGCTAAAGCCGATAAAGACGTAACTCAGATTTCTACG
TCTTCAGAAAGTGATGGTAATGCTACGATCAAAATCGGAGGCATTTTGGCTGCTCTTTGT
GTTTGCGCCGTCTTGGCTGCTGTTGTCGTTCGCCAAAAGAAAAAGCTCAGCGATCAAACG
AATTTGGAAAAGCTGGACCCCAATATCAATGGAGAAGCATGGGCGACGTCCAATGAGTCG
GGATTATCGCCTCTTGCCGAAACTGATGATGACCGAGCGTCAAATTCGCCTATTCCAGAA
CTTGCAGCCATATCTTGCAGCCTTCGCGTGTCGACATCCTCCTCCATCTCAGCACCCGAC
TCGGAAGTAGTACGACATGGTGATCGTATTTCCGAGCTAAGTAAAATTAGCAGCAATTCG
TCCATTCCAGTGATGAATGCGGCTCGCTCGGATTATTCTTCGTCTATGGGCAACTCTGTT
GTAACAACTGAAGACGACAACGAGTCCATTATAAGTTATGGCAAATCCTCCGTCTCAAGC
TGTAGCTATGCCGAATCATACGTCAACTCGTCCATAGCTACGAGCACCGTAAGCTTCAGT
GGGCCAGACTCGTGCGTCTCCGACGACAAACACTTAGAAGCAGACTTTACCAAGCTATAA
>fgenesh_masked-pcu_contig_2-abinit-gene-0.100-mRNA-1 Fork head transcription factor 1
ATGCAGACGCCAGGGCTGGAGGAGCGCAAGAAGGCGCTTGAGAAGAAGTTCGTGGAGAAG
CGACCACCGCTGGCCTATGCCAAACTCAGTGGACGTATTCTAGACGACATGCCGTTCGAG
AAGCTCGTGACGCATCTGCCGACGGAGCTCGGACGTGGCCCCATCTCGTCGCTGCCCGAC
CACCGCATTGCGCTAGGGGAGCAGAAGGCCATTTCGCGTCTGCACGCGCGCATCCAGTGG
AACCAGAGCGAGAGCTGCTTTGAATTGCAGTGTCTGGGCAAGAACGGTATGTTCGCGGAC
GGCAAGTTTGTAGCCAAGAACCAGACGATTAAGCTCAGTTCGAAGACGCCGCTCAAAATT
GGTAATGCGCGGGTCTATTTCTTATGTGCCATCCGCTCCACTATCAGTACCATGAGTGGA
TTTAAAATCATCCAGAAGGCGTTTGAAAAAGCCAAATATCACAAGAGTTTGACGGCAATG
ACAGCGGACCAAGTGTGCGACCAGATTCTTGAAAGTTACTCCAAGAGCGAACATGAATTG
GGTGGAAGGGAGCATCTGCATACATTTGTCACAGCGTATCTACAGGAAGATACGGGCGCA
TTTGAGCGTGTGGAGGGGGGAGAATCTTCAGTGCCAGTTTATCAAATGAAACCTGTGGCT
GTTAGTGAATCGAAGAAACAGAGTGTGACAGTCAACACAAGCTCCAAGCCTGAAGAGACT
ACCGAAGCTGCACTAAAGAAGCAAAAGGTTGCTGCATAA
>maker-pcu_contig_2-snap-gene-0.28-mRNA-1 Urease
ATGCGATTGAGTCCACGGGAAGAAGAGCATTTGATGCTGCATAATGCAGGATTTTTGGCA
CAAAAACGATTGGCACGAGGTCTTCGTCTCAATTATGCGGAAAGTGTTGCCCTCGTGGCC
TCTCAAGTGCTCGAGCTGATTCGTGATGGAAAGACCGTCGCAGAGCTCATGACACTTGGT
GCACAAATGCTGGGCAGACGTCAAGTGATGGATGGAGTAAACTTCATGCTCGATGAAGTG
CAAGTGGAAGGCACGTTTCCCGATGGGACAAAGCTCGTGACAGTTCATGATCCTATCTCC
AACTTGGATGGGGATTTATCGCTGGCGCTTTATGGTTCGTTCCTGCCAATTCCCAAGCTC
GAAATCTTTGGAGATACGACGTCGTCCATGGCCCCTGGAGCTCTAATTACTGAAGATGCC
GACATTGTGCTCAATGAAGGAAGAACGACACGTGTACTGCAGATCACCAACTTGTCGGAT
CGACCAATTCAAGTTGGAAGTCACTATCATCTCATTGAAGCCAATCCGTACTTGGAAATG
GACCGAAAACTTGCCTATGGCCACCATTTGAACATTGCATCGGGTACGACCGTGTGGTTT
GAACCAGGAGATCAAAAGACAGTCTCAATCGTTCCTATTGCAGGGAACAAGGTGATTACT
GGCGGCAATAATCTTGCGACTGGAAGAGTGGATGACTCAAAGGTGGACGCTATTGTTATG
AAAGCTGTGGCCAAGGGCTTCCACCACAAACCATTGGACCTGGAGAAACTACCAAGTAGC
GTCACTCAACGTGACTTTGGGCTCTGTAGCATGCCCAAGAGTGTCTATGCACAAATGTAT
GGTCCAACTACAGGTGATGTTGTACGCCTTGGGGATACGGAGCTGTACGTAGTGGTGGAA
AAGGATATGACAGTTTATGGCGATGAGTGCAAGTTTGGTGGTGGAAAAGTACTGCGGGAA
GGAATGGGACAGGCGTCTGGCAGGACTTCGGCTCAAGTGGTGGATACAATCATCACCAAT
GCTTTGATTGTGGATTACACGGGCATTTACAAGGCTGACGTTGGCCTCAAGGACGGGATG
ATTGCAAGTATTGGTAAAGGAGGCAACCCGGATGTGATGGATGGGGTCATGCCGGATCTG
ATTGTGGGCGTAAACACGGAAGTGATTGCAGGAGAAGGTTTGATCCTGACAGCGGGAGGC
TTTGATGCTCATGTACATTTTATTTGTCCCCAGCTGTGTACGGAAGCACTAGCAAGTGGC
TTGACGACGCTGGTAGGTGGTGGAACTGGTCCAGCAACGGGTTCAAAAGCCACAACATGC
ACTCCTGGTCCAAATCACTTGAAGCTGATGCTTCAGGCGACAGATACAATACCAGTGAAC
GTGGGCCTAACAAGCAAAGGGAATACTGCACTTCCCCAAGGTCTCCAAGATACAATTGAT
GCAGGCGCTGTTGGCATGAAGCTCCATGAAGATTGGGGGACTACCCCTGCAGCGATCGAC
AATTGTCTTTGTATCGCCGAGGCAAACGACGTGCAAGTGACAATTCACACGGACACATTG
AACGAATCATCCTGCGTGGAGCACACGCTTGAGGCATTCAAGGGACGAACAATTCATACG
TACCATAGTGAAGGAGCTGGAGGAGGTCATGCTCCCGACATTGTGACTGTATGTGGGGAA
CTCAATGTGCTTCCATCGTCGACAAACCCGACTCGTCCGTACACTTGTAACACCATTGAT
GAGCATGTGGACATGTTGATGGTCTGTCATCACTTGGACAAGAGCCTGGCAGAAGATGTC
GCGTTTGCAGAATCACGCATCCGTGGAGAGACGATTGCAGCGGAAGACTTGTTGCATGAC
ATGGGAGCAATCAGCATCATTTCCTCGGACTCGCAGGCCATGGGACGCATTGGAGAAGTG
ATTACCCGTACCTGGCAAACAGCTGACAAGATGAAAAAGGAGCGCGGTCTTCTTCCTGAG
GACGCGGCATCGGATCACAAGCGTGACAACTTTCGTGTCCGGCGCTACGTAGCCAAGTAC
ACGATCAATCCTGCTATTGCCCATGGAATGGCCCACCTTATCGGGTCCATCGAGGTGAAC
AAGCTAGCAGATCTGTGCTTGTGGAAGCCCTGTTTCTTCGGTAGTAAGCCTGAAATTGTG
ATCAAAGGAGGAGCTATCGCTTATGCTCAAATGGGCGATCCAAATGCCTCCATTCCGACA
CCTCAACCGATGAAGATGCGCCCTATGTTTGGTGCCCTTGGTACTGCTGTCGGCATGGGC
TCCATTGCCTTTGTCAGTAAGAGCTGCATGGACAAGAAGATTGCGCAGTCGTATGGATTA
CAAAAGCGCATTGAACCGGTCCGGCACTGTCGAGGCATCACGAAAAAGGACATGAAGTTG
AATGATGCGTTACCAAAGATCAAGGTCGACCCCGAGACGTACAAAGTGCATGCCGATGGC
AAACTACTGACCTGTGGTCCAGCGTCATCGTTGCCATTGGCACAGCGATTCTTCCTCTTC
TAG
>maker-pcu_contig_2-snap-gene-0.32-mRNA-1 Putative: flagellar/basal body protein [Chlamydomonas reinhardtii]
ATGGCAACGGAACGAGCGTCTCAAGAGCATCATCCGTATACAGGCGAATCCTTGGACCAA
TTTGCAAGCTATGAAGACTATCTAGACTCGCAATTGAGTGAGACTGATCTGTTTTACCTT
GAGGATGAGGAACTTGCTCGCCAATTGGTCGAATTGGGCTATCGAGGAAGTGGCGAGACG
CTTCGAAGAGACGACTTTGAAGCTAGAAAGAGGGCTGAACGAGAGCGGAACGCACAGAAG
ACGAGTGCTCCAAAGCCATTAGCAAGTGCGGGAAAAGATCTGTCGGAGTATCCATTCTTA
GCGTCTTTGGCAAGTCGAGAAGATTTGGTCCGCAATGGAAAGTTGACGTGCATCATTTTT
ATTCGAGACAAGAATGCCAAGGGGCAAGAGATCAGTGGATATATCGACTACGCACTGCGT
CTGAAAACTGAACCGCTTGAGCCGTACTTTGAACGCAAAAAGAAATTGCTGCCAAAGTCC
TCCGACCTGAGCTACTACAATTGGGAAACTCAGACGTCCACTTCCAACTCGACGCCAAAT
TTTCAAGTGATTGCCGATAGTGAAACCGGTTTGCTCTTCAAGAACAAGCGCGACCGGAAG
ATTATCAACGTGGATCCAAAAGCGAATCCTGGCGATAATTCGACACGTACTGAGATCAAG
TCAAAAGAGTATCTACAAGTTGTGATTTACGACCACATGGCTCGCCGAAAGACTTGA
>maker-pcu_contig_2-snap-gene-0.26-mRNA-1 Homology to unknown gene
ATGTCGAGTTCTGACGCAGGCGAGCGCATCGCGCGCGTGAGCCGCATGCGCACGCTTTCA
GCTCTACTGGATGAAGAGCTGGACGACGACGAGCAGCTGCCGGAGGAGTGTCGTGTGTTA
TTTGCGCACATGACGGCGGCTGCGTCCAAAGGCGTCAAGGACTTGTGCGATGAGAACGGA
GCGGAGGTGGAGCAGACGCGCCACAATGAGTTTCTGTGCGTCGAGTGCAAGGCACACGAC
GCTGAACTGTTTTGTGAGCAATGTCACGACTATTTCTGCGAGCTGTGCTGTGGTGGCCAG
CACCGCAAAGGCAACAGACGGAAACACACGTTCCAGCCACGCTTCCCGACTTCCAAGGCT
GCGGAGGATACCAAAGCAGCTACGACAGACGCGGATATGCACATGGCGAAAGATGCAGTA
GATTACGATAGCGACGAGGACGAGCTGGATGGCGACACTAGTAGCAGTGAAGAAGAAGAC
ATTGATCGTGGTATGCATCGCTCTGTCGACCGCGGCTCAGCTCCGGATGCTTCTGACTCC
GATGAACGTGCACCACGCCGTAACATTTGTAATTTGGTGGGTCATTATCTGTTAGGTTAT
CCGTCGTCGCTCGGCTCGGAAAGACTCACCAACGGAAGCGCTAGCGCTACGAGTGCTGAA
GCTGCTGCTGAGATACTGGAGCGAGCTAGGTATATCCCTGTGCGACTCACATACGAAGAG
CGCAAACTACTGCGCACGCTGGAAGCAGCATTATGCGTGAGCAGCTACACGAACAAGCTG
GATACACCCAAATTCCTAGTGGCAGCCAAGCGCGTGCGAGCTCAGCTGCAAGACGTATGT
GGATTTCTGTCGGCATTAGCTGTGGCGTCAGACTACAAGGCTGGACAGGGGGTTCTAGAC
GAGAAAAACTTTGCTGAAAATGCCGAGTTCTTCCAGGCGGTATTCGAATTAGGTCGACGG
TACAAGATCATGAACCCCGAAAAAATGCGCGGTGAGTACGGCAAGCTCATGTACTTACTG
CAGGACGCTGTAAGTCCCGAACTGCAGGAACTGCTAGGATTCTCGTGTCTGCGGAAAATT
CGCACTGTTTACGATGTGGTGGAAGCAGGTGATGCTCTAGATATGCTGCGTGATTACCGT
GTTCAGATTGCGACGATGGTCGTTGCTCCCGAGGGTAAGTCACGTCCTCAGATTCAGCGT
CAGATAAAACAAAAGGAGCAGGCTATTCAAGCTTTGTGTGACAAATACGAAAGCCCGCGC
CTCACACGCGATTCTATCGAACAGTGTCTGTACTCGATCGCAGATAACAATTACCATCTG
TACTTTGAACGCGACCCAATCGACCGCATGATCAAGCTTTTGACCACGCATTTCAATCCA
GACGACGAGCAGGGAGACAGTTCTCTAGCCATCGTTAGTGGGAACGACGGTGCTCGGCTG
TCTCATTCGCACAGTCGACAGTACAACTATGTGCTTCAGTCGCTGACACTTTGGCGAGAA
ATTGTACATGACATGTTCCGCTTGTGGTGCCTGACTGACGAGGACTTGCTTGCTGACGGC
ACAAGATACGAGCTGACAGACACTGGCCAGGGTCTGCATCGCATCCAGCCTGCGCCTCGT
GTGTCGCGTGCTATGCACGTTATTCTGCACTCGACACAGCGCAAGTTAGACTCATGGGTG
GGCTCAAGTGTCATTCATCTTGGCGACAAGAACGTTCCCAACGCACTCATGTTTATTGAC
AAGTACACACAAGTGGGGCAAATTCTGCGTCCAATCGTCAAGGCCGTCGACAGCATCGAG
GCATTGTGCGAGTCGTCCAATATCCGAGGATATGTGGACACCACCTTTGGCGGTGCTTCC
AAGCTGAAGCGCACTATTCTAGCCGACTTTTTTCGCGAAGCATTCGATGGCAGCGGAGCG
GACAATTTCTTTGAGGCTGGATCATGCATTGATGGACGACTTACGAGTGCCTGGAACTGG
TGCTCCAACCTCGACAAAAAGACTTTCTTTCCTATTTTCAAGATCACGGGCTTTGTCGGC
TTTGACGGCAAGTTTGGATAG
>maker-pcu_contig_2-snap-gene-0.40-mRNA-1 Protein preY, mitochondrial precursor.
ATGCGTCCTGCAACGCGCGTGGCGCGGCACGTTTTTTCGTGTGCTCCATTGACTCGATTG
ACGCTGCAGAGGATGAGTTCGACTTCTTCACGTTTTGATCAGACGGAACGACTTTTGGAC
GAGAGAATCATGGAACATCTTGCGTGTCCAGTCTCCAAGTATCCGCTACGCTATGACGCG
GAGCATGGCACTTTGGTGTGCGACGAGATCAACGTCGAGTACCCGATTTGGCACGGAATC
CCGCTACTTGTACCTTCGGAGGGACGAATCATAAAGTCAAGTAGGAATGAAACGTAG
>maker-pcu_contig_2-snap-gene-0.30-mRNA-1 HCG1735290,
ATGGCAGCATCTGGCGGCGCCCCGAGCACTTTGCCTAGACGGCTTCGCCACGTCAAGGCT
GTTACTTGGCACATGCTAGTCACTTTGATACTTACAGTCCTTCTATCATGTCCACTGGTC
GCAGCGGAACAAGCTTCGAGCGCGCAACGTCGCGAATGGAGTCCCCAGCTACCACTTGAG
AGTTACGTGGTAGGCGCTGATGGCATAGCAACGTCACGTGGCGTGGGACGCCGACGCAGT
GATCGACTGTCCATCACTCGAGGTATTCCTGTGGCCACTGTCGCTGCTCCAGATGCAGCA
ATAGACGACCAAGCCATTAAATTCACCCCAACTCGAGTTGACCTTGGACGGATGGAAACG
TGCACTCCAGAGCGATATTACGTGGCAGTGGAGAACCGTGGACGTGTTTCCGTGCGTCTG
GATGCTGCTGACTTTACCCATGAAGGATTCTCGCTCACCAATGACGTTCGTGGCATTCGA
CTGGATCCGGGCGATCGCTTCAATGTCCAATTTGTGTTTTTGCCACGTCAAGTCGAATCG
AATGGCGTAGATGCGCACTTACGCGTCTCAACAACGTCCGGACTCTTTTCGTTGCCCATC
AGCAGTCCCGAAGTGGCATTGAATCGGTATGGAGTGAGTCCAATTCGTGCCTCCGTTCCT
GCGGGAGCACGCTTTGAACAATCGCTTCAGTTTGTCAATCCTACGGACTCAACCATTCGC
ATTACCGAAGTATTTGCACTCAATAGCTTTGTTTATCTGCAGCTACTCAATGGCAGCGAT
TGGATTGGACCCCGATGGCCACGAGAAGGCGATGAAATGAAAAAAGTGGCCGAGATGATT
CCAGGACAGTATGATAAAGTATTTGAATATGCTCGAAGAAGTGGTCGGGGTGCTTGGGAT
ATGCCCGCTGGAACAACGAGTCCTCTGGTCAAAGTGTCAGTTGAAACACACACTCTTGGG
GAACATTTTACCTACCTTCACATTGCTGCTGGCGAGCAACTGTTGTTGTTGGTGCCTGTG
CGCATCACTGTGCTGGAACCTGGAATTCACATTGAACCGGAAGAGGTCGACCTGGGCGTC
CTCACGGATGTCTATGAAGATGAACCGCATGAGGTGCTTTTCTCGCTATACAATGCTGGG
TCCAATCCGATTGAAGTACTGGAGCTCAAAGTCCTGGAAAGTAATTTGATCGTCGGAGCG
GAACTACGAGGATCGACCGTCATTTCACCGCAAACTCGAGCATATCATGCCCTGGCCGTG
CAGCTTCGAGTTGATGGCGATATCACTGGAGGGAGCTGTATTGCTTCGCTCCTGTTGCAG
ACAAATGCATCGAGCTCCGAGTTGGGGAACCAAAATTTGCGACTGTATGGACAGGTTGTC
AAAGGCCATTTAGCATTTCAGCTAAACCAGACATTACTGGGAGTTGTTGTGCCCTTCAAT
CATGTACATGGTGGTGAGAGAGAAGAGAAGGGAGAAAAGTCGACTGTCAACCTTGTGTCA
AGTGTTAGTGAAAACGATTCCATGGTAGTAGTGGCTGGTACAAGTCGAGTGAAAGAGCTT
CAAGTGTGGAACCGATTTGATTGTCCTGTTGAACTACAACGTGTGTGGATAGATGACGTA
CTGCTGGAAGACTATGGCCATCGGGAAGTCAAAGTACACGAATTCCAGCAGGGCATCGTT
CCGATTGGGGAAAGCTTCCCGATGATATTGCTACAGATCACACCAATATCTCATAATCAA
GGCGAATTTTCCACGTCCCGACCGTATTCGTTGATGATTGAGACGAATGCCACCCTTCAT
CGGATCCAGATCTACGTGTACCATGGCTTTCTGACCCTGAATGCAACCAGAGGATTTCAA
AACTACTTTGCCAGCTTCGACAGTGATTCGAGTACAAGTCGACAAGAGCAAGAGGCATGT
TTGCGAGGTCCAGAAGGTAGTCCTGTACCAATAGCGACACCTCGCACAGACAGTGGACAA
GTATCGAGCGACACCGATGCTGTTCATATATGCCGGTCGCTGTTGTTTGACATGGACAGG
ATTGCGCTACACACTGCTCGGTCGGAGAAGGTGGAAGTAACAAACGAAAATCCCGTGCCA
CAGACGCTGTCAATCATGAAGGTTTTCACGAATGATACAGTGGATATGTCAATTGCAGTT
GAAGTGACTGAGGCCGAATCGTTTTCACACTTCCCGTATAGCACAAAAGCAGCTGAAGAT
GGCGGTGAATGGAGCAAAGGCATTCGCTTCATCTCGACGGGAGATAGTATTGTTCTTCCG
CCTGGCTACCGAGCAATTTTTCATGTTGAAATCACGGTCAAGGACACACTTGGTGAAATG
ACTGTACCAGTCATGTCGATGACGACCATCTCAGAGGTTTACCACCTCTATGCACGTTTC
GTGAGTGTCCATGGCACGGTCGAGCCGATTACGCCAATAGTTGTGGTGCCAGCAATGTTC
CCTGGTCGTACTACAACGATTCACTTAGGGTATCGCAACACATTTGAGCATTCGGTGACG
CCATTGATGGCTACTACGAGTAGCTCAGAGCTTCAGCTCGTGTCGATGAAGGAAGCGATC
GCGCCGGGGCAGGTTGACATGGTCTTGGAGCTTCTTTTTTCTCCCGGTCAAGGCGCCAAT
TGCAATGAGGGTCTCTTCCCCGTGGATTGTTTGTTGCCCGAGAGCGTTGTCGAACAAATG
TATGGGCAGCTCTCAGAGTACGGAGAACATGTGAATAAGTACGACGTGGAAGCTCAAAGC
CGTCGGAATGCGTTCTGGAGCAACATTACAGCGACTGAGGCCCGTTCGATCATGGAAGCC
CAGGTGAGTTTGCAAACGGACATTATAGATGAGGTTGCTCAAGTCACGGTCAAGGCTCTC
CTTGAGCGTCCTATGGTGACTGGAATGATGTGGAATCAGGATACGGAATCCGTCAGCATG
GAATTCGAGTTGACGGAAATTTCAGAGCGCAATCATCTCTACGTCCACGTACGAAACCCA
AGCAACATGTCGGTGCACATGGAATTGGCCATTGCAGAGACTGACCGCGATGTCTATTTC
AATTGTGAAGAAGAGTTCAATTTGTATGAATACTTGGATGACGTTGACATGGAATTCTGG
AACGCAGACCATGTGTCGGAATTGTGCTTGTTGGAGTGGAAAGTAGTGGCTGCAAGCCGG
CAAAAGCCCAATGCGCCCTTGTTCTACTACCCAAAAAGCATCATTGAAGTCTCTGCTGGA
GAAGAGGCTCAACTTGGACCAATTTACTATCTCCCTTCGAAGGTGCACGAAGTAAACACA
ACGATCTTTGTACGCAATGATCTCACACACATTGAACCGATTTCATTGTTTGCACGGAGT
GGCAAAGGAACACTAGGCATTGCGGTGAATGCTTCAACTGATTGTACGTCCAAAGCCTCT
TGTTACATTGCTCGAGACTCGGCGACTGTGACTGAGGATGATAAGACGCGACAAAGTGAC
GCGTTGGTCGAATCTGACGGCACGCTGAAATTTGCTCTGACTGTCGATGACGCATCAACG
GATTTTGTACAAAGCGCTGAGGTGGTGCTTTCGAATACGGGTTCGTTCGGATTAACCATT
CGCAGTGTGGCGGTGGAACTCGACTCTTGGATGCAGTCGGAATGGGCGTCAGACACATCG
CCTAAGACGAGCAATTTCGTGGTAACATCGGACGATTTCACTGGCGGCAGTCAAGAGGAA
GCAAAGGTGCTTGCTCCAGGCGAAACAGCAAAGTTCCAGGTTTCCTTATACGCCAGTTGC
TCGACATTCCGTATGACGAGTTGGCTGGTCATCGATACGAGCGATGAGTTCAAGCGTATA
CGGCTTGAAGGCACAATTACCACCAACGCTGCCTTTGTATGCTTGCGTTCTCGAATGTCA
CGTTTCACGCGGTTTGCCTTCCGTGCAGTGTGGCTATTCGCATCAGCAATTGCCGTACTT
TGCGCCCTTCACACGTTGTTGTTCTTGGCTCGCGATGCATGGGCTTCCGTGTTTGGCAAA
GCACAATCACTGCAAGTTGCTGGAAAAGCGGTCTCAAAGGCGGGCAAAGCGTCCACAAGC
GCCACCCAGGCGAAAAGCTTGCAGCACAATCTTGCATCAGTCGATCGTATCTTGGCAGAT
ATGGAGCAAACATCATTTGCTTCACCTGCTCGTGTGGTGACACCAGCAGTAGCAAAACTA
CTGGAACGTCGGCGTAAGGGACCACAAACTGTGTCCACTCCGTCCCCTGTGCAGTCCCCT
GTGCAGTCTCCTCGAAATGGTCAACTGAGTAAGAGCGACGAAGTGAAGAAAGATGACCGC
AATGGAAATGCCACACCTCTGACTACAAAGACGAATACAAACAAAGAGGTCTTGCCTACA
CGTGACCAAGTGGCAGCACCATCTACAGTCGTCAAGGCGAGTCTACGAGACGCTGGAAAG
AAAAGTGGAAAAGAAGGCAAGACAATGATCTCCGAGCCATTGCTCCTGTCGACAAAGTCA
CCCCGACAAGTGAATACTCCGCCAGCAAAAGCTTCTCACTTCAGCAACACGAAGAAGAAC
GTGGCGATGGTCAAGGAGCCATCAAAAGGTTATCTCAGCTCGGTTTCACCCTCACACTCG
ACTATAGCGCAAGCAAAAGCTGTGGATTCTCGTCATAAATTCTCGAGCTTGTCGATCAAT
GCCTTTAGCCCTCCACCCCAACCGAGTCTCGGATCAACACTGTTATCACCCGCTGCAACG
TCCCCACCTGTGCAAGAGGAAGGTCCGTTTGAGGCGTTCAAAGCTTTATCGGATCGATGG
CGTACTGAAACTCAGAGTGACAACATGACAAATCCTTCTCAATCGGTACTATCCGGAGAG
TTTCCAGGTTTGGATGAATGGAACGACGATCTGTCATTCGTCACACTAGGGCGTGATTTG
GTCGACTCCATGGCGGGCGAAACTCACCACGACGAGAGCGTTTGCCATAGTGAAACCAAT
AGGTTTCCGGGCACTGCTGGGCTTGGATTTCCACCGTTCACGACGCCGTCGCTGCCTTTA
CCAACGGGTTCGACAAAAGCGCCGCCAGGATTTACGCCCGCTGATGCCAAACCGCTGGAA
ACACGAGCAGCTTTTGAACGATTTCGAACTGGCTGTAAACCCGCCCCTTCTGTCTCGACT
GCTGGTGATCATTTCCACGGCAACTCGTTGTTTGCAGCCAAGTTGCCCTTATTTGCTCCG
ACCTTGTCGCCGTCGCATGAAGATCACGTTAGACTTGCTAATGCCGGTCGTATTGGCAGT
GGACGATCAAAGGTGGTGAAAGATTTGAACAACTAA
>maker-pcu_contig_2-snap-gene-0.33-mRNA-1 Vacuolar protein sorting-associated protein 18
ATGTCGGCGGATCTTTTCGCAGACTGGAAGAAGGAGGAGGAGTCTCTCCCCGAATCCCGC
AGCGGCTATGAAGGAGGAGGTGGCGTGTACGAATCTGCTTACGCTAGTGGAGCCGTGAGT
ACCGACACGTATGGTGGCGACTGCAGCAGTAATGACGACTTTGACTTTGAAACAGTGGGC
GGCGACGGGCAAAGCCTCGAAAAAGAAGAGGAGAAGCCCATGTTTGAGCTGCGAGAGCAT
GGTCTCAAGGTCTCACGTCGTAAGGGGTTTACACTGAGTTGTATGAGCGTGGGGAATGGA
GTGCTCGCTATGGGCTCTCAGGAGGGAATGCTGCTCCGGTGTACTACCGAAGCCACCGAT
AGCAACGGAACTGTGGAGGAAATCATGATTGAACCACGTGTTGCCATGTCCAAGGTGTTT
ATTGATCCAACAGGAGCTCACGTACTTGTTTCAATGGAAAATGGCTCGAACTTTTACCTA
CCGACTGGATCTACTCGTCCAAAGAAGATGATCAAAGCTCAAGCACTAAAGTTCACTAGT
GTTGCATGGGACCGTCAATCTGGTTCACCGGAAGCTTCCGAGTCTGTACTCATTGGTACC
GATTCCGGAGCTGTCTATGAAGCCGAGTTTGATGGAGGTAAAGAAAAGTGTTTCAAGAAA
GTGTATCAGATTTCGAATCAAGGACCGATTGCAGGAATTGCGTTTGAACACTGGAAAGTG
CCATCGGGAGACTTGCGATACTATGTCATGCTCACTACGTCAGCATCAGGAAAGAGACCA
ACACGGATGTTTCAATTCCTTAGCAGTGGTTCAGGTGGACTTGAAGCCATGTTTAAAGAA
TACACAAATCCAGACAAATTGCGCTTCCAAGAGTTACCAGGAGACGTTTCCACTGCGGAA
CTGCGATTTTATGTCAAACAAGAGCGTGGACGGGCAAAGGGCTTTGGTGTGCTCACAGGC
GAAGGCGTATACCATGGCGAATTTGTATTTGGTCTATCAAGTACATTGGAGAATATGACT
TCAGGTACAGGACTGTTGGCGTACCCTGGTAAACCTGAAAAATCCTCAGGTGGTCGTGGT
TCATGGACTCCACCGATTTCAATGGCAGTGACCCAGTATCACGTGATTTTGTTGTTTGCG
CGCCATGTTCAAGTAGTGTCGAAGCTGAATGGCGTCGTTATAATGGAGGAATCGTTTGAT
TCGCGAGTAGGAAATGTGCACGGCATTACGGTGGATGACACGTTCAACACTGTGTGGATT
CATTCCAATCGTCGTATCCTAGAGGTGGTCATTGTCGAAGAGGATCGTAATGTGTGGAAA
TTGTTCCTGGGCAAGGCTATGATGGGCAACGGCGACGATCGTGACTTTGAACAAGCATTG
GGCGTTTGCCGCAATGGATGGGAACGTCAGCGCGTGTTGACGGCACAGGCAGACAAACTC
TTTGATAAGGGAGATTTTGATCGTGCTGCTGTCATTTATGCCAAGACAACGCGTTCGTTT
GAAGAAGTGGCGTTAAAGTTTCTGGAAAAGGAGACTCGTGACTCGTTGCTTCTCTTTTTG
CTGCAAAAGTTGAAAAGTTTGGGAAGTGAAGAAAAGACACAGAAGACTGTGCTATGCTCG
TGGATTGTTGAGCTCTTTCTGGACAAGTTTAATGTGCTGAAAGGCAGTGCACAAGACGTC
GATGCGCACGCGAATCTATTGTTCGAGTTTAAGCAGTTTCTGCAAGATCAAAAGAGTCAT
CTCGATCCTGCCACGACGTTCAATCTAATTTCTAGTCATGGTCGACCGGATGAGCTTGTA
TTCTATGCAACTCTTATTGAAGATTACGAAAAAGTCATTACGTACCACGTGGACCGCGGT
GAGTATGGAGCTGCGATTGAGCTGCTTCGTAGCGTAGAAACGTCCAAGGTCGAAGAGCTC
TGGTACAAGTATTCACCGGAACTTATCATTCACAAGCCAAAGGAAGTGTACGAGGCATGG
CTAGAGGCTGCAACGCTCAATCCAACGCGTCTCATTCCTTCAATTGTACGTCATGTGCAC
CAGAGGAGTGGCGTTGGCGGAGATCCGACGAGTAACACGACGAAAAGCCGTTCAGTGTTG
GAAATGGCCATTCGGTTCTTGAAGTTTGCCATCAAGCAAGGCAACCGCGATCCAACGATC
CACAATTACATGTTGTTCCTGTTGGCTAAGCACCCTGACGAGCGTTTACTCATCAGTTTT
TTGCGCAAGAAACACAATGGCCGGCACTTGTTTGACATTGCATTTGCATTGCGGCTTTGT
ACACAGAATGAAAAGAATCGTGCGTGTATCTACATTTATTCGGCGATGGGGTTGTACCAA
GACGCCGTGGAAAAGGCGCTTCAAGTCGATGTGAAGATTGCCAAAGAAATGGCCGGCATG
CCCGAGGATGACGAGACGCGCAAGAAACTGTGGACGTTGATTGCCAAGCACACGATTGAT
GCCGGTGGGGAGATTAAGGATGCCATGAACATTCTAAAGGAGAGTGATCTGCTCAAGATT
GAGGACATTCTTCCTTTCTTTCCTGACTTTGTCCAGATCAACGACTTTAAAAAGGAGATT
TGCGAGTCACTTGAAATCTACAATGATCGCATTGAACAGCTCAAAGAAGAAATGCAAGAC
TACACACAATCGGCCGAGTTGATTCGTGCTGACATGCAGAAACTGCGCAAACGTTGTGCT
GTCGTGTCTGGCAATCAGCGCTGTGAACTTACTGGGCAAAACATCTTGGGCAAAGAGTTT
TACCTCTTTCCCTGTTCCCACGCTTTCCACGCTGGTGCATTGCGTCAAGAGATGCAGAAA
CATCTCAATAGTTTCCAACGACAAACTGTCAAGCAGCTGATCCAGAAACTGAACGAACTC
TCGACGGAAATGCCAGCAAGCACGAACTTTTTCCGACGACCGCTCTCAGCGTTCTCCTTT
TTAAACCTGTCGTCCAGCGAGAAAGAAGTCATGACGCCTGGGGCCGAAGGAGTCAGTGCG
GCCGCAACTGCCAAGGCAAAGAGTGCTGCTAAGGAACAGTCCATTGCTCAGGAGCGCGAG
ATGGTGCAGCAAAAACTCGACGAGATCATTGCGTCCGAGTGTATTTTCTGTGGCGAAGTG
ATGATCAAATCCATTCACGCGCCGTTCATTACACCCGAGGACGAAATAAAGGAAGGTAAC
GAATGGGCCATTTGA
>maker-pcu_contig_2-snap-gene-0.25-mRNA-1 WD40 repeat-containing protein SMU1
ATGGAGGAGACAAATGCCGCCACACCATCGTGCGAACTAGAAGTAGACTCAAGCGACACT
ATTCGCTTGATCTTGCAGTTTCTTCGTGAGAACCGCTTGTTCAATGCCATGCGTGCGCTC
CAAGAAGAGTCTCAAGTAAGTCTCAATGCTGTAGAGTCTGTGGACTCGCTGGTCAGCGAC
ATCTCACACGGCCGCTGGGACCTCGTCCTGCAGCAAACGAAAGCGCTCGAATGCAGTGCC
TCTGCTATGATGGACCTCTATGAATTAGTGACACTTGATATGATCGAGGCACAAGAGAGC
GACGTGGCTGTGCAGCTGCTTCACAATACGCCAGCATTGGCCACAATGAAGCAAATGCAG
CCAGAGCGCTATGTACAGCTCGAAAAGCTGGCTCAACGAGCTAGCTTTGATCCTGTTGAA
GCTTATGCGGGTTTCAGTAAGCAGAAACGGCGAGACGATGTTGCACAGGTCTTTCGCAAT
GAAGTGATGACGGTGGCGCCGTCTCGACTGCTGGTTCTACTGGGTCAGGCACTTAAGTGG
CAACAACTACAGGTGATGAGGAGTTTTTTAGATTCAAAGGGTGCAGTAGCTCCAGGAGAA
GAGATTGACCTATTTCGAGGTGAAGCGAAGAAAAAGGTAATTGACCGCTCGGAAACGGTG
GTGCGCAAGCCGGCGGGCAAGATCAAGTTTAGCAAGACGTCCATGCCTCAATGTGCTCAG
TTTAGTCGTGATGGAAGAATGCTCGTGACGGGTGCGAAGGACGGATTTGTAGAAGTCTGG
GATTTTGAAAAATGTAAGCTGCGAAAGGATCTGGACTACCAGGCCAAGGATGAATTCATG
ATGCACGATGTTAGCGTCACAGCGGAAGCGTTTAGTCGGGATGGAGAATTGCTGGCTACA
GGCAGTGAAGATGGCAACGTCAAGGTGTGGAAGATTCAGACAGGGATGTGTTTACGTCGC
TTTGACAATGCGCATAGTCAAGGGATTCAGAGTATCATGTTCTCGCGGGACAGCACACAG
CTGCTGACGGCTTCGTTTGATCATCTTGTTCGAATTCACGGTCTCAAGTCGGGCCAGACA
CTGAAAGAGTTTCGCGGCCACCAGAGTTACGTCAACACAGCCCTCTTTTCTTCAGATGGC
AGCAAAGTTATTTCGACGTCGAGTGATGGAACGCTGAAGATATGGAGCACCAAAACGACA
GAGTGCCTGCAGACTGTACAGCCCCCTAGCGAGTCCTACGCTGCAGAAGTTGACATTGTG
AGTGCGTTGCTATTGCCAAGCGTTTCTGGGGCCGGGGAGGACATTGTTATTTGTACACGC
ACAAGTGACATGTATCGCGTGTCCATGAGAGGAGACGTGGTGCTGACGTACAAGGGAGAT
CCTCTCAATGAAAACAAAGTTGGCAACTTTGTCGCTTGTACGCTATCGATGCGGGGCAAA
TTACTGTACGGTGTGACCGACAAGGGCTTCATCGTGAGCTTTGATACAGCAACGAGTGAG
CTCGAAACGTCAATGCAAATCTGCAACGCAGATGCGTTCGGTATTGCTCACCACCCCCAC
CGCAATATTGTAGCCACGTATGGCAGTGATCGATACGTCAGACTATGGAAAGCGTGA
>maker-pcu_contig_2-snap-gene-0.34-mRNA-1 Conserved gene of unknown function
ATGGGACTTGCTTGTACACGTGTAGACGAGGTTTACGCAGAGATGGAGCATAGCTGGCGT
AGTGGCCAATTTTCCTTGCCGCTCAAGTTTGTCAAGTTTTACAAGTCGGATGTCATGCTG
TCGTTTATGCGAGCGGCGAGCGGCTACTCGTTGGCATTTGTAAAGGTGAAAACGCTGGAG
AAAGAGCGCAATTTGATGCTGCAAGACAGGAGACGCTACGTCGAGAGCGAGACGAACGAA
AGCAACCAAGTCGCTCTGATTGAGCTACGGGAGCACGTGCAACGAACGATAGAAGTCCAC
CAGACGTATGCACGCTCAATGTCCGCTGCTTATGCGCGTCTCGTCCTCCATTGCAGCAAT
TTCGAAAACCAAAAGGAGGACGAGCGCTTTTTCGAGTGCATTTACTTCTTTGTATGCTCC
GTCGTGAAGCTTGGCGTCATGGCAGAATACTGGCAGTTGATCGAGGACGAGCTTAGCTTC
CTCTTTCGCGGGACGCAGTTTAGTGCAAACATCAAGTTGCGTGCAACTACAGCTTACCGA
GATGGCCAGCTATCCATTGAGTCTCCGAGCTCATGCAGCTCTTTATCACATTCCAATACA
CGACCGTGTCACACCAGTACAGGAACTCGAAGTGGAGGCAGCACCAACGACAGCAACTTG
AATGCTGGCGCTGTCAGTAGCAAGAAAATGCCGAGCATACCGACGTTGAATATGAAAGAA
GCAGCAGAACATCCTAAAGCTCCTCATACCCGGATCTTGGCCTTTGAAGCGCGCAAGACT
TGCGCTTCGGACTTTGCTCCATCTGTACCAATGCGTCACATCGTAGCTGAGCAGCAGGCG
ACGAAGAACCGTGCAGTCCGCAACATGGAACTCTCACAGGCTCTGCGCGATCGCATTTGT
ACACAACGCAGCGAGGATCGTCGTCATCAACTTGACGCTGTGATGAGTCCGCGACACAGT
ATAACTCTTGACACGCTAGACGCTCGAGTTACAGAAGTAACAGTAAACACTGCGCGGTCC
AATCGAATCTCCATGAAGAGCGCCTACACAACGCGCTCACCTGCACTGAAGCATCTGCTG
CCAACTACTGAAGATCGCGTCAAGCATGCTCTCAGGGGATACGAGCAAGGACTGCTTGAA
CATCGAAACTTGCAACGAATGAGCAGCAAGAACCGAAAATGTGCCGATGGCTCGCCACTC
AAACGACATGCTTGCGAATTCTGGCGAAAGTAG
>maker-pcu_contig_2-snap-gene-0.29-mRNA-1 Proteasome subunit alpha type
ATGTCCAGATACGATCGCGCCATCACTGTCTTTTCGCCCGACGGACACTTGTTCCAGGTG
GAATACGCCATGGAAGCCGGTGCTGTGGTTGTCGGTGTACGCGGCAAGACTTCGGTCGTG
TTAGCTGTGGAGCGTAAGGAGACGGCAAAGCTGCAGGACCCGCGCACAGTGCGCAAGATC
TGCAAAGTGGACGACCACATGTCCATTGCCTTCGCTGGTCTTGCAGCTGATGCCCGTGTG
CTGGTGAACAAGGCGCGACTCGAGTGTCAGAGCTATCGACTTACGGTGGAGGACGCGCCG
TCCGTCGAGTACGTGGCGCGCTACGTCGCCCGCGTCCAGCAAAAGTACACGCAGCGTGGC
GGCGTGCGGTCATTTGGTATTTCCATGTTTATTGCCGGCTGCAATGATAAAGGCATACCT
CAACTGTACCAAACAGACCCATCCGGCACCTTCTCAGCGTGGAAGGCCAACGCCGCAGGC
CGCAACTCAACCAACATCCGCGAGTTTTTGGAAAAGAACTTTGTGGAGGACGCCACAGAG
GAGGAAGCAGTGACTCTGGCTATCAAGGCACTGCTAGAGGTCGTTGAATCGGGCAGTAAG
AACATTGAGATCGTTGTCGTGAGAATGGGGGGCAAAGTTTCGCCACTCGCGGATGAGAAG
GTGAACGAGCTCTGCGATAAGATCGAAGCTGAGAAGGAGGCGGCTCGTCAGGCCAGTGGC
GAGACCAAGTCGTCTGCTTAG
>maker-pcu_contig_2-snap-gene-0.37-mRNA-1 SHQ1 homolog (S. cerevisiae)
ATGGTAGCAACGCCGAAGTTTCACGTGACGCAGGATGCGGCGCATGTTTTCGTGCATGTA
CACGTGCCATTCGTACGGGTATCAGAGATGGAATTCTATGTAGACGGTATGGACTTTTCC
TTTTTCTGCAAGCCGTATCTGCTAAAGCTGCACTTCCCGCACGAAGTGGTGGACGACGAG
CTGGCCAAAGCCGTCTACGACCCCAATAAGGTGCAAGACAATGACGTTTACGATAATGGA
ACTATTGTGGTGCATCTGCCTAAGAAAGAGCCAGGCCAGGACTTTCCTGACCTCGACATG
CTCACGAAGTTACTGCAGCCGCGACGACGTCCGATGGATGTCAAGGCTGACACACAATGC
AAAGCGCCACTTATCGAAGTGCTAGAGTCGACGGGTGTTGAGCCAATGGGAAGTTTTCAG
GAAGAGTCTGACAGACTAGATGCGCTAATAGATGGCAAACCAATCTGCAACGATGAGGAA
GAAGCAATGCCTGTTGCAGAGCAGGCGCAGACCGATTCGTCGCTACTTAGACTTGAATCC
TCGGAAGTTGCGCAAAGTGTTGGCTCGGTGAAACTTGATGCGGGAAATGAAGTCTCCGAG
TCGATTTCTTTGTGCGCCACTGATCTCACACCATCATACGGATTCAACAATGCGTACAGC
GACTTTTTTCGCGTATGGCACGGCGAAGTGAGCGAGATTTTGTCTCTCCCTGATCCAGAA
CATACGCAGCCGAAACAGCGACGAGCGCTTCGTGAAGCTGCTGAAGAAGAACAGTTTGAT
ATCGAACGCTACCTGATGGACTTTGCAAATCAGGACGACGACATGTACTTTGATCTAGCT
ATGAATTATGTGCCTTTCTGGAGGATGTACTCTGTGGTTCCACTCCCTGCAGTGGCCCCA
AAACACGCGACCAAGAGCAAAGTGTCAAACCCTTTGATCGTTGAAGTGGATTCAGACGTC
AATTGCGTTGAAGACCGTATCAAAAGCTTGTCGCTTGATGCCTCTTCATTGCCAGTGCAG
TCGACATCATCGGTCACGTTTACTGATGCAGAGCAAGAATTGTTGCTGCGACTTCCTCGA
AAAGAGTTTTTGCTTCCAGAAGGCAGTTTGGAAGAAAAGTCAATAGTTGGTGGTTTGGTC
GACATTCTCGTCGGCTTTGCATACGAACAACTCACTACTCAGGGTGACAGTGGCGTTGAA
TCGACTTGGACCGTGAGTATCTTGAGCCCGACCCTGTCATGGCTGGATTCGAATGCTGAT
TTACGCGCTGTTGTACGCTCAAGCGTACGTCGCATTATCACATATCCCTTCCTACGACAA
TACGACCTGGCTTTGCGTTCAGTGCATGAAGCTAGCGAAATTATAAAGCGTGGCAAGCGC
GTTGTGTTACGAGCGCTGCTAACGCTCTATCGGATGGTCGAGAAATCAGAGACTCAGTAT
CTGCTCAACTCGCTCTACATTCAAGACTACTGTGTATGGATTCAGTCCGTCACTGACGAC
CGTCTTCGGGACATCAGCATCGAACTAGATACACACATTGCTACCTTTACCAAGAATAAG
ACAGGCTGGGCATTGGAAGAGCTCGAACGCAGTCTCTTCGAAGCTGACGACGCTAAAGAA
ACGAGATCGTCTTCTTCTGATTTGGACTCCGAGGAGGATTCTTGTAGCAGTGATGATAGC
AGTGGTTGA
>maker-pcu_contig_2-snap-gene-0.39-mRNA-1 Conserved gene of unknown function
ATGCAAGCAGCCCAACTTTTCGAGTCGATCATATCGGCTTTCATGAATGCCCCACAGGTG
GACGGCCGCAACGCGCGTGTGCCTGTGGATCTCGGCGTCATCTCCAAGACAGCGCGCGCT
CGTGTGCATGCCAAGCAAAACGACGGCTCCTATTGGGCTACCGTGCCTCAGCTACCGGTG
ACTGCTTCGTGCAGGTAA
>maker-pcu_contig_2-snap-gene-0.38-mRNA-1 Conserved gene of unknown function
ATGGCCAACTACGATAAACCGCGAGCTGCGAGCTTTTCGGGACCCTTGCCGTCCGACTCT
AGGCTGAAGCTGCCCCTGTTGCTTACAGCACAGCCGGGAAATGTGGGCATTCAGATTGAT
GCACACCGCGCAATGAATTTGCTTTCGCATTCGCGCAGCTTCCAATTCACGTCGCAATTT
CGTGGCGGCATGTATGAGAACGGATCGTTGGAAAATTACTCACGGGTAGTGGAACGTACG
GCGCAACGCGCACGAATTTTGCATGACAAGTTGGAAAAGTTGCGAGCTCGGGAGCAATAC
CTGGTGGAGGATGAAGTAAAGCGCAAGGAACGATGCGCTCAGCGTGAAGTAGCTCATCAG
CGTCGTGTGTGGCTGATGAAGCAGGCAGGCAAACAAGCAGCTCAACAAGCTCAAGAAACG
GCCGCTGCAATCACAGTACAAAGAGTCATTCGAGGTGCTCTGGCACGACGAGCGACTCGA
ATATTGAGGCATGTTCGAAGAACAAACGAGGCCGCAATAACGCTGCAACGTACGCTGAAA
AAGTACGTCAATCGACAACAGTTTGTCCGCGAACGTGAGCGTTTGGTCAGGGAAGAAGAA
GCACGTTGTGAGCTTGAAATGCATTCAGCTGCGGCCGTATTGCAGCGACAGGTGCGCCGA
CGATTGAAAATCATCCAAGAAGCCTGTCAACAACAGGTTTCACTTGCAGCATTCGCTGAA
GATGAAGAAGACGAGAACGAAGAGGAAAGTGGCAGTAAAAACCTGCCTTTTAATGAAAGC
AATCGACCGTCTTCAACAACGGAGCTTTCGGCTGATGCAGCCGAGATATTACATGGAAAA
ATTAGTGCAGATCCTCTCCTTTCGAACGAAGAAGACAGCAAGGCTTCCGTGCTCTCGACG
TCATCGTCAAGCATTGTTGAAATTGAGTCTAAAGTCAAGTCTCAAAATTCGACGATACTA
CCTCATCGACCAAAACCCCAAGTCTCTGTGCCACGAAGACCAATGTCCGTTAAGCGCGTC
GGTGGGGGCCATCGCACGCAGACAGAAGCTTCGTCTACCTCAGCACCAACAGCAACCCGT
TTCTCACTTCATGGCAGAACAAAAACGGAGGGAACTGCAATTCAAGCTGCCCTTCCAAAC
ACCAGCAACGGGTCTATGTCTACTCCAAAGGCTGCTTCGTCATCGACTTTTCATATTACG
AGACCTGCCACAACAGGGAAAAAAGCTGACCGTATTGAAGCTCGTGATGCATTGCACAGC
AAGGTCACCTCTCCACCCAAAGTATCTCCATATGCCATACCGCAACGCCTGTAA
>maker-pcu_contig_2-snap-gene-0.35-mRNA-1 Conserved gene of unknown function
ATGCAGTTTCGACAAATGGTGTTAGCAACCTACTATGGAGATGTCGAAAAGTTACGAAAG
GTTTATCAACTTGTCTTACGAGATCTGCAGATTTCACGAGCGACGTACTTGGATATTTGG
GTGCAGGAGAAGATGCGACTGGAGACGGTGCTGACTGATTCATTAGAGCGAGAAGAGAAG
CTTAACGAACTGCAGGATGAAAAGATGGAGTTTTTCGCTGCGGTGGAGAAGGGCAAATTA
GTACTCGGAGATACGTTGCTACATGTTGCTGTACGACTTGAGCACAAACAGGTGCTTGAT
TTTATGCTGCTTACAGACTACCAAGACCCATTGAGGACAATGACCAAGCCAAGCGCTGCT
CAAAATCCTGAAAAGGTCGGTACGATAAGTAAGAACTTCGCTGCTGTCGAGAACATACCA
CCACCGCTACCTACTAATACGCCCAACTTCAAAGGCAAGTTGCCGCGAGATGTTGTTGGT
AACAATTGCTCATTGCAGCTATTGCTTGCAACAATTGATGACGTGCACGAGGTATTTGGA
TCAAGCTATCGGGATGAACCGAAAGTTCATCGGTTGATACGATCGCTGCAACGTCTTTGG
CCGTTATGGATGTTTGAAGGACAGCAAGAAGTCGCTGCCCTCGTGCGAGTACTTTACGAT
ACACGGACCTCTGATCCTGCTTTTGGAAGACTCGTTCGAGTTGCGGTAATTGTTGCAGAG
CGATTTCGTATGGCCGTGTCTCGCGATGGGATTCGCATTGCAATGTCACTTTTGACCGAA
TATGACGGAGATGTCCACCAAGTACGTCAACTTGTCGTAACCAAATGGACCACTGAGCAC
AAGATACAAGAACTCACAAGGATATTTCAGCGATGGTTTCCACTTTACAAGCCAAATGGC
AAACGGAAGGATTGTGAAGAAGAGGGGGCTCATGTTGCCTTCTTTGATACAGCAATGACA
ACATGGCTGCAAGTTGCTCAGGATCTTCGTCTCTTTGGCGAGCAAAGCAACGCTAAAGCT
GGACATCTTGAACTGCCGGATACAATGCAACTCGAGCGCTATAAAGCGCAAATTTGGAAG
CGATGCATGTGTCCACCATCTGCATCCATCGGTAGTCTTTGTGTACACATTGACTCCCTC
GAAGGATACCTCATGTTGCCTCACCTTATTGCTTGA
>maker-pcu_contig_2-snap-gene-0.36-mRNA-1 Protein kinase
ATGTTTGAATACATCACCGCTCAAGTTCTTACTCAACCCGTCTCGACAAGCTCATCAGTT
GATGATGCTGAGACTTTGGCTTGTCCTAATAATGACAGCATCTTTCACGGTCTTAATCTT
CAAACTCAACCGGTACTGACCAAACGAGGCAAAAAGACTGGCAAAATTGTTTCTCGGATA
TTTGTCATCTTGGAAGGATACCTCTTTTACTTTCAACATCCAGCAGCTACCGCGCCGTGC
GGTGTGCTAGCGCTACAAAACGCGGAATATTATGTGCATTCGTATGCATCATCGGCACTA
TTGGGAAATTTTTGCATTGAGATACAATCACCTTTGCGAGCTTATGCTCGAATTCAAAGT
CGCGATGACGATGATAATGGGCTGGTGTGGGAGGGAGAGAACGACATTGACGCAAGTAGT
ACCAACAGTGCAAGAGATAGCACAGTCATCTGTAAAGTGATGAGAGGATCACGAACGAGC
CTTCTTAAAGTATGTTTTCGAAGCGCTGATAGCGAGATGACCTTGGAGTCTTCAAGCAGC
TCTCAATGCGCTCAGATTGGTCAAACCACTGGACAGCCACGTTGGCATTTGAACTTTGAC
AAACCAGAAGAACTTGTGGCGGAACAAGATATCAGTCCCGAACATTGTCATGAATTGTGT
GTGAACGGATTCGTGGAAAACGTCGGTCGTAGTCTCTTTCACTTCATTTGGCCACGATAT
GGTCTCCAGCACCTTCGTTCTACCCGTGTACAGGGCGATGGAGCTCCACGCTTTTCAGAT
GTGATTCAGAGTGCAAGTCAAACAGCGCATGGTCCACGTATTCGCTTCATTTCTGCTTTC
GACCAGCCTCGACAATTTGATCCTACCGCTATGGCCATGATGAAACAATGGGTATCCCCG
CAAAGGATTGCCGTACATGGTGAAACTTTGGCACTTGCAACGACTTTTGCTAGCAGCGCG
TCCAACAGCATACGAAGAAAGAGCATCGATATTGCGAGTCTATCGACGGCAGTATCTCGT
CCACAAAATGCTGAGATCCAAGTCTCCTCAACAGTCGTCCCGTTAACGCCCGAGGCTGTC
GATTCAACGAGCACTAAATGTCTTTTGCTCAAGACGACTCCATCAACGATGACCTATAGC
TGCACCAAGAGCACTAGTCCTCCAAAGCTTGCCATCTCAACGAATAGCCCTCCGAAACAT
GGTGCGTTCGCTAATTTTGACTCTGAATTTACATCCATGGCGCTTCGCGACATCGACAAC
ATGGTCAAGTTTCCAGAGAAGATCCCCATGGACTATCAGCTCTTCGACAATTACAATTGG
GAATCCGTCAAATAA
>maker-pcu_contig_2-fgenesh-gene-0.5-mRNA-1 40S ribosomal protein S29
ATGGCTAACCTCATGTACTCCCACCCTCGCACCTACGGCAAAGACTCGCGTCACTGCCGT
GTGTGCAAGACCACGCGTGGTCTGATCCGCAAGTATAATCTGAACATGTGCCGTCGCTGC
TTCCGCGAGCGTGCCACGGACATTGGTTTCGTCAAGTACCGGTAA
>maker-pcu_contig_2-fgenesh-gene-0.11-mRNA-1 Periodic tryptophan protein
ATGATCTCCGCGATTGCATGGGTACCGAAAGGCGCAATGCGCCGCATCCCGGAGAAATTG
AAGCTTACAGATAATGAGATGAAAATGCTGCGTGAGGCTGCAACGGAAGAAGAGGAAGAG
CAGCAGAGCGCAATGGAAGCGACAATGGCAGCGGAAGATGCTATTGCGGAAGAGCAGCAG
AGCGAGGACGAGAAGGACAGCAATGGATTGCCGAGTTCATTCAAGATGGACGAGTACGAT
GAAGAAGATGATGACGCAGCTATCAATAGTTACATTGGTAGCAGTGCTGTCGCGATCGAC
GAAGAGGGAGAAGAGAACGACGGTATGACCGAAGACGAGGACAACATAACCATGCAAGAG
GAAGAAGACGATGACCAAGATGATGATCTAGAGATGGACAAGGAGGATGTGGAGATTCGG
CCTACAGACAGCGTCATTCTCGTCACCAACACAGAGGAAGACTTCAGCAACCTCGAGGTG
CAGGTCTACGACGATGAGAATGGCGCGCTTTACGTGCACCACGAAATCAATTTGCCAGCC
TTCCCACTATGTATGGCGTGGATGGACTGTGCGCCAGTGCTGCTGGATCCAACCACTGGA
CCTGTGGACGGCAGCTTCGTGGCTGTAGGCACTTTTAAACCTGGAATTGAGATTTGGGAT
CTCGATGTGATGGACGTGTTGGAGCCCTCAGCGACGCTGGGTGGAGAACAAGATGAAGAT
CTGCGTGAAGTCGCCATGCCAAAGATTTCAAAGCGACGGAAGAACCGCAAGACAGCGCTC
AAGCCTGGCAGTCACCAAGATGCTGTCATGACGCTAGACTGGAATAGTAGCCACCGTAAC
ATGCTAGCTAGTGGATCTGCCGACTCTACGGTCAAGGTGTGGGATGTCACGACGCAAAAA
TGCTTGTACACCATGGCACACCATAGTAACAAGGTGCAAAGTGTGCGTTGGAATCCAGCG
GAAACGACGGTACTCGCCAGTGCCTCGTTTGACCGAACAATTGTGGTGCTGGATGGCCGT
CAACCTGACGCCTTCTCCAAGTTTCAATTGAGTGCCGAGGTGGAGAGTATTGCTTGGTCA
CCGCATGACCCGAGCACCATCGTGGCGTCTGCAGAAGACGGCGTCGTCGTGGGTTTTGAC
GTGCGGATAAATGGCTCGACTCCACTATTCCGTTTCGACGCCCACGGTGGTGCCGTGTCC
GCAATTTCTTTTTCTACTCACGTGCCTGGCTTGATGGCAACGGCTGGCGTCGACAAGACT
GTCAAGCTTTGGGATCTAAAAGAGAACACACCTGTGTGTGTCGTGTCGAAGGAGATGAAT
GTGGTACGTAGCTGTGCTGATGTAGGCGAATTGTTTGCACTGTCCTTTTACCAAGATTCA
CCCTTCATGCTCGGCGTCGGAGGCTCGAAGGGTGTATTGGCACTCTGGGACACTTCTGAA
AACGAAGGTGTCGAGCGCCGATTTCGTGCTCGTGTACATGGCGCAGTTGCAGCAGCTGCA
TCGAGCGATATTTCAGCATCGTTTAAGTCACCATACCAGCTCGGCGAAGAGCTTGCGCTA
GAAGAAGAGCGTGAAAAGCAGGTGCTTGGGAAAAAGAAGACAAGCAAGGGCAAAAAGGGC
AAGAAACACTAG
>maker-pcu_contig_2-snap-gene-0.51-mRNA-1 4-aminobutyrate aminotransferase
ATGGGAAAGCAGCATCTTGCGAAAGGCATTGGCCGCATGTCCGACATGGTCATGACCAAA
GCTAAAGGGTCGTGGGTCTGGACTTCAGAGAACCGTAAATTGCTGGACTTTACGAGCGGC
ATTGCCGTAACCAGTGTCGGCCACTCACACCCGAAGGTGGTGGCTGCCGTACAAAAGCAA
GCCGCTACACTTGTGCATGGACAAGTGAACATTGGTTACCACCAGCCCATGCTGGACTTG
ATGGACAAGTTGCTACCGGTGGTACCTAAAAGTCTGGACTCGCTGTTCTTTGCATGCAGC
GGCTCAGAAGCCGTGGAGAATGCTATCAAGTTAGCGCGTCATGCTACGGGGAAGAGCAGA
GTGATCTCCTTCCAGGGAGGCTACCACGGCCGCACGATTGGTACCATGAGCCTTACGTCA
AGTAAGACGGTGTATAGCGCTGGGTTTGGCCCACTCATGCCAGGCGTCACATTCGTACCG
TACCCGTACGCGGTACATGGTCCGATTTATGATGATGAGAAGAACGCCGAGTGGTGTCTG
GAGCAACTGCGTGTTGCGCTGAAGCAGCAGTCGACGCCGCGTGACACGGCGGCGATTATC
ATCGAGTCGGTGCTGGGTGAAGGCGGCTATGTTGTGCCGCCGAAGAGTTTTATGAAGGGT
TTGCGCGAAATTGCATCAGAGAATGATATTCTTCTCATTGCAGACGAGATTCAGTCTGGC
TTTGGCCGCACGGGCGACTACTTTGCCATTGACGGTCACTTTGACGTGCAGCCGGACATT
TTGACGTTCGCTAAAGGCATTGCAGACGGATACCCGATCAGTGGCATTGCCAGTCGCAAA
GAGCTGACAGACACGCAGCCTCCAGGGTCGATGGGCGGCACCTATGCAGGTAATGCCGTC
GCTTGCGCTGCTGCCATTGCTACACAGGAAGTAATTGCCGAAGAGAACGTGCTTGAGAAC
ACGCGTGCTCGTGGCGCGCAGCTGCAAGCTGGGCTTGCTAAGCTGAAGGCATCAGGCAAG
TACCCGATTCTGGATGTGCGTGGTTTGGGTTTGATGATCGGCGTTGAATTTGACCCTGCC
ACGACGCCAAGTGGTACGGCGAGCAAGATCTCGACGGTATGCTTGGACCATGGTATGATG
CTGTTGACAACGAGTATCTACGAAACCTTGCGCTTCATGCCGCCCTTGACCGTCACGGAG
GATGAGTGTGCGCTTGCACTGGAGATTTTTGAGAAGGCGCTGAATGACGTTTTCACAAAG
TAG
>maker-pcu_contig_2-snap-gene-0.53-mRNA-1 Kinesin
ATGCCGTCCCAGGAAGATTCGGCATCTGAGTCGGCGTCCTGCTCTTCCGCGTCATCGTCG
TCATCGCTAGATGCGCTCCTTGCCCAGGACGACTCGTATCCGGCGTCTCAAATGACCGCC
CATCGCGTCATCTACGGCCGTAACGTCATCCAAGTACCTCTGAAGGAGCATACGACCAAT
GAATACGTCAACTTGGTCCTTTCTCAGCTTGAATTTGATGCCATGGCCGTGCACGTGCCA
CAATACGAGGAATTGCCACCCGAGGAGCTCTTGGATATGATTACGCAGCTGGTGAAGGAG
CAGGAGGTCAAGAAACGTCAACGTTTAAGCTCCTGTGGCTCCGTTCCGTCCAATGAACCC
ACGGCTACAGGTGCATCAGCTTCCGACTCGCTGTCAGCATTTCAGAATCGACTGTTGGAG
CTCGAATATGAGCGAAAGAGACTGCACACAAAGCTCAAGGACTCGAAAGCTTTACACAAT
GACCTAAGAGAGGAGAATGCTGCTTTACGCGTACAAATGCGAGAGCTGGAAGCGCAGAGT
CGTGATGTGAACGAGTTGCTGCAGGAGAACGAGTTATTGAGGCACAAGACGCAGCATTTC
GGTGGTAATGTGGCTAAATTGAAGAAGGTGGTAGCTGTGACGCTGGACGAGCTCAAAGCG
TTGAAACGAGAGCTGCAAGTCGTGAAACAAGAGGTCAAAGACGACCAAGATGAAGCGATG
CTGACTGTAGAGGACGCTATGGCGATGGTGATTGAGGATGTGAATGCACGGGAACAGGTG
CTGCAACAGAGTTATGTGGCGGAGAAACGAGAGAGGGAAGTAATGGCGGAAAAGTACTAT
GAACTGTCGGGCAGGATCCGCGTGTTTTGCCGTGTGCGACCGGAGAAGGAGACGCATTCG
CCGTGCTTGGTGATACCACGAGCAAACAATGTACTGATTGTAAATTCTGGAAAGGAATTT
GCCTTTGACCAAGTGTTTGGACCGCAGAGCACTCAAGCAGAAGTGTATGCGCAGATTGAA
CCGTTGATTGTATCGTTTACGGATGGATACAATGCGTGCATCATGGCGTACGGACAGACA
GGATCAGGTAAGACCCATACGATGGTGGGCAATGGACAAGGTCTGCTGGAACATTGCGCG
AATGGACTCATGGTGCATGCCAATGCTGGTGTGATTCCACGTGCTCTCCAGCACGTGTTT
GCCATGGTAACGAAGCGGCAATTGACGTATGTGGATACGCTTCGAGTGAGCATGGTGGAA
ATCTACAACGATCAGATTTTGGACTTGTTGCATGAAGACAGCACTGGAGGCGGCAAGAAT
ACCGTGGCAAAGAATATAGCGGACATTACGGCACGTGACGTGAGTAGCTACGAACAAGTG
GATGCAGTGATGCGTGATGGAAACGCCAATCGAAACATTGCAGCGACCAAGATGAACCTG
GAAAGCAGTCGGTCTCATGCACTCGTGTTCTTGCATCTTGATAGTCAGCACCGTGAAACG
CGGGAAGTACGTACGAGTACATTGTGCTTGGTTGATTTAGCTGGCTCGGAGCGGATATCT
CGGAGTCAAGTGGAAGGAGATCGTTTGCGCGAGACGCAGCACATTAACAAGTCTTTGGCA
GCTCTTGGAGATGTCGTCTACGCGCTACAGCATAAGGCAAAGCACACACCGTACCGGAAC
TCAAAGCTCACTTACATGCTTCGTGACATGTTATCAGGGCAAGCCAAGACATTGCTAATG
CTGCAACTGAGCCCAGATTTGATCGATGTAGATGAGACGACTTGCTCTTTACAATTTGGT
GCTCGTGTGAGTCAAGTGCAGATGGGTGCGGTGCGTCCCAGTGTCGAGAGCGGTGCAATT
TGCAAGCTGCAGGAAGAGAATCGTGCGTATGGAGCTAAGGCGCTAGCATTGGAAACTCAG
CTAAACGACTTGCAGAAACAATTCCTGCATCAAGGGGAAGCATTGCGTACAGCACAGAGC
AGCAAAGAGGCATCAGAAAGGCAAGTATGGCGGCTTAGTGAGCGTCAACACGAGGGTGAA
GTAGCCGATGGTCTTTGCCATGAGAATGTCCCGCTAGTAGATCCATCACGACCAACAAGC
CCTACTTGTTCAGCAAAGTCAAGTCAAAGCGCTTCGCCTATAACTTCCGCACGCTCTGCA
CAACCCGTACACTCCGCGCGATCTGCTCAGTCATCAGCACCAGCGGCTCAGCAATCACAT
ACTCGACGGTCTCAAGTGTCGACTTCATCACGGCTATCAGGAACAGCTCGTATAAGTCTC
GCTGCGTCGACTCCGACAGTATCTCGACTGCAACGCCCTGAGGAACGACGAAAGTCGCTA
TCGGCAGCTTCCCGTGAGAGAGCTGTGATCTCTGATCTACGACGCAAGTCGCTCTCTGCG
ACTAGTGCTAGCAGCATTGTCGACAACCAGCGTGAGTCGCAGTCGACACCGCGGACTCGT
GTGGTCTCGAGATCGACAACTTCTCGGCCAGGGCGAGTCAAAGAAGCGTCTTCATTAGGA
AGTCGAGCACCTTTAAGCACAGCTGCAAGAACACGTCCAGCAGGCTCGCTGACGGCATCA
GCTACTGCTAGACAGAGTACGCTGCCTTCTGCAGGTTCATCGGCTGATAACAAAGCTCTA
CGATCAACTACACCAAAGACAGGTGGTGGCGGTGATATGTGCCGCTCTTCTTTGACCAAC
AAGACAAGGAGCTCACCGTCGTTGACTCGAGGCACCTCCGCAAAACGATCAACAAACAGC
CCGCACTCAGGATGGAAGTAA
>maker-pcu_contig_2-snap-gene-0.49-mRNA-1 Conserved gene of unknown function
ATGGAAACTGTCCTAGAGCTGGAGGAAAAGCCCAAAAGCGCTTCCTTCACCTCTGTCGAT
GCCCGTCTCGAAGACGGTGTTCCGTTCGACAAGCGCATGACCTGCATGACGCCTCGTGGT
TCTTACTTGGACTCGAGTGGCAGCACACGATGCCATAGTATGACAGAGAAGATGAATATT
CCAGCAGCTCCATTGTCTATCGATGAAGAGCGGCACTGTACCAAACGAGTGTCGTCAGTG
AAATCAGCGTCAAATGTGCTGGCATTAGCCTCACGAGTGCGTGGCAAGGAGAATTTGTCG
GCTTCGATGCCAATGAGACGCTATAATAGCTCACAGAGTGTGATGCAGGCAACTTCGGAG
CGTAAAAGAAGCGTGGGTGCCATTACGTCCGGTGGCGTGGCGATGGTACGAGCAGCCAAG
GCAAATTTAAGCGAAGAACGCACGGGTTTCGCTCGCATTTATTTTGAAAATAAGAACTTC
ACATCGTCCACAGTGTTCAAGCTATTGAGCACTACGACGGTGCTTGAGGTGAGAAAGTCC
ATGGCAACGAAGATAAAGATTCCAGTGCAGGAGTTTAGCAATTACGCCATTGTCGTGGTG
TTCCCGACGGACAATACGGGGTCGCTCTCAGCGAGGACATTGAGGGACGAGGAGCTCATT
TTGCCACTGGTGGAGAGACTCAACCGCTCACGCCCTGTGCAAAAGGTGGATGCAGATGAA
AAGAATGGAAGTATTACACGCACTAAGCCGAAACACCGCTCACGACCACCGGTCAAGTTT
GTTCTTAAGAACGTTCAAGGTTCTCACCTGGATATTAGTGAAAGTTCTGCACCTCCAAAA
CGTCAGGGATCTGATACGCAGTCGATCAACTTTCCTGTATTACTTGGAAAGGCGAGTCAT
TTGCTTCCGTTGAATTTGTTACGTGGAGATGGTGTATACTCAGGCTACCTTCAGAAGGCA
AGCTCTAGTGATCCTAATCTGTGGAGAAAGCGCTGGTTTATCATCAAAGGAGATCAACTG
CTTTACTGCAAGTCAAACGTGAATCAGCAGGATGTGACGTCGATAAGTTTGCTCGGTGCA
GTTCTCGCGAAGGCAAAGCCAGAAGTGCGTGTGCCATTCTCATTCCAACTTAAAACACCT
CGCCGGGACTATGAGCTTTGTGCCAGTAGCAAAGACGAGATGGTGGCTTGGATTCATGCA
CTACATGTTCAGATTGGCTTATGCTCCGAAAATCACCGTCTGTACGAAGCTGAGATTTGG
ATCACGGAAGACGCTGTCATGAAAAGCGAACGGGATTCAATACCGTCAGTGATAGAACCT
TCCCTGCTGGAGCGTGTGCTCTCTCGTGAAGATTCTTTGAAACTTTTCCGCGATTTTGTA
TTCACAACCCAGTACCAGAGTTTGCTGGACACATGGATCGAGTGTGAGCTGTTCCGACGG
AGCTGTATCGCTCGAGAGAATGGGCTTGTAAACAGTACAAGCACGACAAATCGGCGAACC
GCGCAGGACGAATGGAATCACTTAAAGGCAATCGTCCTTGCAATTCAGCTGTTGAATATT
GTACGCGCTGACGAGCTGGTCCAGCTTCGAAAATCGTGTCAATCAGAGCAGAGTGATCGT
CCTCTCAGTGTGACCTTGAACAATGACGGCTGCGAAGAGTATCCGCGGACTGATGCCATC
GTTCCAGTGCAACTGAAGCTCTTCAAGGCTATCGAGGCTGGGCCGTTTCAACAGTTCCTG
TTGCAAAACGGGTACCGACTTTTACTGGAGCGCATTATTGGGGCAATCGCTTGA
>maker-pcu_contig_2-fgenesh-gene-0.18-mRNA-1 Monooxygenase
ATGGTGACTAAACCTATACGAGTGCTGAGCGAGCGCATCATGAGCCGCGGCTTTGAGCCA
ACGGTTGTGCGCCTCATGGAGAATGTACAAAAAGTGGTGCAAGCGCAACCTGGACTGATC
TCATTGGAGACACTGAGAGACGTGAATGACCACCACAAATACGTGATGCTGTCAGAGTGG
AATTCGATCAAAGACTACCAAGCGTGGACGTCAAGTGAAGCTTACAAGCAATGCACGGAG
CAGATTAACGAGGTGTTGGATGTTCCTGGCAAGCAGACGACCATTTACAAGGTACCCGAG
GACGACATCTTTCTACTGTAA
>maker-pcu_contig_2-snap-gene-0.55-mRNA-1 Cathepsin, cysteine protease family C01A
ATGGGCAAGAAGAAGTCGAAGACGACGCTTCCCACTGACAATCCAGATGACTCCGCGTCC
GAGAGCCTTTTACCCGAACGAAGCTCTGATACCGACTATCATCGTCTGGAACGACACGAA
AGCGCCGTGATTCGTCGCCAACGCAGCAAATCACGCAAGATTTGGTGTGCTATCATTGCC
TTGACTACGGGCATCCTGGGCTTCATCGCTGTGCTGGCTATCCTGCGTGCCGTGGAGGAC
GCCAGTCACCTTGCACCTACCAAGCGACCTGTGTTCCCGACTCAATATGAAGCCAGCATT
GCTTTTAATATGCCATATATGGATATGGTGGAGCCTCTGTTCGTTCATGTGGACGAAGTG
AAAGGCCTGCAGAAACTGAGCTACTATGGAGGCACTGACGTGTACATCTACAACACCAGT
GGAACTAGTTACCAGATCATCCCAATCATTCACGAACGCAAATGCTTCAAGTCTGGCGCT
GAATCACTGCAGCACGTCTTCCCTAACATGACTCTCTTTGAACCACAACACGGCGTGTTT
TTGGTCGAAGGACGTCCGTGCTTCAGCTGGAAGTTTGTGACAAAACTTGACGAGCCGACC
GCAGATGGATTGCTGGGAGAATACACGCTCTATGTGGACCAAAAGACCGAGCGGCCCGTG
CGATTCCATTATGTAGGACGCAACGGTATGCTAGGTGGCAGCCATATTGACGAATACTAC
CTGGATTATATCTACGTTCGTGAGGGCCCTGTGGATGAGGACGTATTTTCGTCGCTACCA
GCTTTGATGAACTGCACGGAGATGTTTCCAGACGTTGAAGGTCCTTCACGCAACCCAAAG
CGAGACATTCATATGCTCATGCCAGAAGGCACTGAAACAAAGAAAAAGATTTTCGACGAC
TTTTTGACGAGGCATGACAAGCAGTACGAAGACGAAGCTGAAGCTGTGCAGCGCACAGCG
ACATTCCACCACAATCTCCGCTATATTAACGCTGAGAACCGCAAGGGGCTGCGATATCAT
TTGAAGGTAAACCGGTTTGCTGACTTAACGCCCGAAGAGTGGAAGAAACAGCTCCAGCCG
ATGCAGATCAAGCGTGCCAAAGACAACGGTGCAATGACTGTGCATAAACTTTCGAGCTTT
TCAGACCCAGGAGACATGGACTGGCGAAAAAAAGGAGCCGTCACGCCAGTGAAGGATCAA
GGTGCTTGCGGATCGTGCTGGACGTTTGGTACAACGGGAGCATTGGAAGGAGCACTGTTT
GCTCAGCAGAAGAAGCTCTTCAATATGTCCCAGCAGAACCTCCTTGACTGCTCGTGGGAT
TATGGCAACAAAGCGTGCGACGGAGGCTTTGACTACCAGGCGTACGAATGGATCATAGCT
AACGGCGGTCTTGAGACTACTGCAACCTATGGATCCTATCGCAACGCACCTGACTATTGC
CACTTCAACGCCAGCAATGCCATCGGGCGAATGAAGGGCTTTGTGAACGTCACTGGCGTG
GAAGCTCTCAATGATGCTCTGGTGACGATCGGTCCGCTGTCCGTGTCGATTGATGCTGCG
CTCCCGTCCTTTTACTTTTACGGCGGTGGCTACTACGATGACATTGAGTGCAAGAGCGAC
TTGGACAGCCTCGACCATTCGGTGCTAGCGGTGGGAGTGACGACGCACAACGGTCAGAAG
TACACGCTGGTAAGAGATAGACGCTCTTTGATGCATGTGGGTCACAAAACTTACGATTTA
CGGTGTTGTTACGAGCAGGTCAAGAACTCGTGGAGCACGCACTGGGGCGAGGATGGCTAC
ATCAAGATTGCGCAGAAAGACAACATCTGTGGTGTCGCGACGGCCGCGACGTATCCCGTG
CTTGCCAATTAA
>maker-pcu_contig_2-snap-gene-0.56-mRNA-1 Conserved gene of unknown function
ATGCCAAGCATCCAGGAAGATGTTGTTCAGTTTTATGGCGATGAAGTTGATCGTGAGCCT
CTTGAAGGATACTTTCGAGTGCAAGTGGCCTTACTACTGTATTTCTGCTTGGACAGAGCT
TACTTGAGTGTGTGGAAACAGCATACTCAAAGTGGTGCTCGTATTGCAAACAAAATGCGC
TCATTGGCAGACTCACTCGCTGCACAATTGAGCGTGCGTGACGATATGAAGTTGACATTG
CTCGCTATGTGGTTGGTAGAGAATGCAGTCGTGGTCAAGACGTCTGGTGATGATCAGGTG
GCTGCTATCTATGAAAATGCAATCGGTCTTTTGCAACAGTCGAGTGCAATGCATCTTCAC
CAAAAGTACGACTTAGAAGCTGATTTGATACTCCATTTGCTCGAAACGTTGGTGCATCGC
GGTGAAAGTCTCGTCGCATGGAAAGTGTGGAACACTTTTGGAATTGACCTGAAGCAGTCA
TCCCCCGCAGCAACGGAGTTAGTTGTTGTTGTTTCGCTGGAGTTAGATTTGTGGGAGCGT
GCGTTGTCTTTGATTCGCAGGCAAACACGCTCGGACTTGCTAGATTTGCTGTTCAATTGG
TTGATGAAAAGCCATCGTCTCAAGGAGCTAGTTCAGAGCGTGACTCTACTGCCTGCGGAA
GAGAAGCTGTTCCACACATACATGATGGAAAGCAACATTATCACAGATGAAGATGTTTTA
CGCGACGATAACATCAAGCGTGTAGACTTCCTCGTGATGTACTATATCCTCAGGAATAAG
TATGAGCAAGCATGGGACGTTCATCATGAACACCTGGCGATGATTCGTGCCATGTCTCGT
GGTGATACCGAAATTGCAATGGCTGTGTTGAACCAACCAAGCTTGCGCATTCGTGCAGGG
TTGTTGTCCAATATGTGCCCTGAGCCTCCTTCAAAGACGTACACACAAAGAAGTAGAAAC
GTCAATGCACGGATTGAAGGTCAACAGCATCAGCATTCTACTAAATCCTTGCTCAGAAAC
GAGGACATCGATGACATTTCTGACCCCGACACGCCAGCTCCGACAGAATCAAGCACTTCG
GAGGTCCGTACGCAGAAGACACATGACCAATCGACTGGAAGCGCTTTTACCTGTGCGAAG
ACCGAGCCCATGACACATTACCAAAAAATAGCAGAAACAAACGACTTTGACTACTCTCCA
GGCATTTTTTCGTCTCGGCAAGTCCCCAGCACTCCAACTCGTTCTACGGAATCGTTTACA
TCTCCCGTAGCTGACACTACGACTTCGATGTCTGCGAAAGGCAAGGGAAAAGGAAAAGTA
AGCGTAGGAGACACCATAATTGGGCCCGTTGAAACAAGTCCAGAGTCGCCGTTGCATACG
CTTACCAGGCCGAACCCCGTTGTCACCAATTCCACTGGATCTCACGGTATTGCTCGCCAA
GCTCTGAACTTTGGGCCGTCGCTGATACAGTCTTCCAGTGCACCTTCTTCACCGTTGCAG
CCTCTCGTGTCCCCGTTTGGTGATCGTCGTCCACTTGGTACAGCGCCACTTCGATCCCGA
ATCCATCCTACGTATGCATCCACATCTTTGGCATCGCCCGCCTCGAAAGTGGCACAATCT
ACAGATGATTTCTCGCTCAAGCCAAGTAATGCTGAACACATGACGGACGATAGCTCCCCG
GTCAAAGCACAGAACTCTGCAGCGGCGACTACTGATATAGCTGAGAATCGGACGGTGCAG
CAGGCATCGACGCCACCCCGTGGTTCAAACACTCCTCCAGCTGTCATGGAAACGCCAAAG
CGATATCAATTCGTGCGCGAGCCATCAACTGATTCTCGTCTTGAAGTAGCACACTCGGAT
TCCGATTACCCGATGTCACCAGCGACAGAGGAGCTAGAAGGCATGATGGAGCTGGAGCGA
ATTGACGAGGAGTTTAGTACGCCAATTTCTCGCTCGAAAGGACGGCGAAAGGAACCTGCA
AGCGCCCCCGTGCGCCGCAATCCTCGACGGTCGACACGTCAAAAGTACTAA
>maker-pcu_contig_2-snap-gene-0.54-mRNA-1 26S protease regulatory subunit 8
ATGACGGCGGATGTAGTGATGACGTCGGCGGACGATGGCGCAGGAATCACGAGCTACTAC
GAGCAGAAGATTGAGCATCTGGAGATGACAGTGCGTGATGAGACGCAAAATCTGAGACGT
CTGCAGGCACAGCGCAACGAGCTCAACTCCAAAGTTCGCTTGTTGCGCGAGGAGTTGCAG
CTACTTCAGGAACCCGGATCATATGTGGGCGAAGTGGTGAAGCAGATGGGCAAGTCCAAA
GTGCTCGTCAAAGTGAATCCAGAGGGCAAATACGTTGTAGACGTGGACAAAGCTATTGAT
ATCAGCAAATGCACACCAAATACGCGTGTAGCACTAAGGAACGACAGCTACGTGTTGCAC
AAGATTTTGCCCACTAAAGTGGATCCACTAGTAAGCTTAATGAAGGTGGAAAAGGTGCCA
GACTCGACGTATGACATGATCGGCGGTCTGGACAAGCAGATTCGTGAGATTAAAGAGGTG
ATTGAGCTGCCAATCAAACACCCCGAACTCTTTGATGCTCTCGGTGTAGCTCAGCCCAAG
GGTGTGCTGCTTTATGGACCACCTGGCACAGGCAAGACACTACTCGCTCGCGCAGTAGCG
CACCATACGGACTGCACATTTATCCGCGTTTCGGGTGCTGAGCTGGTGCAAAAGTATATT
GGTGAAGGCTCACGGATGGTCCGCGAGCTTTTCGTTATGGCTCGTGAAGCATCGCCGTCG
ATCATCTTCATGGACGAAATTGACTCGATTGGTGGCTCGCGCATGGAAGGTGGTGGTGGC
GACTCTGAAGTGCAGCGCACAATGCTGGAGCTGCTAAACCAGCTGGACGGTTTTGAGCCC
GCACAGAATATCAAGGTCATTATGGCCACGAACCGTATCGATATTCTGGATGCGGCGTTG
CTGCGTCCCGGTCGTATTGACAGAAAGATCGAATTCCCAAATCCGACGGAAGGGTCACGC
ATTGACATCATGCGCATCCACTCGCGGAAGATGAATCTGCTGCGTGGTATCAACCTGAAG
GTTATTGCGGAGAAGATGCCGACCTCTTCGGGTGCCGAGTGCAAGGCCGTGTGCACTGAA
GCGGGCATGTTTGCACTGCGTGAACGACGAATCCATGTTACTCAGGAAGACTTTGAGATG
GCCGTGTCCAAGGTCATGAAGAAGGACTCGGAGCAGAACATGTCGATTAACAAGCTTTGG
AAGTAA
>maker-pcu_contig_2-snap-gene-0.46-mRNA-1 Ryanodine-inositol 1,4,5-triphosphate receptor Ca2 channel (RIR-CaC) family protein
ATGGCTCCTGCCACGTCCAAGTCGGAGCTCTCAGCTGTGCCATTCGACCCTCCACGAGAC
TCCAATGAGTTGGCAAGTCATGGCGATAGATGGTGGACGCTAACGTGCTGCTGTAAACGA
CGATTACGAGTCGAAAAGACTGAAGCTCGAGACGAACGCAGTGCGAGTCGCGGAAGCAGA
AGCTCACGACTAAAGACGCACGATCAATTGGTGGCATCGCAGCAGCTAAAGCAGCAAATT
GCCCATTATTCGACCATGCGCGTGCATATGAAGCGAGTGCAATTGTGTTTGGAACAGGAA
AAACGCAACAAATTTTACAAGGAATTAGTCGTGTACCTGTGTTTCCTCGCTGTCGTCATG
GCGACGCTATTGACTCTACCGGTGCATTATCCCTATGAACAAAACTCCCTCTTGGCCAGC
ACTTACTTTGCTGAACAATTCCCCAACGCAACGTATCCTAAAACCTTCAACGATGTGACC
AATGAAGGAGAAATGTGGCAATGGCTCACTGGTCCCATGTGGTATCAATTCTATGAGCCA
CCTATACGCAACATTCGGCCCATTGGCAGTATCCAGCTCCGTACAGGGCGCGTGAAAGGC
GCATTGTGTAGCCACACAGCAGGACGCAACAACTTTGTCATGTTTTCGGATGAAATGTGC
TATCCCGAATATTCACCACAAGACGAACTCAAGGACACGTACGGCAATGGCAATGGCGTC
TTAGGTCGCCCGTATATCTGGACTGAGGGACTGAGCAAACTCCTACGCTCCGAGACGTTC
CAACCCGGTCTTGTAACGCGTGAATTGGACTATGGACACGGTGGCTACGTAGTTTATCTC
CCACGGGATAATTCGACTGCAGCGGCTGCATTGATCACGCAGCTACAAGGAGACTATGTC
CACGATGATACGCGGTATCTGGTCGCCACGTTTGCCTTCTACAATGCACGCAGCACCATC
TTCTCCCATGTCCAAGGCCTTTTCGAGATGAGCAATACCGGCTACATGGAAGTCACGGGA
AGAATCAAGAGCTTTCGCCTTCTCGCAAGCTACACGGACACTGCTGACTTTCTCAAGGCC
AATGCTCTTGTGATTGTCTTGTTCCTTACGACGCTCTTGCTCATGACCCGTGAAATCTCC
GACTTGCGCAACTACGGCCTGCGCAAGTACGTGCATTCTCTCTGGAATTTCTTAGACATG
CTGCAACTCGTGCTCCTCATTGTCTTTCTTACGCACTGGGTATTGTTTATCGTCAGAGCG
GAAAACCTCCGTGATGATCTCTATCGTGTCGGTGCCATGGATTGTTCCGGTCCTGCGGAG
GACCAGGAAGCAGCACGCACGTGTTTCGTCGACGTAGAGCAACTAGCGTGGCTGTCTCGT
TCCGTCACCAACACGGCAGCCACCGTTGGCCTCGTGTCTGTGGCGATTGTGTTCAAGTAT
TTGCGCTTGAACTCGCGCTTGAATCTGCTCTGGCGCACCCTTCGCTTTGCAGCTAAGGAC
CTCCTCGCCTTTGTCTTCATTTTCTTCACGATTTTCTTTGGGTTTGCCGTCATGGGCTTC
CTCACGTTTGGCACGGCAGTGCAGCAATATCATTCGCTCTCAATGTCCCTCACAAGCTGC
TTCCAGATGCTCTTGGGCGCATTCGACTACGAAGAGATTTACGTTGCGAATCCAGCCATG
GCCGCCGTTTTCTTCTTTAGTTTCATGATCTCTATCTACCTCATCTGTGTCAACATGTTT
ATTGCAATCATGAGCGAATACTATTCACTGGCGCAGCATGAAATGAAGGCACTGGAAGAG
AACAAGCGCCATACTATCGACAACAAGGACGACAACGACGAAGACTTTCGTGATTCCTTG
CAGCTTTTGAATGTCGAGTATGACATTGCCAAGCAGATCAAGAATTACATGAATGGCCTG
CGTGTACGAGTGAAGATGCCACCAGTCAGGAACGCCAGCTCTGCGTGCAATACCGAGCAA
CTCGTGCTATGCGCCTTTCAACGGGTACTTCTCGTTGACTATGACTACCTCATGGCTGAA
CGGAAGCGACTACGTCAGAAATTTCGTGCCTGTGTGCACTTAGTCATGGTCTGTGGCGAC
TTGATGCGGCAGAACGACCCCGAGTTTGTCATGCAAGTCGACACTGAGTTTACCAGCGAG
AGCGCTCGTCCGCGAGCGGATTCGAGCGATTCTTTTGCGGACCTCGTCACGTTTCCCGTC
ACTTACATTCCCATTTCCTCGTCGCTGGCTAACACTGTTGAGATCCTGAAGCGGACGAAG
CGAGGAATGTTGATCGAGATTGATGATCGCTCGCTCACGAAAGACCGGATCACGTTGGAA
GTACTTGGAGACCAGAACGAATACGTGCCGACGGGCTTTGTGCGCCACAGTGCGACTGCA
AAACAGACCGACGAAGACCATGAGAGCGAGAACGAATTCCAAGTGCACATTAGTGAGAAT
TCCGGCGTTCTTGACATGCACGGAAGTAGTCCATTTGGGTTACGACACAATCACCCGACA
ATTGGTGGAGCTGGTCACATTCGGGCGTGTCGTGTGCTGTACAATGGCAACGCTCTGATC
GATGGCAACGAATTGTGCATCATGCCACCTTTGACGTGGTTGCGCTACTTTGCTGAATAC
GTTGGATGGGGCTATCTGAAGCGTCTTGTAACCTGCAAGCGGAAAAAGAAGACAACGTAT
CGCCTAGTGACGGATGCTGAAGTTGATCGACTCATCAAGGAGAGCTTTGTTGCTCCTGGA
CGTGGCATGTCGTGCCGCTTTGATGAACTGGTGCGCAACTTTCGCATGTTTATCGCTAAA
AAGATGCACAAGCGTCACGTTCGTATCCCGGACCTTGACGATCGCATTTTCCAGGAAGTG
ATAACATTTCTCGAACGCTTTCCATCCGCTCTTACACCTTTGGATAAACGGGAATTGGAA
GGCTACAAGTACACGCCTCAGCCTCTGGACACTCGTCGCATTCGATTGCCACATTCGGTG
AATCTTTTGGCCGAGTTGTTATCGCAGAACGCACACGAAGTTTGGGCTGTTGGACGCATT
AGTCAAGGCTGGCGCTGGGGCACTGAGCGCGACAATGACAGGAAGCTCCATCCGGATCTC
GTGCCTTATGAAGCCTTGACAGAACAGGACAAGCAATACGACCGCGATACATCCATGTCG
GCGCTCAAGGTGATTACAGCGTTAGGCTATGTGCTTGAACCTCCATCCAGCAACGAAGAG
CAGTTTGACGGCTTTGAGTTTGGTACTGCGACGACGGAAGCGGGCGGTACTTACGTGCCA
AAGCCCATCCCGACTGATGACGTCAAGGTTCCTCCACATCTTCGTTCGGTGATTGAGCTT
CTTGCTGAAAACACACACGAAGTGTGGGCACAAATGCGCATGGAGCAAGGCTGGAAGTTT
GGTCCCCGACGGAACGATGCGAAGAAGGAGCACAATGGACTCGTGCCGTACATTTACCTC
ACCCAGGATGAAAAACAAATGGACCGCAACACTGCAATGCAGACAGTCAAGCTCATCTTA
CGCTTTGGATTCAATTTCGTGCACAAGGACCAACGAACGCGCAGTGGAAAGAAATCGAGT
CGCATCAAGACGATTGGTCGGAGCGAAAACCCCGAAGCGCTTCATGTTGGTGAAGCAGTT
GCATTGGCGCGTGGTGCGGCCCGCGCCAAACGGGCTTTCATGGCTCGCAATCGTCCCTTC
TCGAACCGCCCCACGTCTTCGACTGCAAGTCTCTTTTCGACAAGCTCCTCTGGGTCAGAG
GCTGCAGCGCAAGAGCGTCGAACGGCTGCGGCTCATGCGCAGTTAGTTGCAGTCGCATCG
TCATCGCGAGCACCGCTCGACTCGTCGGGTGACACAAGGACGCAGCTCTCTTCAATGAGC
TCCACAGTCGAGTCCTTTGACTCGCCAAAAGCTGGCGACAGCACAAAGCAGTAG
>maker-pcu_contig_2-snap-gene-0.48-mRNA-1 Dolichyl-diphosphooligosaccharide-protein glycosyltransferase subunit STT3A
ATGGCGCTCAAATCCAAGTCCAAGAAGGCGGCCTCGTCCGCCTCAGAAGCCTCTGAGCAT
GAGACGCCGATGGCAGAGCCTGTAAAAGCCAAAGAAGTCGTCCGTGATCCGACGCGCATT
GTGTTTGGAGTGGATTTGGACGATCCACGCGACGTTGAAGACGACGAGAATGTGCTGGTC
CCGGTGGTGAAGTATGCGATTTTGGCCATGATTTGCCTAATGTCCTTCTCCATCCGTCTA
TTCGCCGTCGTGCGCTACGAATCCGTAATCCACGAGTTCGACCCGTACTTCAACTTCCGT
ACGACAAAATACTTGGCGTCCGAAGGTTTCCTCGAGTTCTTGGACTGGTTCGATGATCGT
GCGTGGTACCCTCTCGGTCGTATCATTGGTGGCACCATTTACCCTGGTCTCATGTACACG
GCAGCGCTCATGTACTGGGTGCTGAATCTCCTGAACATCTCCATCAACGTGCGCAACACT
TGCGTGTTCTTGGCGCCACTTTTCGCCGCAAACACGGCAATTGCCAGTTACTTGCTGACC
AAGGAGGTGACTAAACGCTCAAGTGCAGGGCTTCTGGCTGCTGCATTTGCTGGTATTGTG
CCGTCCTACATTTCCCGATCGGTTGGCGGGTCGTACGATAACGAAGGTGTCGCCATCTTC
GCACTGATTTTTGTCTTCTACCTCTGGATCAAGGCCGTGCACACGGGGTCCATGTTCTGG
TCGGCTGGATGCGCCCTCATGTACTTCTACATGGTGGCAGCTTGGGGCGGCTACGTCTTC
ATCATCAACATGATCCCCATCTACGTATTGGTGATGATCTTTGCAGGCCGATACACCCCT
CGCATTTACATTGCCTACTCGACGTTCTACACGCTGGGTAGCCTTATGGCTATGCAGGTA
CCATTCGTGGGCTTCAATGTCATCAAGCAAGCTGAATGCGCTGGATCGCACGGTGTCTTT
GTACTGCTACAGGTCTACTGCTTTGTCAACTGGCTGCGCAGCTACATCTCGGCTGTGTCG
TTTCGTCGTCTTGTCATAGCGGGTGCCGGTCTTCTAGTCACGGGCTTTGCCGCTGTTCTA
TTGGTGCTGCAATTGATGGGTAAGGTTCAGTGGACTGGTCGTAGTCTAACTCTGCTGGAC
CCCACTTACGCCTCCAAGTACATCCCGATTATTGCTTCCGTGAGCGAGCATCAGCCTACA
ACGTGGACGTCCTACTTCTTCGACCTGCACATTCTGGTGCCCTTCGCGCCAGTGGGTCTC
TACTTTCTTTTCCAAAACCTGACTGATGGCGGTATTTTCGTCATTCTATACGGCACGGTG
GCATGGTACTTCGCTGGTGTGATGGTCCGTCTTATGCTAACGCTAGCGCCCATTGCGTGT
ATCCTTGGTGCTGTGGGCATTTCATCGACGCTGCGCAAGTTCATGGGTATTTTGGCTCGT
CCGTCGACGTTTGTTGTGCAGAAGGATGGCGTGCAGCATGTGCCTAAGATTCTGGCTTTA
GGTGTTGTGAGTGGTCTGCTGATTATGCTACTAAGCTATAGTATGCACGCTTCATATGTG
TCTTCGATGGCTTACTCGTCGCCGAGTATCGTGATTGAGGCTGGTCGTTTGCAGAACGGC
GAGCGTGTTATCTTCGATGACTATCGTGAGGCATACTTCTGGTTGCGCCAGAACACGGAC
GCTAACGCCAAGATCATGTCGTGGTGGGACTACGGCTATCAGATGTCGGCTATGGCCAAC
CGCACGGTCATCGTCGACAACAACACATGGAACAACACGCATATTGCTACAGTGGGTCGT
GCCTTGGCGTCGTCCGAGGAGGATGCATACCCGATCCTGCAGAGTTTAGACGTGGACTAC
GTCCTGGTCATCTTTGGCGGTGTGGTCGGCTACAGCTCAGACGACATTAACAAGTTTCTA
TGGCCCGTGCGTATCGGTTATGGAGTCTTCCAGGACGATATGCCCTCGGAGCGTGATTTC
TACTCAGCCTCGGGCAACTTCGACGTTGGTCCAGGCGGCTCGAAGGTGCTGCACAACTGC
CTTGCCTACAAGCTGTGCTACTACCGCTTTGGCGAGGTAACGACAGAGTACCAGCGTCCG
CCAGGCTTTGACCGTGCTCGCAACACGGAAGTGGGTGTCAAGAACATCAAGTTGACGCAC
TTGGATGAGGCATTTACTTCAGAGCACTGGATCGTGCGTATTTTCAAGGTGAAGAAGCAG
CCTAATGTGGAATCTACGACTGCTGTCAAGAAAGCGCGCTTATCCGCAGCCGCAGCGCAG
GAGAGGGATATTTCCCAGGAGAGAACGCGCTTCATTGGTTGTGCCACAGGCGAGGACATG
CTGGGCAATGACCGCGTGTACGCTGGTGGTCCAAGTGGAGCCAACTTTAACCTTGCACTG
CACCACGCTAAGGCAAATGGCAAGCGCTACTTAGCCATTGCGCGTGTAGCGGGTGAGGGC
CACGCCTTTGCTTTCAACAAGCTACCCGTGAATGAAGCCAATCTGGACGGCAACGATGAG
GGTTGCATGCGTGTATGTGCGGACTCGAAGTCGCACGCGTGTGGCTGTGCTGACGCTGGT
TGCACAGACATGAAGGTGGGCCCGGGCAAGGGCCAGGAGCACAACCGCCGCTGGGCCATT
TACGAGCGCGAGACGAAATAA
>maker-pcu_contig_2-snap-gene-0.47-mRNA-1 Gamma-tubulin complex component 4
ATGCATCACGAGCTCTTCTTGGCGCTACTGGGGCACACTGGCGACGTGATAGAACATCGA
TCCGACGGCTTCTTCGTGCGAAAAGATGTGTCGTTCTTGTCACAGGCGCAGTGTAGTGTG
TTAAATCGTCTCTTGCGCTTGGGCTTTTCCTTTTACAGCTTGGACACGTTCGTGCGACAG
GCGCCGAGTCTTCCCAGTGTGTATATGCACGCATTGGCACAAGCAGTGGAGCGAATACTG
CAGCAGTATACCGATGCAGTAGCGGAGCTGGAGAATAAGATGCTGCGGGTCAGCACCGTC
TTTTCCATGTCCAATCTCATGTTCGAGCTCGAGGAGTTCTTGGAAGTGCTGCCGGAGATC
TGTGGACTCGTGCAGAGACTCACACAGACACAGAATGACTTACAATGCGTCAAAGGAGCA
AGACTGTTGAGCATCGTGCATCGAGGTACGATCTCTGGCTTTCCAAGGGTGCAGAAAGCT
ATGCAAGGATTACTGCACTTATGTCATCGAGTGTTGTTTAAGCAGGCAATGGCGTGGATG
GTCTATGGAGAGATTGTGGATCCGCACAAGGAGTTTTTCATCAAGAAGCAGGTGGATGGA
GCTACGACCGGACCGACTTTGGTGACAGAAACGACAGTGAAAGAGGATCAAAATGCTGTG
GCGGCGCTATGGCATCAGCAGTTTGCGATGGACTTAGAGGCCGTGCCATTGGATTACTTT
CCGATATCAGTGGCGGAGAGTGTGTTTGAGATTGGTAAAGCTGTGCACATCTTGACACGA
GCGAATGAGTTTTCTCCACGCGAAGTGCAGAATATCGTTGTGGTCATGTCTGAGCTAGCA
CGGCGTCCTGTATTTGACGCTATAGCTGTCGAGCATGAGGTGGAAAAGGTGCGCCGCCAC
GTAGCTAGTAGACTGCACGAAGAAGTGGTGGTGAGATCGGACTTTGTTGGGTATCTGCGC
GTGCTGAAAGGGTTCTTTCTGCTGTCCCGTGGAGAAGTGTTTCAGACGTTCATTGAGCGG
AGTTTTGACATGATGCTTGTCAAGCCAACAACCAAATCGGAAGAGGATGTGAACCATGGC
GTTTGGCGCGAAGTCGTGCATGAATTAATACCACAAGATGAGCCATGGAGCCGAGGTTTC
GACATGCAGCTCCCGCTCCAAACGTTTGAGCTTGCAGGCTTTTCATTGAATGATGGTCTC
GTGCTTTCCAACTGTTCCCGGGGCCCAAACGGCAAGTTTATAGCAATCACCTCGGATGTC
GAACAGCCTCCAGAACCGAATGCAGAGAAGAGCAGTACCGTGTGGTGGCGCCATGCACAA
ATGGATGGCAACTCGTTTTCATCCGAGTTCTCTTTGCAATGGGAGCGAGCTGCACTTAGC
TGTGGCAGCCATCGTGCGGCTCTTTTGCTCCGTAATGAAGGCCCGTTAGGCTCGGCCACA
TTGGTCAATGGCTCATTTGAGCTTGCTAATGCCTTTTTCGTGAGCGTCGACCTTGCGATC
GAGCACCTGCCAAACAACATGAATGGCATGCGAGTGATGGCTCAAGTCAGACCCTCCTGT
GCAGGTGAGAGCGGCATCCAGTCGTCACCAGTTGTGGAAGTTCCCATGGACGACAGTGCC
ACATCAGCACTCCGAGTTCGTGTGCAGTATGCTCGCCAAGAAGTCACGATGGTATCGTCA
AAGCAGATTATGTTCAAGAAAGTGATGACTGTGGTCGTCAATGACGTGCTCGTGCTCGAG
ACACACATTGATCTTCAGCAAGTACTAAAGTTGCATACCACCGCGGGTGAATACTTTGTG
GGGCTTGCATTCTCGTCACTTGCACGGCTTACGAGTTGGAGTTTGGACAAGTATTCCACC
AAAGCCAGTTGGCGTGGAGGCAAAGGTATCAATCTAAACGAAAACAATAGCGCAGTGACA
CCACGTGAATTATGGAGTGCACTTGGGTTGCGTTGTGCAGTTCAATGGCCACTGCAACTG
CTCGTCACGCACGATCAGCTGCGCTCATACGGTCATCTGTTCCAATTCTGCTTTCGATTG
AAACGTGTAGCGCACGCCCTCGAGCTGGCGTGGAAGAGCAGCACATTGCGTTCAAAAGAC
AGTACTGGAAAGACTGCAACGTTTGCAGCCGGTGCACTACGTATTCGCATGAGCTTCGTC
GTGCGCACGCTGGAGCTGCATTTTCAGGTGTTTGTGATTGAAAGCAAGTTTCAAAAGTGC
ATCGAGCAGATCGAGTCTGCAGATGACTTTGATCGTGCAAAGCGTGTGCACGAGACTTTT
GTCGCAAGTGTCGTAAAAAGCTGCTACGTCCATACAAAGACTGTGGCTTCAGCGCTCGAT
GAATTGCTAGGCTGCTGCTGGCACTTCGCCGAGTACGTGTTGCAGCAGGACGCCATGGGG
GACCATGCCGGAGAGCTTGCGGCAGAGCGCATCGCCTTGCTGGACCAGGACTTTCACCGT
CGCTTTGAGTTTTTGTATAGCGTATTGCAGATCTCCCAAGCGCGTGACTTGCTCTTCCTC
CTCGATAGCAACGGCTTTTTCACTGCTGAACGACAACGCCGAACGTTGCAGTAA
>maker-pcu_contig_2-snap-gene-0.43-mRNA-1 Protein kinase
ATGAGTGACTTGACCACTAAGGTGCTTCAGATACTGTTGGTAGTGGGGGTGTTAACTCCA
GCTTTGGCGCAAACTCCGTCCACCAGCGGAGAAGAAATTGATGACCAAGTGAAGGCGTGG
CTCGAGAATTACTTGGAAGACGGCGAAACACGACTCTTTCCAAACGATATCAAGAGTGTA
TGGGGCAATACAATTGGCAGCAGCCTCGCTGCTAATTGGAAAGCGCTGCCCATAGTGTGC
GATGGAAAACCGTCTGTGCAGACCAAATCCAGCACGATCGTAGCCAATGGCGGCTGTCCC
GAGGTCTACACGAACGCCGGCGTGAGCTGCACGTGTCTCGAAGGGTATGAAAACTTGACG
GAATGGGAGTTTTACATTTCGCCACGCCAGGGGCTGACAAGTCAACCGCTGTCGCTGAAA
TTTGGCGCGACATTGGGACTCACGTCGCTTGTGACCATCATCGCACCTGATGAGTTAACG
TCGATCAAAATCGTTGGCGCAGCGGACGATATTGTGACTCTTAATGTCACAGCTGAAGCT
ACTGGATGGGACAACTACGACACGAACAATCCGTCTTTGATCAAGACTAGCGCATTATCT
GCGTTAAGAAAAGTTACATTGGAGAACGTGGATCTGTACTCGGTGTTGGATACTTCGCCG
GATTTCCTTCCACTTACTGTTGAGAATTTGATATTGAGGTACGCAAACATCAGCCAAGTG
ACACCCATGTTTTTGCGTGGCTTCACCAGTCTCGAGATCTTGGATCTATCATACAACAAG
ATGCATGGCTCGTATGAACGCATTACGCCACAAATGTGCACGGCTTACCCGTGTCCACTC
AAGTCGATCAATCTGACTAACAACGGATTCGAGCGAATCCCGCATCGCTTGTTCCGCCTC
AACCAGCTCAGCAGCCTCTACCTGAAGAATAATCCCATTGAGAATTGGACAATCTCGAGC
GACCTGTACGAACGCATTTCGGGCCTCGAGAATTTCAATATGAACTTGCCCAATGACTCA
TATACCTGCGACGACGGTAGCTGGATGACTACCCACGGCATCAGATTTTGCGTGCTGGAA
AGCTCCACAGCGTCGATGTCGACAGAGTCTTCTTCAAGCAGCAATAGCTATCTCATCTAC
ATAATGCCTCCGTTGTAA
>maker-pcu_contig_2-snap-gene-0.52-mRNA-1 Gene of unknown function
ATGAGCGACAAGGACGCAGGGCCGGAAAAGTTTGTGACGGGCAGCCGCACAGTGATGAAC
GCAATGTTGCTACGCGGTGATGTGGTGCCTGATGAGATGCAGCGTGTGCAGGATCTCGTG
GAATGTGTGGACAATAATGCGAAAAAGATTGCGGCGGCGCTGACGGCCAATCGCCGACGA
GGCGCTAGCATCACGGGCGCCGACACTACCGCCCAACTTTTAAAGGAACAAAAGCAGTTT
ATTGCACAGGTGGGTGTCTCAATTTGCTAG
>maker-pcu_contig_2-snap-gene-0.42-mRNA-1 LisH domain-containing protein C16orf63 homolog.
ATGAGCACTAGTGACGGAGGGCAGGCAACATTGTCCGATCTAAAGGAGGTGTTGAAGGAC
ACCCTTGCAGCTCGTGGGTCACTGGACCAGATCAAAGCTCGAATACGAGCTGAGATCTTC
GCGGCGCTAGACGATCACGACGTGCCAAAGCCAAAGCTGTCAAATGAAAACTTGATCATC
AACGAGCTCATCCGCGAATACTTTGAGTACAATGGATATCGACACGCATTATCCGTTTTC
CTACCAGGTTGGAGCACTTGGCTATTTAATGGCATTAAGCATACAAGTATTCAAGTGAAC
TGA
>maker-pcu_contig_2-snap-gene-0.45-mRNA-1 Protein kinase
ATGGCCTTACGTCAACACGGCGTACTACGTATATCGATTATAGCTTGCTTGATTGGAATT
GCAGCCGTTTGCATCGCAGCACAGGATAGCGAGAGTCTAGGAGATATCGCAACATCTCAG
ACAGAAGAAGAGTTTGAACAATCTACGAGTAGCACGAGCTACAGTGTGAACGACAACGCG
GATGTTGATGAGACTGCCGCGTACATTGCCCGGGGATATGCATCGACTATGGACGAAAGG
GAACAGCGTCTAACCATCATAAAGGACTCACTCCTCATGGAGAGCGTTTGCAACGGCGAT
CCTTTGATAATACTCAAGTCCACGACTGTTCCTGCCAATGGTGCATGTTTGCCTGCACAG
AGTCGGTATAACCTTTCGTGCTCGTGCCTTTCGGGCTTCACGAACAAGACAGTGTGGGAT
TTTCACATTCGTGCTCCTGATGAAGAAGGCCCCAAATCCCCCTTTCCATCGACAATTGGT
GGTAACAATGCAATCCAAGTGAACTCGTTGATGCTGCTCGATCTTCCTTCCGACCTACTT
ACTCTCAAGATACAAGGCGAGAGTAGCGACCTGGTTCCGGTGCATCTAAAGAAAGCGACA
AGTGAAGACGACAGCTTGTCCATCATTCGCTCCCAGGAGGTGTCTGCCTTGACGAAAGTG
TACGCTTAA
>maker-pcu_contig_2-snap-gene-0.44-mRNA-1 Protein kinase
ATGCGTCGCTGTAACCTCAGCAGCCTCAGTCAACCCTTTCTAGAGGGCTTTCTCGCCCTG
GAATCATTGGATTTAGCATCAAACAAGATATCCAGTATTTATACCAGACTTCCAGGATCT
GCTGAGGCCTTGAACGCGATGATCGAAATAAATTTGGCAAACAACAGCTTTACCGAGTTC
CCGCTTCACCTGCTTCAGTTTCCAAACCTTCAAAGACTTGATCTGAGCGGTAACGCTATC
ACAAACTTGACAGTCACAAGCGATGAATTTGTGACTATATTGCAGCTTTCAATGTTTCGA
ATCGATACACAAAGAGGCTCCAATGACAGTGAAAGTGACTGCGAAGGCGGTGACTGGCGA
CAAATACACAGCACGCGATTCTGCGTTGTCAATCATACAAGCAGCTCTCCCACCTCAGAG
ATGGTGGCTGCTCAAGGTGGCAGCGAAGACAACAGTACCAATTGGATAGTGTTCATGCTC
ATAGCGGCGTTTGGAGGATGCCTTTTGGGTTTCCTCATGTTCTTTCTCGCTACAGCATTC
ATGCGATACCAACGAGAGCACTACAACAAACAAGGCTCGTTGTCGCCT
>maker-pcu_contig_2-snap-gene-0.24-mRNA-1 Gene of unknown function
ATGATCTGGTATTCTACGTTCGACTTCTGTGGACGTTTTAAGTGTCCGAGCGCTCTCGCT
GTTTTCAGTGTCCACGACATCCACGAGAGCGCACATCAAGCTCAATGCGACTTACAGCAT
GGTCTCTACGCGTGCATCAAGAAGAAAGTTGAGGGCTACAACTGGAGTCTTCCTGGTGCA
TCGCTGTCGGTGAAGTCGGTTCAAGACCACAAGTGGACAGCAATGCGTCACGCTTATGAT
ATCTCTCAGTTCGAGACCACATTGTTCCGACGACTAAAGCAGACGCGACGGCATCAAAGA
ACACACGCCCATTCCGGTGAAAGGGCTGACACAGGCGTTGCGGAAGTGTGCGAGGGTCAT
GACCGAGTTCATGACGAGCTAGCTGTGCTCGCAGTACCACCAGACGCTTTCGACCATCAA
CTACACATTCGGCACGAAGTCTTTCAAGCGGAGAAGGCGTTACGCAACCGAGCCAAGATC
CAATTTGAGCAGAAGCAGTGCTACGAAGTGCTTCGCTGCAACCACACGGACTGCGAGATG
GGCTAG
>maker-pcu_contig_3-snap-gene-0.16-mRNA-1 Conserved gene of unknown function
GACTAGATTTGCATCCTGAGAACGAGGACTTACAGATAGGGCTGAGACAAGCGCGAGTAG
CAGTGCTGAACGAGCTATTGGACGAGGAGGAGGAGACTGATGACGAAGCTGTAGATGGTG
AGGACCAATTGAGCTGCGGTGTTGCAGAAACAACCTTTTTGGAGAAAACATGTGGAGATC
AGGCTATAGACGAGCACCAGGCAACCGAAATCACTCAACGTGCGTCTTCTAGATTTGATG
AAGTGTCAACCAGTGAAGCGAAGAAAAGCACAGTTATGGATGCTAGAGCAACGCAGGCCA
CTGTTTTTCAAACCAAGATGGAACGCATTCAAGAACATCTCGATGGCTTGAAGTTAGCAA
GGCTTATGGCTGTGTATATTTTCGCGGAGCTTATCAATCTACGACGTGTGACGACTGGCT
TGGGACTCCTTCTCATTGGGTTACTAGCTCAAGCGATCGTGCATCGTCAAAAAATTATGG
TAGTATCTATGCTGGCGATATGTCTGTATCATTCGCAGCTCAAGGAACGTGCGCTGCGAT
TTACACGAGATTGGGTGGAAGCGTCTACTGACAAATTGGGTGCCTTCACATGGGCGCCAC
GGATCTTTCTCATTCTTCCTGTGATCATGAAGGTGTTTGGACAGCTAAAATTCATGATTT
TCTTGCAACAAGACGTGCATTTGACTGGTATTGTACTTACTGTGACAATATTGCTCGTGG
CCAATTCGCTGCGTCCTGTTGCTGGACAACAAGCCAAGTTGTGGGGTGAAGGGAGGCGAC
TTAAATTCACTGCATACTCCACGACAATCGTATATTGGGTCATATGGCGTGGTCAATGGA
CTGACACAATAAGACTGCTTGGGCCTGCGCTCATTGACGCTGGCGGAATTGTGCTGGGCT
CTGTTACGTCATCAGAGCTGCAAGAAATCTGCCGACTTGCTTTCAAGAGACTCTATGGCG
ATGTAGCGAATGATATACAGGCGGATGTCGACTTAGATGCATGGTTTCTTTTGGGACTAG
GAAACTGGATCATAGAATACTGGCAGCAACCAACCGACTTTACGCTAGAAATGCTGGCAA
AGATGCTGACTGAGTGTTTTGACTCCATGGAGAAAGCAGCTATACGCGCGTTCAGCCCCG
AGCTGCGTCATTTGCGAAACCAACTCACGAATGTGGAAATTAGCGACGAGCTTCAATTGC
TGATCGCTTATTTGAAGCGAAGTGTCAATGCTATTCCACCACCAAAATCGTTCGGCATGG
CAATGTTGTTTGCAAAAAGATGCTCATCATTTGTAACTTTTGGTCTCCTTGTCGTTTTCT
TCGGAGTTATATCGCTGCCGTTGGTGCCGTTTGTCGTATCTGAATCCCGCGATGCAAAAG
ATCTCTACGTCCGCTACCGTGATGGAAGGCTTCACAAGAAAGATGGATTAGAGCTAATGC
TGCTGGATTCACCACTCCTTCGTGTCTGGGATAACTTCAAGGGCTGTATTTACTGCCTAG
AGGGCAGCGTCACATTTTCCAAGGCGGTGGCTACCGGAACGCACATTGTATCTGCAGCCG
CGCGAATCAGTCGGCTGGCGGCATTCGCGTCTCGCATGAAGAAAGAAGGTGTTTTTGCCA
ATGCACATGACATCCCAGATCATCTTGCAAATGCATATCTTGTCACGAAGGATTCGAGGT
TTGAGTTGGGCATCATGAGCGATT
>maker-pcu_contig_3-snap-gene-0.27-mRNA-1 Glycoside hydrolase
ATGACGAGGCTCGTACTCTTCGTTGTGACTAGCGTCGCTTTCATCATTGACTGGATTGCT
GCCGATGAAAAATTCTCCGACCAGCAAATCATGATACGAGTTGACGAGCTCATGTCGTCC
ATGGCTGCAATTGGTGTCTCTGACGCATTTGGAGTATTTGTCACTGACGACTTTCGCATC
GTTGTGCAGGAATTGGATGCTATGCTCGGCCAGATGACGCAATTGGACGTAAGCACGATT
CTACATCCGAATCGCACGTTGAACCGGGCTGTTGTACACGAACATGCAACGCTTAACGTG
GGCTCGTACCTGAATACTCCTGGTGCTGAGCTCAACGACTCTAGCGCAAACTCTACCTAT
AACTTCTCTCCCAGAGACTGGCGTGACTTGCTCACCGAGATCCAAGCCATTTACGCCAGC
CATGGGAGTCATCCAATCATCTATGGAATTGATTCGGTACATGGGGCCAACTACGTTCGT
GGGGCAGTGCTGTTCGGCCAGCAACTTAATGCCGCTGCAACGTTCAACCCAGAGCTGGTC
TACGAAATGGGCCGAATCACTGCTCGAGACACCGGAGCAGCGGGAATTCCATGGCTGTTT
GCACCAATCCTTGAGATATCGCGAAATCCTCTTTGGGCGAGAACGTTCGAGACGTTTGGA
GAAGATCCTCACCTGGTCTCTGTCATGGCTGACGCTATCATTCGTGGTATCCAAAGCAAC
GGCACTACAGCGGCATGTATGAAGCATATCATCGCTTACTCGAAGACACCAACCGGCCAC
GATCGTGCAGGTGTCACCATTTCGGACTTTGAGCTGCTCAACCACTTCGCGCCGCCGTTC
CTAGCCGCCATTGCAGCAGGTGCCATGACTGCCATGGAGAGCTACATTTCTATCAATGGG
ATCCCGGTCGTAGCCAACACGAAAATCTTGAGAGATTTAGTACGCCACGACATGGGCTTT
CAAGGTCTCATCGTCACAGATTACGCTGAGATTCAGAATCTGCACACGTGGCACCGGATT
GCTAAGACTGATCAAGATGCTGTTCGAATGGCAATAACGCACGCCCCGCTAGACATGAGC
ATGGTGCCTCTCAACACTTCGTTCATCAGCATGGCTCGCCTTACCGTCCAAGAGAATCCG
GAGTTGCTGGATCGAGTGAAAGACTCTGTCCATCGAATCCTCACAACCAAAGTAAAACTC
GGTTTGTTTGAGAACGCACTTCCAGGAACTGAAGACGACATTGCTCTTGTTGGCCAAAAT
GAGAGTCTACAGGCAGCACTGGAGCTTGCTCGTGAATCAATTGTTCTTCTCAAAAACGAC
GACGACATTCTTCCTCTGAGTGTAGATAGCGGCATCTTCCTGACAGGACACGCTGCAAAC
AATGTGGGATTGCTGTGCGGGGGGTGGTCGCTTCGCTGGCAAGGCGTGTCGGGCAACAAC
CTCTTTCCAAACGGCATCTCGCTCCTTCAAGGTATCGCTAACGTGTTGAATACGAACACG
GACTCCGTTCAATATGCCAACGGGCTACATGCCAATGGCTCCTACACCTCGGTCGATCTC
GAAGAAGCCAAGCAACGGGCGAGAGAATCGACTCACACAATTGTCGCCATCGGTGAGGAT
GTGTACGCGGAGAAGCCAGGTGATCTAGATGATCTAAGCCTGCCACAAGGTCAAATCGAG
TACGTTCGCGAGATTGCTGCCACAGGTACGAAGGTGATTCTCGTCTTGGTTCAAGGCCGT
CCTCGACTGCTCCAGGGTCTCGCGGAAATTGCCCATGCTATTGTGTACGCTATGCTGCCA
GGCGAGCTTGGCGGTCAAGCGCTGGCGGAAATCCTGTTTGGGAATGTCAATCCAAGTGGT
CGACTGCCTATCACGTACCCAAAGACGTCAGCTAACGTTGCAATTCCGTATAATCACGCG
GTGAGTACGCGCTGCCGTGATGAAGGACCGTGCAAGATGGAGTGGCATTTTGGACACGGG
TTGAGCTATTCTGTGTTCGAGTATGGTGAGGTTTCGCTGAGCAAGGCTTTTGTCTCAACT
GGCGTTGATGCTTCGCTCGAGGTCAGCGTGGCAGTCACAAATGCCGGCTTGATGGCAGGC
AAGGAGACGGTGATGTTGTTCCTTATCCAACCGTTCCGTGCGATCTACGTACCCGAGGTC
AAACAGCTGAAGAGGTTTACTAAGCTTCACCTTCAGCCAGGAGAGACCCAAGAGATATCG
TTCACTCTTACTTACGAAGACTGGGGAGTGTTCGACCCGCAGATTGGGTCTGGATTCCAC
CGCGTTGTTGAATCAGGCGAGTACTTTGTTGCAGTAAAGCCCGACACGGAGTGCAACGTC
TACAATGAAAGCAGCGCGACGTCCAGCTCCTTGTGTGCACAGTTCACGGTCCAAGACAAT
TGGTAA
>maker-pcu_contig_3-snap-gene-0.18-mRNA-1 Homology to unknown gene
ATGGCGGACCCGTTGGAGGCTATCCTGGCATCCATGGCGACAGCAACCGGCAACGCGCTA
TCATCCGCTACTATTGCTCCCAAGAAAGAGAAAGAGGTGGCTGCTTTAGCTACAATCTCC
AATAATGTGGGCATGAAGCGCAAGTACGAGACTTCAGTCTCGTCGGACATCTGGAACCCC
CAGGAAGAGATGCAGCTAGACGCCGTCGCTCTTACTAAGCTAGAAGATGCCGCCAAGACG
CACACAGTTAATCCAGCTATGGAGATTGCGCGGCAGCAGACTGTCCGCGCTCTTTGCAGC
AAAATCCACCGCGCCAGTGAGGACCTGGGCATCGGAAAGCTGCCGAACGCGGTCTACGAG
ACGTGGCAGTTCACGTCACAGCTCATAGTGAAGGAGCACGACCCATTGATTCCTCATGCG
GGGAGTGATTACAGCGGACTGTACAAAGAGCTGCGCAAGGCGGGGGCCACTAAGTCTGGA
GCTACGAAGAAGTGCAAGGAGCTTACGAGGGAATCAGAACGGATGTTGCGCAAATTTGTC
CAGCAGGATTTTGTGGGCGGCAAGAAGAAGAGAGTGCAGGTGATGGTGACAGCTGAAGGC
ACACGACAATTGACGTACGGGAAGTCAACGGTGAAGCTTAGTGCAGCGCACTTTGCCAAG
CTACGCGCGATGTACGCTCGGAAGCAGAGGCTGGATGGGGACGGGTCGAGCATGGCACCA
AAGGATCAACGAAAGTTTGAGAGTGCACTGTTTTGCTTGCTCCTGCGTTACGACTCGCTG
GATGGAGGAGGTTTTCAGGCTGCGCTGAACGAGGAATGCTTTGATGTGTTGCTGAAGGAG
TTTAACTGCAAGATGGAGTGTTTCGCGTCGCCTTTGAACTGCCGCTACTCGCGCTTCTGC
AGTGCGTTTCTCGACACGGACCTCGCGTTTGGAAGTGCGGGCAGCTTTTTCGACTTTTTT
CCTCGCTCTGGATGCTTTGAAGCCAATCCGCCATTTATTCCCGAGATGATCAAGCGCATG
GCAGACCACATGACAGCGCTACTCGATACTGCCGATGGGCCATTGGCATTTATCGTAATT
ATCCCAGCATGGCAAGAGACTGAGGGATGGCAACAATTGAACGCTAGCCGCTTCAACCAA
ATGCATCTTCTTATCCCACAGAAACAGCACGGCTACTGCGAGGGAAAGCAGCAAATCCGA
AAGACCCGTTGGCGTATCGCATCGTTCAACACAAGCGTATTCTTCTGGCAAAACGCTGAG
GCGTGCAACAGGTGGCCCGTGACAGAGAAGAAACTCCAGAGTCTCAAGCATGCCTTTAAG
TCAAAGCAAGCTGAGGAGCGTGAAGCATTGGGCCTACGAAAGTCTGGCAAGCGGGTACGG
TCAGCAAACAGTACTTGA
>maker-pcu_contig_3-snap-gene-0.28-mRNA-1 Cell division protein kinase
ATGGAACGGTATCAGCGCATCGAGAAAGGCGGCTCCATTGGCGAGGGCACATACGGCGTC
GTATACAAGTCGCTGGACCTGAAGACGAAGAAGGTGGTGGCACTAAAGCGCATTCGACTA
GAGACCGAAGACGACGGTATTCCCAGTACGGCACTGCGTGAGATTTCAGTCTTGCGCGAG
TTGGAGCACCCGAACATCGAAGACGGCAAGCTCTTCCTCGTGTTTGAGTTCATGGACAAG
GACCTCAAGCGGCACATGGAGCACAAACTCGGCAAACTCAAGCCTAGTCAGATCAAGAAT
TTCTTGTATCAGCTGCTGAAGGGACTCGCGTTCTCACACTCACGCGGTATCATGCATCGT
GACTTGAAGCCGCAGAATCTGCTGGTAAACGCGGCGGGTCAGTTGAAGATCGCCGACTTT
GGTCTGGCACGAGCTTTCAGTCTCCCGATTAAAAAGTATACGCATGAAGTGGTGACGCTG
TGGTACCGAGCGCCCGAGATTTTACTGGGCCAGGAAGTGTACTCTCCTCCTGTCGACATT
TGGTCTGTGGGAGTCATTTTCGCCGAGATGGTCCTAAAGAAGCCGCTCTTCCCTGGCGAT
TCCGAGATCGACCAGCTTTATCGTATCTTTAGTGGCTCAATCCATTGGCTGCAAATGATC
TTTAGAGCTTTTGGTACACCGAACGAGACATCGTGGCCAGGTGTCACGAAACTCCGCGAC
TACGCGCCCACCTTTCCAAAGTGGAAAAAGCAAAACATCCGAGAGCTCTTTTCGCAGCTA
GACGAGAGTGGATTAAACTTGCTAGAGTCCATGTTGCTCTATGATCCTTCAACGAGAATC
AGTGCAAAAGAGGCACTGCGTCACCCGTATTTCGACGACGTGGATTCTGAGTTTATCTAG
>maker-pcu_contig_3-snap-gene-0.17-mRNA-1 Conserved gene of unknown function
AGTTCTCTTGTGTTGATTGTGAATGAGATTGTGGACCCAGACCGCCAGCATCGTGGCTTT
CCTGTCCTTTACGTTAGCAATCGGAAGTCTTTTCGCTGGCCTCGACGTCTTCTCACCAGC
GGTAGGACGAAGCTGCTGCAATATTCTTACATAAATCTGCGCGTGCAGAAGAACGCTGTG
CACATCTTCTGCAACTTTTTGGGGGGTCTATTAGTCTGCCAAATGATCCTGCACGACCTA
GACCCGGCGCAGTACCTGTGGTAA
>maker-pcu_contig_3-snap-gene-0.24-mRNA-1 WD repeat membrane protein
ATGAAAAAGTTGTTCAAGTTAGCTGCAAAGTTCCATGGCGCAGGTCCCGTCGTGTTTGCA
TGGCATCCAAATGGAACGTTCCTCGCGACTGCAGGCAAGAATGGCTTGGTGCACATTTTT
GACCGTCAGGGTGAACAACACGACGAAATTGGGTTGGATATCACTGCTCCAGTTGTCGCT
CTCGAGTGGGACACTGAAGGCAGCACCTTAGCGATTCTACAACAAGGCAGTAGCGTCGTG
CTTTTATGGGATAATGGCCATCGTTCTACCTTAAGTTTAGATACGAATCTCAAAGATCCG
ACATTTGCTCGCTGGTCACGAGAAGGTTCTCTCTTAGCAGTTGGGACGCAAAAAGGGAAC
CTCGTACTCTATAGTAAAATCACTCGAAAGCTCGTTCCGATCGTGGGCAAACATTCACGT
CGGATTCAGTGCGGGTCCTGGAATAGTGATGATAAGCTCGTGCTAGGAGGTGAAGACCGA
TTGCTTACAGTGAGTAATTCCAAAGGAGACACCATTGAGCAACGAGAATTGAGTCACGTG
CCGTGGAATATCAAGTTTGGACGGAAGCGTGGCGACTCGAAGAACTCAGCAGAGCAATTG
ATTGCCATTGCATTGCCCAAGGCCGTCATTCTGCTCAATCTCGAAGATATATCAAATCCC
GTTGAACTGACCTTCCAGACGCACTATGGCAACATTATCTTCATCGAGTGGTTTGCAGAC
GGCATGATCATGATTGCGTTTTCCGAAGGTTACCTTATCGTTGTTTCGACAAAGATTGAC
GAGGTTGGAGAAGAGCTTCACTCGCATCGCTTCTTCTATAATCGGCTCTTTACTGCGTGC
TATTCACCAATTCTCGATCGCGTGGCTCTTAGTGGAGAAAGCGGCATCAAAATCGTTGAC
ATGGCCACGTTTACTGAAATTGCCGCAGATGCGATCAAACTCTCGGATATCGAGGTCAAT
GAAGCGCACTTGATGCACTTTACGTCAGATGGACAGATATTGACGATAGCCACTCAAGGT
GGCACTGTGCTTAACTTTCTCGCACGCATGCCTCGTATTCACGATCATTACGGTCACCAT
GTTGCGTATCTGAGCTCGCTACGAGAACTTAGTGTCGTCGACACGCGTCGCAACGACACG
GAAAGCAGCAATAATGGAGTCATTCGCATAAACTTGTCGATTGAGCCATCCTTTGTGGCT
ATCGGACCTCGACACGTTGCTGTGGGCATGAATAACCGCGTTTGGTTCTACCGCTGTGAT
GGATCTTCAGCGGATGCTTTAGTCAACGAGCAGCAGTATCTTGGTCGAGTCACGAGTATG
AAACTCAATCGGGACTATGCAGTTGTGCTTTGCGATGGTAAAGCGAGTTTGCATCTCATT
GAACCACGAGATAGTAATCCAACTGGTGGACACTCCTCTTCAACTGGTGGTGAGTTGCAA
GGAGAACATGGTAAAGTCTTTTCGGGAGGTAGTCGGGATGAACGCAACAGTGAAATTAGT
GCTGTGGCCTTGACGAAAGACTTCTTCATCTACTCGACCACTAATGGCACAGGCTCGATC
CAATTCTTCTACTTGAACGCTTGGCAATTTCTCGACGGTTGCGCTTATCGTCATCAAGAT
GGAGTGGGAATCGTACAGCTCGTCCCAAACAAAGCAGGCACGCGAATCTTCTTTCTTGAC
ACAAAACGACGTGGGTATCTCCTCAATGCAGCCACGCGTGAGACCATTAGCGTTGCACAA
TTACCTACCAATACCACAAGTGTGCTCTGGGATATGGTCGACCAACAAGTTTTTGTGGCA
CTTCAACCAAAGGAAATGGGAGTCTTTCAGCTTACCGATGCCACAATTCGCGGACCTGAA
GTGACTCAACTTGGCGTCTTGGAAGTTCTGCCTGATGGCGATGTCCTCATTGCTCCACAA
ACTACGCCAGTACCTGCAGACTTAGAGCCCATTCTTATGAGCGATGGAGTTGTAACATGC
CAACATGCTTCCGGAGGTGGTCGACTGGCTTCGCTCATTACCGTGACGCACGATCAACTG
CAGAGAAACCCTCTTATCTCGACAGGAACAGCAGGTGAATCGGATAAAGCTGCTTTCCGA
CAGAATTTGAGTCTTTTACGTTTACATGAAGCTTGGAGACTAGCGTCACGTATCGATCAA
CGTGACTATTGGCTTGCGTTGGCGGGGCGTGCGATGCACACACTTGATATTCCTGCAGCT
CGTCGTGCGTATCGATCACTTGGAGATTCTGGCATGGTGCTTGGTCTTGACCGTCTTGCC
GATATTGAAGAGAAAAACCTTTTGGCAGGGCACGTGTGTATGTTGTTTGGCGACTATGGC
GAAGCTCGTCGTCTCTTCTTGAACTCGAGTGATCCGTTAGCTGCATTGCATATGCAGCGC
CACTTGTTGCAATGGGAACAAGCCTTAAAACTTGCCGACTCGCTTGCGTCCGATCTCGTT
CCGGAGCTCAGTGCGTCGTACGCTACCCAATTGGAATTCCGTGGAGAATTTGAGGCTGCA
CTTCGAATGTACGAGCAGGCTACAAGTAGTAGCAAAGACGAAAGTTTGTCCAAGACACAA
GAGCTAGACAAGCTCAAGATGCAAAGCCTTGCGGGTGTCGCTCGATGTACCTTTCGACTG
GGAGATTTACGTCGTGGTGCAAAACTTGTGACAGAGATTAATGACCCGGGAGTGTTTCAA
GAGTGTGCAGCCATTCTGGAATCCATGAAGCAAACTGCTGAAGCTGCAGCTTTGTATGAA
CAAGGAGGTCAAGTGGATAAAGCTGCTCAGCTTTTTGTTCAGATCAAGAACTTGGCACGA
GCAGCACCGTTAATGGCTCAAGTTAAAGCCTCCAAAGTGCACGCACAATTTGCTCGAGCA
AAAGAAGCCGCTGGTGAATTTGCTGCAGCTGCTGAAGCGTACGAGCAAGCTGGTGAAATG
GACAATGTTGTTCGTCTACAGCTTGGACACCTTGACGGCGCTGAGCGTGCGTTTGAGATC
GTGCGCGAGACGAAATCGTCGGAAGGAGCGTTATCTGCAGCTCGATACTGTGCCGAGGCT
GGTCGATACCCGAACGCCATTGAATTCTTGCTCTTAGCCAATAAGGAAGATGAAGCCTTT
GCACTAGCACAAGAACATGGCAAAGTCGACTGCTTTGCTGCTACATTGGGGCAAGAAAAC
ATGACTGCTGCAAGGGCGTCACAAGTCGCCGAACATTACGAACGAATATCCCCTGAACGT
GCAGCCGAGTTCTACCAAGCTGCTGGTAATTACCACAAGGCATTGAAATTACTGTTGGCA
TGTAGCAGTGCAGGAGGTCTCAGTAATGGCAACGGATCAGCTGCGGACTCTGCGCTCGTA
CGAGCAATTGAAGTCGTTGGAGCAGCTCGCAACGATATGCTCACACACACGCTCATTGAT
CACTTGATGGGGGAACAGGATGGTATTCCAAAGGATCCGCATCATATTTTCCGCTTGTAT
CTAGCCCTTGGGAACTACTCGCAAGCAGCCAAGACGGCTGTCATCATATCTCGACAGGAA
CAGGAAGTAGGGAACTACAAACTCGCTCGGGACGTATTGGTCGAAACATCGCGTCAATTG
CGTGCTCGTCGACTGCGAGTAGCCCAAGAGCTTCAAAACGCGCTAGTTTTGCTGCACAGC
TATGTGCTCGTGAAGAAATTGGTGAAGCGATCGCAACACGGACCAGCCGCTCGAATGCTC
ATTCGAGTTGCCCAGCATTTGTCCAAGTTTCCGACTCATGCGACCAACATCCTCATCTCT
GCTGTGATTGAATGTCAACGTGCTGGTTTACGTGCGTATAGCTACGACTTTGCCGCGACT
TTGATGCGAACACCAGAGTATCGGGGAGCAATGGACAAGGACATTCGTCGCAAGATTGAG
GCTATCGTTCGTCGCCCGAATAAAGAGCAGCCACCGGACAATCGAACCCCCTGTCCTTCG
TGCGCTCATGACCTTGCAGAAGCAGAACTAGACTGTCCGACTTGCAAGAATACCCTTCCG
TATTGCATTGTCACGGGTTTTCATATGGTCAAGAACGACTGGGCCCAATGTCCACGGTGC
ACGTTTCCAGCTCAATACTCGCACTTTATTGCGCACTTGAGCACCGATGCAACTTGCCCC
ATGTGTGAACATCCACTTGTTCCCGAAGAATTGCATTTGATACCTGAAAATCAAGTGACG
CTTGACGATGAAGTCGCTTCCGATGCAATTGAGCCGGGACTTTCGCCGTGA
>maker-pcu_contig_3-snap-gene-0.23-mRNA-1 Bifunctional polynucleotide phosphatase/kinase
ATGGACGCATTCCTCAAGCGACAACTGTTTGCACAGGATGTTGTGGTGCTTTTGGGTCAA
CCAGAAGAACAAGAGGGTAACGAGAACGCATACGAGAAGCTACGAGCGCTGGTTAAGACT
CACGGGGGCATTGTGGTCGACCAGAAGGACAAACAAGACCCTCGAGTTAACGTAGTGGTG
GTCGTAGGACAGGATCAGGACCAGGACGAAATGCTGCGTTGCTTCCCCTCAGCCGTAGTG
CTGCGCGCCCAGTGGGTGCAGGACAGTGTATTGAAGAACCGACGGCTAGCAACGACGTCC
TATCGTGTGCTGAAGTCGCAGGACTCGTCCTCTGGGACGGAACTGCCAACGAAAAAGAAA
CAAAAAGTTGCAAGTGCAGACTTGACGGCATCGTCTGGGGTTACAGAGGCAGCTTCAGAA
GGCCTAAACGAAGAGCCACACCTTAGACCATGGAAAACGGTACTGGGATCGGTGCATGTC
TTGGACGCTCGGAGTCAAAAGCAGAACGAAAAGATTCGCGGGAGCCAGAGCTACAAAATT
GCAGGTTTTGACCTGGACTGGACGCTGATTGTGACCAAGAGCGGCAAAAAGTTTGCGCAT
GACCGAAACGACTGGAAGTTGTTTCATCCGACACTAGTCAAGGACAGACTGAGCCAATTA
GTTCGTGACGGCTTCACGTTGGCCATTTTTTCGAACCAGAATGGAGTTGCCAAAGGACAT
ATCACATTGGACCAAATCGAGAACAAGCTTGAGGCTATCGTGAAGGAGCTGAATCTGCCT
ATGCTGGTCTTTCTGAGTTTAGAGAACGATATCATGCGTAAACCTCGTCTGGGTGCTTGG
AAGGAGCTGGCGAAGCTGTTGAATGCAACGAGCGAAGAGACTATCGATAAGAAAGCCAGC
TTTTACTGTGGAGATGCTGCAGGACGACCGAAAACAGCAGGGCGCTCGAAAGACTTTGCT
GCGACAGACTACAAGTTTGCGCTCAATGCAGGGATCCGATTTTTCACACCTGAGGATTTT
TTCTTAGGCACAAAACAGCGAATTCATACGCGTCCTGACATGTGGGAGCTTGGCTTTGAT
CCCAAGTCCATCGCTCTTAATGAGACAGCTGGGTCTGTGCTAAGCCCCTCATCAGCAGAC
ATTATGAAAGAAGAACAAGAATTGGTTGTTCTTGTCGGTCCACCCGCTTCGGGAAAATCA
TTCTTTGCAAAGACGCACATGAGCTCTTACGTCCTTGTGAGTCAAGATGAGCTACGGACA
GCTGCCAATTGCAAGAAGAAGTGCCTTGAAGCGATTGCGCAGAAGAAAAGTGTGGTTATT
GACAACACCAATCGCGATCCACGTGCAAGAAAAGAGTGGATTGTAATTGCCAAGGAAAAG
GAACTGCCAATTCGGTGCTTCCAAATGGACGTGGACAAACCGCTTGCGATGCACCTCAAC
ACATTCAGATCGTTGACCCAGCAGAAAAAGATCCCCGACGTTGCGATCCACGGCTTTTAC
AAGAATTTCGTGCCACCGACGGTAGGCTGTCACATACGAGCAAGTGTATTGGAAGTGTTC
ATGACGTCCATGGAGGGCTTTGCCGAGGTCGTCAAAGTTGCCTTTCAAGTCGATAAAAAC
GTGTCCGAATCTTTTGTGACACAAGAGGCAGAAAGCGAGATTAGGACCAAACAGACGCAG
TCAATGTCGTCGAAAATCAAGGATGGTCTTTTCATGGGCGATATTGACGCTGCTCAAGAT
GCAGACTTTCTGCAATTGAACGGGATCGTGCACATTATCAATTGTGTGCCCCGTCAGGTG
CCCAACATTTTTCAGCAAAGCCTAGGTTTGTCCTATGTAGCATGCGATCTGGACGAAGTA
TTGCGCCAACCATTCTTTGACCTCAAGAACCGCGAGTTCACATACATCGTGCAGTTGATT
GACCAGTCCCTTGAGCGGACGGAAAGCGTGTTAGTGCACTCTTTGAACGGTATAAATCGC
AGTCCAAGCATCATGATTGGGTATCTGATGGTAAAGTATTGCTGGGGACTCGACAAAGCT
CACGAATTTGTGCAGACCAAGCGAGCCGATATAAAGCTACACGAATCTTACGTAGATCAA
CTTTGCTCCTTGGAAGCGCAAATCCAAGAAGAGCGCTCCGCGCGAGCTACAGAGCTTCAG
CTATACGAGTGGAGTACCCGTTCAGCAGACCCAAAGACTGATGAGCTTGTTCTCATTCAC
ACTTTTCTGAATACTGCAAGTGCGATTGATACGCATTGTGCACCAGAGCGTCGGCGAATC
AATACTAGCAGGAGTGGTCGCAGTGCAGGGTCTGAACGTCGACTCACCTGGATCGACCAG
GCTCTCGAGATGGTAATCAAACAAGCTTCAGGATTTAGAAAACTGCATCCGTCGCTGATT
GTCCGACCGGAGCGTCCTCCAAACAAATCGTACAACAAAATGAACGCGGTAGTGCCGACT
AACGCGCAACACTGTCTATTACAGGATGACGGATGGGTCGACTTGCTTGATCCTTCCCCG
GTTCTTGTCCGTCAAGCTAAGTTAAAGAAAATTGGTCCCCTTACAACTCGAGTAGCCTTT
GCCGAGTCATCGACTCCTGAATTGAATCCTATGCTTGACGCATTGACAATAAGTCGATAC
CTGGATCAGAGCGAGCCCGAGGTTGATGTGCCTGGTTCGGCAGCTGCAGATGCATCATTG
GTACATAATGACAAGCGTTTCCATTCCTTCTCGGCACCAAAGAAAACTGAAGTATTAGAC
GAAGAAGCGTCAACATCTCCATCAACGGTCAGTGATGAACTTGACTTTGTGCTAGAGGGG
ACGTCAGACACCTCTCGATATGCTCGCGACAATCTGACAGCCATCAACTCGCGCCGTCCA
CGCCAGTCAAGCGCTCATCTCACCTCAATAAGGTCATCAACGACTTCTACCAAGAATGTG
CCACACGGACGCAGCTCCAGCTCTGGTGCTATCCTGGGCTCAAGGGGCCCAAAGGAGGGG
AAAGAGCCTATCGCTTCATCGAAACGGATGACGAAGAAGACGGAAAAAGGAGCTACTGCT
ACGAATTCACGAATTGCTTTACAAGGTGGACGTGTGTGTTTCAGCGTCGACTTGCCTCCT
CCACAGGCTTCGGCGGCCCCTATATTGAGTCGGAGTCGAGGCCACCACATCCGGACTGAT
TCATTGTCCCAACAGTCTCAAATGTCTGCCCCCATACGTCCGCGCACGGCCCCTTTACGT
CGGAAAGATGTCGAGACGAAGGATTTACTGCAAAGCACGAAGATCGATTTGGGCGGATCC
AGTCGAATCACGACCGATTCAAAGGCATCGCATCGTTTGTCTTCGTCTTTGGATTCCATG
AACTCATCAGATTTAGACACCACGCGTGGTCCACGACGGATATCAAGTTCTACCACCTAT
GGTAATAGTCGAGTCAAGACAACTCGAGCTTCATGGCGGTAA
>maker-pcu_contig_3-fgenesh-gene-0.1-mRNA-1 60S ribosomal protein L3
TAACTCTCGTATCCAGCATGGGTCACCGTAAGTTTGAGGCTCCGCGTCACGGCCACCTGG
GATTCCTCCCCAAGAAGCGTACCAAGCACCACCGCGGTCGCGTTCGCAAGTTCCCACGTG
ATGATGCGTCCAAGGCACCGCATCTCACGGCTTTCATGGGCTTCAAGGCCGGTATGACGC
ACATTTTGCGTGAGGTTGACCGTCCCGGCTCGAAGGTGCACAAGAAGGAGATCGTGGAAC
CTGTGTCCATTGTTGAGACGCCTCCTATGGTCGTTATCGGTGTCGTCGGCTACCTGGAGA
CTCCGCGTGGTCTGCGTACTTTGACCACAGTGTTTGCTGAGCACTTGAGTGAGGAGGTGA
AGCGTCGCTTCTACAAGAACTGGTACAAGTCGAAGCGCAAAGCCTTCACGAAATACGCCA
AGAAGTACCAGACGGCCCCTGCCGAAATCGAAAACGAGCTTAACCGTATCAAGAAGTACT
GCCAGGTTGTTCGCGTGCTCGCCCACACGCAGGTGCGCAAGGTGAAACTTCGTCAGAAGA
AGGCCCACCTCCTCGAGGTGCAGGTGAACGGTGGCTCGGTGGCCGACAAGGTTGACTTTG
CTAAGTCGCTGTTCGAGAAGCAGGTACCTGTGACAGCCGTGTTCGCCAAGGACGAGATGA
TTGATGTCATTGGTGTCACGAAGGGTCACGGTGTTGAGGGTGTCATTACCCGTTGGGGCG
TCACCCGTCTGCCTCGTAAGACTCACCGTGGTCTGCGTAAGGTTGCTTGTATCGGTGCCT
GGCATCCATCGCGTGTCCGTTTCACGGTTCCGCGCGCTGGTCAGCATGGATACCACCACC
GTACGGAAATCAACAAGAAGATCTACCGTATTGGTGCCGCTGGTGACAAGAAGTCGTGCA
TGACTGAGCAAGACTTGACTGAGAAGGACATCACCCCGCTAGGCGGCTTCCCGCATTACG
GTGTGATCAACGAGGACTGGCTCATGATAAAGGGCCAGATCGTTGGCACGAAGAAGCGTG
CGTTGACTCTGCGCAAGTCGCTTTTGGTGCACACCAAGCGATCGGCCCTCGAGCAGATCA
ATCTCAAGTTTATCGACACCTCGTCGAAGTTTGGCCACGGTCGCTTCCAGACTGCGGAGG
AGAAGGCGAAGTGGATGGGTCCCTTGGCCCGCCAGAACCGTGCTT
>maker-pcu_contig_3-snap-gene-0.29-mRNA-1 Polyprotein
AATTTGCCACCTAAAGTTAGCAGAAACATTGCTACGGTGACATACTTGAGCAGCCTCCCC
GCGGAAAATGAGCTGATCTCGTCTATCGTGGAGAACGCCAAAGGAACCATACTCATTGAG
GTCAAGGGGAAGACTGCAGAAGAAGGAAGCAATGGAGAAAGCGTTCCGGGGGTAAGCGTC
AGCGCTGGACGGTTTTTAAGCGGTCCCGGGAATGACCGAAAGGGAAACGGCTCAAGAACA
AGTGGTGGCTTCAAGGACAAGTGTTTCAAGTGCAACCAAGTGGGGCACATGAAGCGAGAC
TGCTCGGAACGAAATAGTAGCAGCGACGACAACGCAGTGTTCGCTGTGGACGAGGAACGT
CTTGTCAGGAATGAGGTGACCATTGCGGACGGCAAGAAGCTGCGGATCGCTGGCCACGAA
ACGGTCAATCTGACTGGTATAAACGGAAAGCGCATCAAGATGGTTGATGTGCTACATATT
CCGGGACTCGAGAGACGGTTGCTGTCGTTGGGGAAGCTTGCGGAACGCAGACTAGCGCAT
CGACCTAGAAGGTGGGCAAGGCGTACATGCTCGACTGCGGCCAGGAAGTGGCACGGCTCG
TGGAGCAGGCCGGTGCTGACAATCAGTAAGAGTTATGGCAGGCTCGCATGGGACACCCGA
GTGAGAACGGCTTGTCGAAGATTCAGCGTGCCACAAACGGTATGCCAGTTGTGA
>maker-pcu_contig_3-fgenesh-gene-0.3-mRNA-1 Mitochondrial inner membrane protease ATP23
ATGGAGGTGCTCAAGAAAAGCTTCAAGAATGCAACTCAGAATCTTAGCAAAGAAGAAGAG
CGCCACCAGAATTGCGAGGACATGCGCGAGCAAGCGCTGAATAAGTGCTCGCGCGTGAAG
TTTCTCGTTGATGCCATGGACAAATTAGGCTGCAAAATGGATTCAGGATTCTTCTCCAGT
GTGGATTGCGAGGAAAATATTAATGGAGGGTTCCATCTGGACGACGAGGGCAAGCCTGGG
GTGGTGCTGTGTCAGAACCACATTCCGGATCAAGAGTGGATGGACCGTACCATGGCACAT
GAGTTGATTCATGCCTTCGATCACTGCCGTAACAAGATTGACTGGAACAAGTGCGAGCAC
CACGTTTGTAGTGAGATTCGTGCTGCAGCGTTGAGCGGTGATTGTGATTGGAAGTACGAG
TTTTTCCGCAAGAACTTCAACATCAACAAGCAACACCAGATCTGCACGCGGAGACGAGCA
AAACTGTCGATCGAGCAGAATGAAGCGTGCAAGGGCAGAGCAGACGAATGCATCGACAAG
GTCTTTGACTCTTGCTACCGCGATTGGTCCCCGTTCCGCGAGATTCCAGTCGAGATTGAA
CGCTACTACACCGAAATGTTCTCGTGTGACACGATGGGCAAACCGATGGAGGACCAGTAC
GTGCACATGCACTCAAACCGCCTGTGTGTGGTGGGTGTGGCTGAATCCCACCCGGTCATG
GATGAAGAGATAGCGAGTATCGAGTACGCACAAAATGTGCTGGAGAACCGCGTAACGGGT
AAGAAGAAGAAAGGAGGCTGCTTCATGTTGCCAAACACAGTGATCTGCGTCATCAAGTGC
AAGAGTGGTCGCGAGTTCAAGCTCTATAGCTGCATTCGAGGCTCATTGATCGAGGTCAAT
GAACGGCTTCTCAACAAGCCAGAGCTGCTGAAGCAAAAGGTGCGCTGA
>maker-pcu_contig_3-fgenesh-gene-0.2-mRNA-1 50S ribosomal protein L7/L12
ATGTTTTCGCGTGTATCCCGAGTGGCGCTCCGCAGTGCGGCCACGCGCCGCACGTGTGTG
AAAAGTATGCGTCTTGGTCAGGCGGCGTTTTTCTCGGCCGAGGATACTTCCAAGGTGCCT
GCCAGTGTTGAGGAGGAGCTAGCGCTCACACCAAAGGTGCAGACTGTGTTGGACCAGATC
CTTGAGCTCAACATGATCGAAATCGCAGAGCTTTCACACGCCATCCAAACCAAGTTCGGC
ATTGCCGAGTCCGCTTTCCAGGTCGGTATGGGTGGCAGCACGGGCTCTGCAGCTCCTGCC
GAAGAAGAAGCTAAGGAGGAGAAAACCGCTTTTGACGTGAAGCTGGCCAGCTTTGATGCC
AAAAGTAAGATCAAGGTTATCAAGGAGGTGCGCGCCATCACTGGCCTGGGTCTGAAAGAG
GCTAAGGAGCTCGTTGAGGGCGCTCCCAGTACATTAAAGAAGGATGTGAAGAAAGAGGAG
GCCGATGAACTTATTGAAAAGCTCAAGGCGGTGGGCGCGGTCGTTGAACTGGAATAG
>maker-pcu_contig_3-snap-gene-0.25-mRNA-1 TPR Domain containing protein
ATGGATTTGTCTGCAGATACTCCTTTCGGAGACCTCATGAGCAAGGCTGTGAAGCTCAAA
GGTGCTCAACAAGCTCAACTTCGCACCCAATTTGATTCATGGCCGCAATATTTTCAACAT
TCTCTCTTCATGCAAGAATCCGTCGTGTCGGTTCGTACGAGTCCTTTTCCTGAACGTATT
GCCATTGCAGAAGGAATGAAAGCGAATGGAAATGCACATTTCAAGAACGACATGTATCAA
GAAGCAGTTGCAGAGTATGAGAAAGCATTGGCAGTGTTTAAGTATCTGGAAAACAAAGAT
CCGGGCTGGAAGAAAAAAGGAATTGAGGATGGCGATCTGGTGATAACTGATTTCAAATGC
CATGACTTGAAGGAACAACAGCGACTTGATCGACTCAAAACATGCTGCTACTTGAACATT
GCAGTGGCTAAATTCAAGTTGAAAGAGTACGCAGTCTGCATGCGAGCATGTGATGATACA
CTCAAAATCGAGCCACAAAACGTCAAAGCATACTACAGACGTGCTCAAGCCCTCATCACA
CCTGCATCGTCTGGTGCTCTTGAATTTGATCGAGCTATTGCCGATCTTCAAAAAGCTCAT
GCGATCGACCGGGAAAACCGAGGAGTCCAAAAGCTGCTCCGTGAGCTAGTGCACCAACGC
AGTAAACAGAGATCTCTCGACAAAGAGACGTTTAGTGGAATGTTCAATAGAGGGCAAGTG
TACGAGAAAACTTCGGCAGAAAAAGACAAAGGCCTCGATGAAGCAGCTCGCGAGCAAAAG
TTTCAACAAGAGGTGGAAGAAGCGGAAGCACTTGCAAGGGGCTTCGAAGCAAAGGGAAAG
ACCGAGTACGCCAACGAAATCCGAGCGAAAATCGCTCAAGCTCGAGAAGTGCATCAACGT
CGACTGAAGCGCGTCGACTTTTACAATCCAACGCCAGAGATGATTGCAAACGCCAAGGAA
AGCGGAATTGACTTGACGGACCGGAATGTTCAGCAAATGCTGCATGATCTTCAAGAGAAG
GAGCGAAACAAGTCAGCGTCATTGTCCGAGAACCAAAGCGCATTGGAACACTCGCCAGAC
GCAGTCGAGTCGGTGGAGTCACTGCTTCAATCCATGTCGAACGCTGAGATTGCGCAAATG
CTAAGCCGGGAAGGTATCGATAGCCATCAAATTTCGGATCGTGAGCATTTTCTTGAGACC
GCTCGACAAGTGCTACGGACCAAACTGGACGACAAAACGAAGTCTACCAAACCTTCATAC
GCACGAACAATCGTGTTACTGGCTGTGCTGTGGACTCTACTACGCCTTTATTCTTCTGGT
GGCCTCTCTGTTCTCGCTCGTATCCTCACGACCATTGTCACTGGCAGCACTGACCACACT
ACGGACCAAGCATCCGAGATCATGGACATCTTCGACGACTAG
>maker-pcu_contig_3-snap-gene-0.32-mRNA-1 Aconitate hydratase, mitochondrial
ATGTCTAGCTGTGGTGTGCAAGTACCTTTGTCAGTACTAGACCCCAAGGGCAGTCCTACG
ATCGACCAAACCTATGAGAAGATGGAGAAGAACCTCCACACAGTGCGCAAGACCACTGGT
AACAAACCTTTGACCCTCGCCGAGAAGATTATCTACAGCCATTTGGACGATGCCACCACC
AAGGCTAAGCGTGGTGAGACTTATCTTAAGCTGCGTCCTGACCGCGTGGCCATGCAGGAC
GCCACGGCCCAAATGGCTGTGCTGCAGTTTATTTCGTCGGGTCTGCCTAAGACCGCCGTA
CCCACGACTATCCATTGTGACCACTTGATCACAGCTGAAAAGGGCTCAGACACGGACTTG
AAGAACGCCAAGATCATCAATAAGGAAGTCTACGACTTTTTGTCTTCGGCTGGTGCCAAG
TTCGGCATGGGCTTTTGGAAGCCTGGCAGCGGTATCATTCATCAGATTGTTCTTGAGAAC
TACGCCTTTCCTGGCGGTCTCATGATTGGAACGGATTCGCACACCCCCAACGCTGGTGGT
TTGGGCATGTGCGCTGTTGGTGTCGGTGGTGCCGATGCTGTCGATGTGATGGCTGGCATG
GCCTGGGAGCTGAAAGCCCCCAAGGTCATTGGTGTAAATCTGACAGGAAAGCTGTCGGGT
TGGACGTCTCCTAAGGATGTTATTCTTAAGGTGGCGGACATGCTGACCGTCAAGGGTGGA
ACTGGTGCCATTGTGGAATACTTCGGCCCTGGTGTCGAATCCATCTCATGCACGGGCATG
GGCACGATCTGTAACATGGGCGCCGAAATCGGTGCCACGTGCTCTACATTCCCCTACACG
GAGCGTATGGGTGACTATCTGCGCTCCACCAAGCGTAGCGGTATTGCCTCGGCTGCTGAG
TCGTTCCAGACTAACCTGCGTGCTGACGAGGGTGCTCATTACGACCAGATCCTTGAGATC
AACCTTAATGAGCTGAAGCCAATGCTGAACGGTCCATTCACGCCTGACCTCGGTCACACT
GCTGGCGCCGACATGAAGGAGGCCAGCAAGAAGAATGGCTGGCCCACGGAGCTGAGCGCC
GCTTTGATCGGTTCGTGCACGAACTCCAGTTATGAAGACATGACTCGCTGCGCTGATTTG
ACCAAGCAAGCCAAGGAGGCAGGCCTTAAGTTCAAAGTTCCATACTACGTTACGCCTGGC
TCAGAGCAGGTGCGCGCTACTATTGCCCGCGACGGTATTCTGGACACTTTCCTCGAATCT
GGTGCTACAGTCCTTGCAAACGCTTGTGGCCCCTGTATCGGCCAGTGGAACCGTACGGAC
ATACCCATGGGCGAGAAGAATTCGATATTCACATCGTACAACCGTAACTTTGCTAAGCGT
GCTGACGGCAACCCGGCCACTCACAGCTTTGTGACGTCCCCCGAGATGGTGACCGTTAGC
GCAATTGCTGGTATCACCACCTTTGACCCTGCTAAGGACACGATCAAGACCGCAGATGGA
AAGGAGTTTAAGTTCACTGCCCCGTTCGGTAAGGAGCTTCCGCCACGTGGTTTCGACCCG
GGTGAGGAGACGTTCCAAGCCCCACCTGCTAGTGGTGATGGTCTGACGGTGGACGTTGAC
CCCGCAAGCGAGCGCCTGGCCCTTCTGTCTGCGTTCGATGAGTGGAACGGTGAGGATCTA
GTGGATATGCCGGTGCTGATCAAAGCAAAGGGCAAGTGCACCACGGATCACATCAGTATG
GCTGGTCCGTGGCTGAAATACCGTGGCCACCTGGACAACATTTCAAACAACATGCTGATT
GGTGCTGAGAATGCTGAGAACGGCGAGACGAACAGTGTCAAGAACCAGATGACTGGCAAG
TTTGACAAGGTGCCTGCAGTTGCCCGCCAGTACAAAGCTGAGGGCGTTAGCTGGGTCGTA
ATTGGTGATGAGAACTACGGTGAGGGCAGCTCACGCGAGCACGCTGCTCTGGAACCGCGC
CACCTTGGTGGCCGTGCTGTAATCGTGAAGTCGTTTGCGCGTATTCACGAGACGAATCTG
AAGAAGCAGGGTATGCTACCGCTGACGTTCGCAAACCCGGCGGACTATGACAAGATTTCG
GGCAATGACAAGGTGTCCATCGTAGGTTTGAAGACTTTTACTCCTGGTAAACCGTTGACG
CTGCGCGTGACTCCTCCGTCCGGTGAAGCTCCGTTTGATATTACGGTGAATCACACATTC
AACGAGGAGCAGATCGAGTGGTTCAAGAACGGCAGCGCGCTAAACCTGATGAAGAAAAAC
AATGCTTAA
>maker-pcu_contig_3-snap-gene-0.35-mRNA-1 Troponin I
ATGCCGCGTCGGCCAGTCGAGAAGTCTAATGGTCTCACCTCCAAAAAAGCTTCGACCACG
GGGGAGAAGAAGCGAGCGCGAACAACTGGCAAGGCTGGAGGTACTGTCGCTCTGAAAAAG
AAGCGTCCACGCAAGAACTCGTGGGACTACGAGGATGACGACAGTGATGTGGAGCTCGAA
ATTCAGCGCTCCAGTAGCGAGTCGGAAGAGAAACCCAAGAAGAAGCGCAGCTGGACCCGC
AAACCTCAAAGTGAAAAGATGAAGGCAGCTGAGCCTTCACGCAAAAAGAAAGTCGCACAG
AACAAGGAAGAGGAGGAGGAAGAAGAGCAGGACCGCATCTTGCTTGAGGAGAAGCACAGG
AGCAGGATGCAACAATACGAAAACGACAGTGAGCAGCTGCTGCAGGAAGTGCGCGATCTA
GCGATGCAGGAGAAAAAAACGCAGGAAAAGCTCATTGAGAAGCTCAAGAGAGACATCACG
ACGCTGTCCAAACAGGCGGAAGAGATGCGCCAGAAGCGCAAGAAGGAGGTGGAAAGGCTC
GTGGCTGACAAGATGCGCGAGTATGAAGCCGATCAGAAAAAAAGAGATGATGGTGACATG
GAGAAAAAAGCTTTACGCGAACATATCAAGGAGCTTGAGTCCCAGTTTGCGTCGTTCAAG
AGAAGCACAGGTCCGGATGACGTGGTGACTGTGACCACTGCTGCTGCTGCTTCAGCTGCT
TCAGGTACAATTTTGAGCTTTTTTGCTGGTGGAAACGTGCAGCAATGTAATCAGTTGTTG
CTGTTTGAAATAACATGTATTCTTACAACAGCCGTACAGAATAGTGAAGCCATCATGCAG
CTCAATCAGGCAAATAAGCTGTTGGAAATGTACCGTCTGGTGACCAGTACGGACATTCGC
CTTATCCAAGCGACTGAAGACGACGAACAGGACAGTGACGACTGCATTGAAATTGTGTGC
ACAGCTACCGATTCAGCAAGTGGGAACCAGTTCGAATTTGAGCTGGCCGTCCCTGCTGTC
GCCTCGAGTGAAATTGAGTATCTTCCTAGTGAGAATCCACAGACGGGCATTCAAGTGCCG
TCATATTTACGAGTACGTCGTCAGTATCTTACCAAAGTGACCAAGATGAAGTGTCTGATA
TTTGGCTTGGTGTTATCAGGAGGAATTGAGTTTCAGCAGGTCCGAGATGACCAAATTCAT
CCGGTCAGTTCTCGATGTTGTTATCAGAAAGAAGAAAGTATAGGCGCTTGCTTCAAAAAC
AAACTACCG
>snap-pcu_contig_3-abinit-gene-0.102-mRNA-1 RAC family serine/threonine-protein kinase
ATGGGTGCTGAGCTGAGTCGTCCAGCGGTCTCAGACATTACAGATCTCAAAGACGACGCG
GCCCGTCGACGCGTAGGAAGCAGTAGCGCTCTGGACTCGCGTCGTCAGCCGTCAGGTGCT
TTCCCTATGTCCTCTAGCACCACATCACTCTCGTCTATGACACAGAACGGTCAGATCTCG
CGGAATAATCGCAGCTGTAGCGCCAATGGCAAGTCCAAGCTGCTGGAGAGCAGCCTCTTC
AGTAGTATGCGGCGCTCCAGGAATGACAGCAAGGCCAACACACCGCCATCCAGCAGCTTA
GGAGATCAGACAGTAGAGAGCTTAGACCTGCCTATGGTGGAATGGGAAGGTTATGTGACC
AAGAGAGGACACTTGGTACGGAATTGGAAGATGCGGTTCTTTACGCTCGAAGGAAACTTG
GTTTCATATTATGAAAACAAGGTGGACGCTCGCAATCGCAGCCATCTCAAAGGCCGCGTC
AACGTGGCGTCCGTCAAGATGGACAAAGTGGCCAAGAACGGCCACGGCTTTGACTTTTCC
TTCGAGACAATCGAGGGAAAAGTCTTCTACTGTAGTGTACCCACTCACTTTGACCAAGCA
GCTTGGGTGTACTTTCTTGAAGCGGGAGTGGACACTGTGAGCATGAAGCAAAACAACAAG
CCAGTGTACAACACGTACCGCCATGGAGCGCTACCGGATATGCACACGGAGAAGGGATAC
GAAACCTACCAACGCATGCTTGGCGGTGACGCAACCGTGGTGACGGAGCTGCTGTCGTAT
TTTAACAAGGACCTCGTGTTTTCATCGTCGTACCCGAAGAACACGCCCTTCAGCGGTGAT
TATTTCGGCCGTGAAGGCTTACTGCATTTCTTTGGATCATTTCATAGCAATGTCGAGCTG
GTGGAACTTGTAGTGAAGGAGTGTGAACTGGATGCGGGTGGAAAGAGTTTGACGGTGAAA
GGCACTGAAACGCTCAAGAGCAAACACTCAGGTACAGTCATTACGCAGTCTTGGACTCAT
CGCGTGCGCTTCGGACCATATGGCCGCATCTTGCGCTTCCGTGTTGATGTGGATTTAAAG
AGCGTGTCTGGAAGCTGGAAGTCTTTTGGGGTCAAGAATCCATACTCTGAATTGTCGGAC
ACATCGATCCGGTCCAATAGATCACTGAGCATTTCGATGAAGGACTTTACAGTGTACAAT
GTGATCGGGAAAGGTGGTTTTGGTACTGTCGTGAACGCGGTGAAGAAAAGTGACGGACAG
ATATATGCGCTAAAAATTTTAGAAAAGGGAAAAATGACCAAGTACGACGTCGAGAGCTCT
TTTACGGAAATGCGAGTTGCCCAAAACATCCACCATCCGTTTATTGCGGGTTTGCGCATC
GCATTTCAGAGTCGAACGAAGCTGTTTCTTGGCATGAACTACTATGGTGGTGGTGATCTC
TTTCACCACATGAGCAAGGGCCCGAGTTGCCAAATACCATCGGACCGCGCACATTTTTAC
ACGGCTGAACTGGTACTTGGCATTCACCATCTGCACCAGCATAATATTCTTTACCGTGAT
ATCAAGCCTGAAAATGTGATGATCGACGCAGATGGTCACGTTGCACTTGTAGACTTTGGC
CTTGCCAAGCTGCACGTGTCGGAGTTTAAGGGTGCAAAGACTATGGCTGGATCGCCTCAG
TACACAGCGCCGGAGCTGCTCCTGTCCAGGGCAAAGCGATCTTACGGTAAGGCAGCGGAT
TGGTGGAGCCTTGGCATCCTGCTCTACGAAATGAGCGTGGGAAAATCTCCGTTCTACGAC
AGTAACATTGAAAAGATGTACCATAAGATCCAGAATGACCCTCTGGTCTTCCCCTCAAAA
CCAGCGCTTGCGGACGAGCTCAAGTTAATTCTTCGAGGCTTTCTCCAAAAAGACCCCACG
AAGCGTCTTGGCACGAAAATCAGCGACATTCTAGAGCATCCATACTTCCGCGGGATTGAT
TGGGACTTACTGCTGAAGAAACAGATCACCCCACCGTGGAAACCCAAGCTTACGTCACTT
CTCGATGTTGAATACGTGGATGCGGAGTTTACAGACCTAGACGTAAACAGCGAGGTCCAT
TCACCGACGGACAAGTCGGCAGTCAAGTCCAAGGGCTTTTTGTCGCTTGTGTCCAGCCGT
GGCAACCGTGAAAAGGCAGCTCCTCCAGTTCAGGACCCCACGTTCAAGGACTTCACTTAC
TTTTGCGAGGACCCAGATGCTCTAGTGGAGGTCACGAACCTGGTTTCTGAATTGCGGCCT
CCCCCGCCGCCTCCCGCGCCAGCCCCTAATGAAGAAGACTCGGACGAGTCTGATCCACCA
GTGGACCGTGATCCCTCTATTCCTTCTGAGTGTGAGGGAACGCCGCTGTCGTCGTTTGTT
GAAAATGGACAGTTGAATCCGACGCCAGTTTCACCGAGTCAAATTCACGAAGGCTTGAAG
AAGCTGGAGGCAACAATGACTGAACAGTTTGAGCGCGTTGAAGTTACGATCTCTCGTGGA
CGGCCACCGATTCAAAAATCAAACGGAAGTCCACACTCAAGTGGCGAGGAACAAGAACAC
GATCGTTTTCATGTAGAAAAGCTGGTGATCTCACGTGGGCCATCGACCTTAGCTGATTCG
AGAGGTGTCTCAACAGCTTACTCGACTCAGTCAAGCCAACAGTTTTACGATTCTTCTTTC
GTTAATCCCAACGCTGAGTCTCGAGATTTGCCCGGAGAAAGTGGTTATGTTGACCATGGT
GCGATGTCGCAGAACTACTTGGCCACAAGCCGGGATCAGTCTACTGCAAGACCCACATCT
GGTGGCACCCAGCCCATAGTGGAGGCGGAATTTTAA
>maker-pcu_contig_3-snap-gene-0.36-mRNA-1 Sericin 2
ATGCCACAACCGCGGGCGCCGCCGCAACAACGCGGCAACAGCGCCATGGCTCAGTTCAAG
CCCAAGCGCTGGCAGGTTGAGGACCGCTGTGGCATCTGCGGTCTTGAGTTCTCGCTTCTA
AACAAACGGCATCACTGTCGCTTTTGTGGACAATCAGTGTGTGGGAAACACTCAAAGAAC
AAGGTGATTGTGCCCACGTCGCTAGCTAAAGTACCGCAACGAGTGTGTGACAAGTGCCAT
CCGAAGTGCCGCGGCGCTGCAATGGGACGTGCGTCTCCTCCTGCGCCTCCCTTGCGTCAA
GGCCTACCAGATGATATACCACGACGTCATACGCTGGAGTCGCGAGACGAAGGTGACAAC
GGCCGCCGTATGCGCAGCCCAGGTATAGGACAGCGAAAATCTGCGACTAGGGATCAACGA
GAAAATAAGACATGGACCAGAGGCGGCACTCGACAGCTCATTCGGCGGGATGAAAGAAAT
CCACGCGTTATAGAATCAGCACGCGACCAACACATGAGATCTCCACATACTGCAAAATCT
CCGCGTGGAAGAGATAAAGCTTTGCACTTTCGAGATCTCTCAAATGAACCAGAGCCACGC
AAGAAGAACGAGCCACAGGAAAAAAGGTTAAATAAGGACCCTCGTGAAAGAAATCTGAGA
GAAAAAGAACCCAGAGAAAGAAGTCCGAGAGATAGAGATCGACGTCGTCAAGATCCTCGA
GAACGTGAGCCCCGAGGAAGGGACCCACGAGAGAGAGCACATCGTAAGAGGGACCCACGA
GAACGAGAAATGCGTGAAAGAGGCCGACGAGATCGGAACCCTCAAGAAAGAGATCGACCT
GACAGGGCGTTGACTCAGCGGGACCTATTTGGTGAAGCTCCAGAAAGAGATCGACGTGAT
AGGGCACTGACTAAGCAAGACTTGTTTGGCGAAGCTCCCGAAAGAGATCGACGTGATAAG
GCACTACATAAGCGAGACTTATTTGGTAAAGCTCCAGAAAGAGATCGACGTGACAGAGCA
CTGACTAAGCAAGACTTGTTTGATGAAGCTTCAGAAAAAGATCGACGTGAACTGCTTGCG
CGTATGGAACGCCGTCGTGTAATGACCACAGAGCCAATTAGAAACCGAAAGCATGCGCAG
ATGCGTTGCCCAGTACCCAGTCAAGTCAATCGTAAAGAGACGTCGTCTACGTGCCGCACT
ACCTCCTCAACACTGAGCAATTTATATGCGGCAATGAAGGCGGACGAAGCTACTAAATTG
AAAATTCCGCCACCAAAGTCAAAGCAAAGACGTCTGTCGCCGCACAAGGAGAAAGAGAAG
GAAAAGCAAAGCGCATTTGCGGATTCAGCTTTCTCGATTTTCAGTCTAGCTGAATCTGAT
CACTCCGACTCAGCAGCCGATGCGCCCGGACCTACAGCGCAGAAAATCCCAGCTCCTAGA
CCAAAAAAAGGTCCATCGAGTAGTGTGAAGAGAGAGTCAATGGAGAAGAAGGAGCACTTG
GACTTTGGTGCTTCTTCCGTCAGTGCAAAAAGCCTCGAAATGTCATTGCTTACTCAAAAG
TACCTAAAACCACAGTTGAGGGCAAAATTGGCGGAGGTGGAAACAAGTTTGAAACCGATG
ACCGAAGGGGGCGGTGGAAGTGATGAGGTGAGCGCAAAACTGCGCAGACGTAAAGCAGAT
CCGAGGAGCCACAAAAGCGAGAGGAGACGTAATGCGAATGAGGGTAAGCACGGCAAAAAA
GCCCGTGGTGAAGCCCCGCGAAAGCTCCCGCCGTCCCAACATGACATGCCTGCCGACGCA
AGCTTCCGAAACAGCAGTGCAATTCTGCAGGAGGTCAAAAAGTCATCAGCTCAAGATAAG
GGTCCTAAGCACAGACTGTCCATCTCGGAATTCAATGGATTTGAATCGACGCAGTTTTTG
TTGAGTGGCGATAAGGACTCAAGTGGCGACATGAATGGGAAGGAGGAGGAGGAGGCGTTT
ACAAAGCTGCTTGCTGCGTCAAATCGTGGAAAGGAGGACCTGACCAACAAGCTTCGAGCC
AAGAAGGCAGCTATCGCTGGGATTGACCCTGTAAGTCTGGACGCCAAGGAAAAGGCTCCA
ACAACTGCTAACTATAAGTTGACCACGAGAGACAAAGAGATGATGCGTCAGATTTCAAAG
CTGGAAGAGACTGTACTTGAGCACCAGAAGGAGCTACTGGAGTTACTGGATATGTATGGC
GAGGCTACAAAGCGAGCAAAAAAGGCGCAGAACGAATTACGGAAGGCAAAAATGCGTGTG
GTTCGATACGAGAAAGCGCACGCTGCCGTGTCACGAGCCATTTGTTCCGGAAAGCTGTAC
ATACAGCAAAAGGAGTATATGGCCGCTATTTTGGAGCTTTCGCGCGCCACTGTCATTGAT
CGCTCGAATGCAACGCTATGGTATATGCTTGCAGAGTGCCGATTGATGGTCGATGAGCCA
GCGGCCGCAGAAGATGCTTGCTTGACGAGTTTAAAGTTGAAGCCTACAGGTGCAGCCGTG
GTGATGCTAGGACGCATCATGCACAAACGAGGGCGACACGACGAGGCTATTGAGTGTTAT
TTATCGGCTCTGGGACGAAACGATGAAAATGAGGAAGGTAGTGAGTGA
>maker-pcu_contig_3-fgenesh-gene-0.15-mRNA-1 DCN1, defective in cullin neddylation 1, domain containing 2
ATGTTGCACAACGCAGAAGAAGCGACAACGTGGGTGCGCGTTGCAGGGGCCGTAAAGAGC
TGCTACGACTGGCAAATGGACGAATCTGCAGAACTCGGGGAGAAAGCAAATAACGAAACG
GTAGCTCGTGACGTGGACGATTCGTCAGCAAGTTTGGAAGTGGACGGGGTAGCTACTGCT
CAAGGCGCATTGTTTCGTGAAGGAATCGTTCTTATGAAAGCCTCCATCCGTGTGGACATT
CCACTGCTTCGTGACGACTTGAAGAAGGAAAGTGCCGAAAACGACGCCAGTGCAGCCTGG
ATTGATAGACTGGACGAGAATGCGGTGAACGTGAGTGATCTATCAGCCGTGTTTGACATG
CTGGTCGAGGAGCGAGAGAAGACGGCAGAAGCCTTAGAGGACAGCGATGAGGAGATGGAG
GAGGCTGGTAGGGTCTGCCCCAATATCAAAATCATTCCGTCCGCTCCTATCTGGGCATCC
ACGGCTCCGTTGGACCCTCGATCCTGTATCCGCACGCCTGTGTTCCAGAACTTGGACTCG
CGTATTCCGCGCATTCCAGTGCCTCGAATCGATTTATCGTTCTCGATCAATGGTGCTGTT
GCGAAGACTGCTGATCCTCCTGGCGCTAGTCTTTCTGTGCAAACGATGTCACCGAAAAGC
GAGAAGGTCAAGACAGCGCAATACCACCACGACTCCAAGACGTGCTGGATTTGCAAGAGT
TCCAAGACTTCAGAGAAGAAGCGCGCATTGCACCGATACCACGAAAAGCGGACGCGCCGC
AACTGGAAACGTGGACCTCGGTACACTGGAAGGAGCAGCGTCGCGACATCTCGGTCGAGC
AAATTCTTGAACGACAAGAAGAAGAAGCTGCAGGCGTTCAAAAACACGACCAATGCCAAC
GACTCAATGGCCAAGTCGTACTTGGAGAAGTTCAGCTGGGACTTAATGCGCGCGGTCGAC
GAGTTCTATGCTAATGGAGGCGAGAGTCTCACACCTGTCAAAAAATCGACTATCTCTATG
GACGCAGTGAATGCGTGGTTTGATAGTTACGTAGACCCTGATGACGATGAGGACGCCATT
AACGAGGAGGGTATCCTAAAGTTCTGCGAAGACATTAGCGTGGATCCGCAGGACATCGTG
GTGCCGATTATCGCATGGAAAATGCAGGCAGCCTACATGTGCGTATTCACGCGCAAGGAG
TGGCAGAAGGGTATGTATGAGATGGACTGCGATTCTATTGCCAAGCTCAAGGCCAAACTT
CCTCAGCTGCGTGAAACCATCGCAAATGAGACGGAATTCAAGAAGTTCTATTGCTTCTGC
TTCGGCTTTTCCAAGGAACCTGGTCAAAAGAGTCTTAGCATTGACATCGCCGCAGCCATG
TGGGAGCTGCTACTGCCAACGTACTTCGAGAAGCTGACGGCGAGCTGGTTGGCATTTTTG
GCGGAGAAGAAACCCGTGAAAGGCGTGACGCGGGACACATGGGATCTGCTCTTTGATTTT
TTCGTGAAAGTACGCGATTCCTACGCCAACTACGACGAGAACGAGGCTTGGCCTGTGCTC
ATTGATGACTACATGGTCTGGATAGACAGCAAGAAGTAA
>maker-pcu_contig_3-snap-gene-0.41-mRNA-1 Conserved gene of unknown function
ATGTACTGGATCTGGGAACCTTTACCTGCTCACATGGACGCAGCATTCGAGACGTTGCTA
CCTACCATAAGAAAATACGTCCGGGTACTTGGCCAGTTTTTCCTACGTCAAGCAATTCAA
AGCTGCCTGAAAAGTGATCAACCACAGAATTATCGGATCGGCAGAGCAGCCTTCATCAGC
CTGATGAAGCAAGTCTGCGTGTTTCCGCAGCTATTTCACCGTCGAGAGCTTGAAAATGTT
GTTCATCTGTCCTGTTGTTCATCACCTGAAACGGAGGAGCTCAACTTTCCCGAATTCATT
GAGGCTTTAGTAAGGTGTTCGTGCAATCTTCGATGGGGAGAACTCGATGAAGCTAAGCAC
GCGAGCGAAGGCAGTACAAGGGATACTGTGATTGTCATCAAGTTTGTCATGTTGATTTTT
GCAATGGAAGGTCAAGGGTCTGTACTGAAGAAGCGAAGTGAAGATGTCGGTGCAATTCTA
GGATTTCTAGGACAACACGAAAAGAGAAACAAAGCTGAGAAGATGCTTCGTTTTCGCAAA
ATGCTACAAGAGAACAAGCGGCAAACTTTCGTGGCAAAGAACCCTCAGCTCAGTTCGGTT
TGGAATCGTGTGCGATTGCAGTTTTCCCCTCGAAAACCTTCGAGCTTGTCTCTTCTTCGA
TCACAGGATACTTTGGCCGAGTCATGGGACGGACAATCTCCGTATCGAGAGCCGGATGTG
TTTGATGCACGGACAAACCAGCCTTATGACCGCGATCTGATTTCGTCACCAACA
>maker-pcu_contig_3-snap-gene-0.38-mRNA-1 Phospholipase
ATGGATTTAACGTCGCTCGAGATGCTGCCTGTGCGCACATTTTTTCCTCGTGACTATATG
CACAAGTACAAGCGGCAGGTCAACGAGCTGATGAAGCGCATGGAGCGGCTGCTGGAGGAA
GAGGAGGCGCTTGAGATGGACGGAGACGCGGTAGACAACGGTGTTCGCGTGGTTGCGCTC
CCCAGCCAGACAGTGTGGCGAAATCTCTCTGCTCTGCAAGACTGTCACGTCACTCTGGAT
GAGACTCTAGCGCTTTTTAAGCTGAAGATCCAGGAGAGCGTGGAGCTCGTGACTGCCGAT
CCGAGGCTAGAGAGGACGCAGAGCGGCTCGTCCATCCCATTCTCCGACAACTGCAGCTCT
TCGGACGACGTGGACGAGACAGAGGAAGCAGGTTTTCAAGATGTGGAGCCTGTGAGATGC
AGGAAAGCTGCCGTGGCGCTGAATAACGACGTGACTGAGAGAGTAAAGAACGCACTGCAG
GACGAAGCCGAGTTCGAGCGTTTTAAAGCGAATGCGCTGGAGTATGGCATGGGCAACGAG
GTGGCTGAAAGCTTCCATGCCTATTTAGCGCAGACGATCCCAGCGCCAATACTGGACTCG
ATTGTGGTAGACTTTGCGAGGCTGCTGCCGCAAGCGACGCTGAGAGTGCCGCTGTTGAAG
GCCCATTATGAACATATGGAGAACGAACTGGCGAGACCAAGTATTGCCACATTCCGTAAC
AAGAGCTACAGCAAATCGGTGGCATCACAAAATTCGATATCGTCAAGTGTTGATGAAGCT
GAAAGCGACGAAGAAGGCGAAGAATACCCGTCTACGATTCGACTCCGCTCGTTCAACCAC
CTTGTGTTCGTCATCCATGGCATCGGACAACATATCGACTTTCGCGATGGAGAGTTCAAG
TCATGGAATGGAGAGACTGGTATTGAAGGTGGCAATCACGCGTTTCGAGACCTTTTTCGT
GCAATGCTGGAAACAACTTTCCACGATCTTCCACTGGCACTAGAAATGCAGTCAATTGAG
TGGCACGAAGACCTGCATGAACCAACAGGCTTGGACAATATTTTTGATTTAATCTCCCCA
GAAGGAGCATCAGCCATTCGTGAATTTAATAAGGAAACCTTCATGGACGTACTGTACTAT
TTATCACCACGGTATGGGCAGCTTATTGTGGATTCGGTCACGCAGCAACTCAACGAAAAG
TATCGTGTCTTCATGGATGAACACCCGGGCTGGGATGGCAAAGTGTCAATATTCGCTCAC
TCGCTCGGCTCCGTGATTGCGTACGATATTCTGACGCACAAGCCGGGAGAAATTGCCATT
AATGGCGTTCGTTTCTCGGGGCTGGAGTTTGAGGTCGACAACTTTTTCGGAGTCGGCTCT
CCGGTTGGAATAATGATCCTGGCACGAGGAGATCTCAACATCGACGAGGGAGAATTCATT
CCTGGAATCAAAATTCCAAATTGTCGACGATATTTTAATGTTTACCACCCGATTGACCCG
ATTGCGTATCGTATTGAACCGTTGATTAAGCAAGAAATGCATGACAAAGAACCCGTGCAG
TTGATGCAGTATAGTGCAGTTAAGGAACAAACTTTCGGTCAATTGCAGGAGATATGGGAA
GGTCTGACCAGTCCAGTGCACGGGTTTCCATATCGTCATGACTACGTTATGCGGCGTCGA
AAACGCGAACAAGGCATGATGGAAGTCGCATTTGCAGCTGCTTCCCACTCGTCATATTGG
ATGAGTGATGATGTCGTTCTGTTCACTCTCATGCAGTTGTGTCAGCCGGTGGTTGATATC
CTGCACCGGTACATGAGTGCTCGGGTCCCTCTACCGAGACTCATGAGAAGTATCGTAGAA
CTCACGCCGCACGCACATGTGTTATTGTCTGCGACGGCTCTCGTTCGTGACCGATGCACG
GGGCTATCGCGCGAACAGATCGTTTTGGTTGACAGTGATCGTCTATTTTTTCTGTCACGA
CTCAGCGAAGTTGCCTGCCGTCGAAAGTGGCGATTCAAATTGACGGCGACAACAAAAGCG
ATGTATGGTGACGATCCATTCTTGCTGAAGATTGTCCCGAGCGAAGCTTCCACTTCAGAG
TTAGCATCTACTGCTCTGCCAGCATCAAACAATGACACCCTTTCTAGTATACACATTTTC
AAAGCCCCATCGACGCTGATTCGTGACGCATGGATGGACGCAATCAATGAAACGATTGCA
AAAGCTGCTTACGAACCGAGTGCTGGCAAGGTTCCCCGAGATACTGCAAACCTCGTTGAC
CTACCGGCTGGAAAGAGCATTGATTATTTCAACGCGATCAAGGCTGGTTTTCTGAAGGAT
AAAACTGCTAACGGGTGGTACGATTCGTGGAATGATCGATGGCTAGTTTTACAAGTGGAT
CATTTGTCTTGCTACGAAAACTCTCCAAAGCTCGATTTTGTTGGACAGTTCCCACTTCGA
AAGACAAAGGCCTTCTGCTATGAGCGTGAGTATCTCATCCGGGTGGTAGCTCGCCGCGGA
GCTGCATGTGAAATGCGAGTGCAGAACCAAGAATCGTTTGACCGCTGGGTGGAAGTGCTT
GGAGCGATTCCAACAGTGGAAATCATCCGACACGAAGATTTGCTGGAAAACAGTCCGTCG
TCAGTGCTGATCATGACTGAAGGCTCGAGAGGAACCTATCGCGGAGCTCAAGAAGCGGGC
AAAGCTGGTGAATGGCTCAAAACGAAGATCGAAGGATACCAGATCAAGCTGGACGAGAAC
GACCAAGAGTATGTCGCTTTCGTTATCCAAGTTGCATCGTCGATCTCAGGCACTAGCATC
GTTCAACGACGGTACTCTGAATTCGCCAAAATGCACCACCAGCTGCGCAAAATGTTTCAA
CACGAGCAGATTCCTGCACTTCCTGGTACCAGGATATGGAACAAGTTTGAGCCTAATTAT
TTGAAGCAGAAAGCTGTCGGACTTCACGGTTATCTCAACGAGGTATGCAAAAGGTGTGCT
AACACACGTGCATTACCACTGCTTCTAGAATTTCTAGAGCTCGCACCGCCAGACTCTGCA
GAGCCGAAGACATCTCCGAAGGAAGACACGGTATAA
>maker-pcu_contig_3-snap-gene-0.33-mRNA-1 Chromosome segregation protein
ATGCACATTAAGCAGGTAGTAGTGTGTGGATTCCGCAGCTACAAGGACCAAGTGGCGGTA
GAACCGTTTAGTGAACAGCACAACGTGGTCATCGGTCGCAATGGCACAGGCAAATCCAAC
TTCTTCGACGCCATCCGCTTCGGATTGCTCACGTCCCGGTTCGCCAACCTTCGACCCGAT
GAACGACAGGCTCTGCTACACGAGGGATCAGGCAAGCACGTCATGTCTGCATACGTTGAG
ATTATCTTTGATAACAGTGATGGTCGATTGCCCGTGGATGAGGAGGAAGTTGCCTTGCGG
CGCACCATCGGCGTCAAGAAGGACGAGTTCTTCTTGAACCGCAAACACATTACTAAAAGC
GATGTAGTGCATCTACTAGAGAGCGCAGGCTTCTCTCGCTCTAATCCATATTACATTGTG
CAACAAGGCAAGGTTAATGCCCTTGCGGTCATGCGTGAACGAGAGAGACTGGAGCTGCTC
AAAGAAGTGGCCGGCACCAAAGTGTACGAAGATCAGCGGGTCAAGTCGCTCAAGATTTTG
CAGGAGACACAGTCACAAAGAGATAAAATTCAGGAGGTCGTGAGCTACATTGAAGAAAGG
CTATCCGAGCTAGAGGAGGAGAAGGAGGAGCTCAAGGAATACCAGCAATTGGACAGAGAG
CAACGCGCTCTTGAATACACGATGCACGAGAAGGAGCTGCAGAATGTGCGAACTGAGATC
GATACACTGGATAGACAAAGACAGGAAGAGAGTGCAATGTTGACGGAGTTGCATGAGAAG
CTCATGCACGTCCGAGCAGAGATTAGTCAGATTGAAAGTGACCGCTACAGTAAAGAGCAA
GATCTTGCACAACTTGTGGAGGAACGGAAGAGTCGGGAAGATGAGCAGAAGGAGCTTTTG
GAGGCTAGATGCAAACTGGAGATGGAAATGAACGAACTAAACGATCAGATCCATACTGAC
GGCGTGCAGAGATCCATCGTGTCGAAGGAAGTAGAAGTGGTGAAACGTGAAATTGAAGCA
AAGCAAGCTCAGCTAAACAATGAGATCCTACCTGCACTTCAGCAGGCAGAGCAAGAGCAT
GACCAGGTGGCACGAAAGCTTCGAGAATACAAAGCAGAATCGGAGCATCTTATCGCAAAA
CAGAGTCGGAAGAGTCAATTTCATACTCAGCAACAGCGTGATGATTACCTTCAGCGTGAG
ATTAGCGATATTGAAGCATTGATGCGTAGAAAAGAGTCCGACACTGCGTCGTTAAGACAC
TCTATTGAGGACTTGGCGCAGTCTATCAAAGGATCGGAGCGAGCGCTTCAGCAACAGGTT
GAAGATCTGCGTAAACATCGTCACCAAGTGGATGACATTGGGACTCAAGTGCTCCGTTTA
AAAGAGCAACGCAATGTCCTAAATGAAGAACGAAAGGGAAAGTGGCGCGAAGACAATGAA
ATATCGTACCACGAGCGCGAGCTCAAGAAAAAGCTGAGCGATGGGGAAAACGCTTTGCAG
AGTACAATGACCTATGGCATTCGATGTGGTCTGCAGGCAGTGCGAGAGATGCAAGATGGT
ATCCGGGGAATTTATGGACCATTGATCGACCTCGTTAAACCTGTCGACGAGCGTTACTGC
GTTGCTGCGGATGAGGCCGCAGGCGGTGCTCTTTTTCACGTTGTCGTGGACACAGACGAC
ACTGCCGCACGAATCATGCAAGAACTGGACAAAAGGAATTTGGGGCGACTAACTTTTCTA
CCTCTTAATCGCTTAAAGGTGAAAGATCACTTCGACTATCCTCGTGATGGTGACGTTGTT
GCGCTAGTCGAGAAGCTAGAATATCCGGCAGAGGTTCGTAAGGGTGTTATGGCCGCATAT
GGCAAGAAGCTGCTATGTCGAGACTTGGATGCGTGTGGTCGGTATGCAAAGCAGACAAAC
ATGGATTGCTTGACTCTGGATGGTGATATGGTCCATCGCCGTGGTGCTTTGAACGGTGGC
TTCAAGGATCCTCGACGATCTCGTACCCGGGCGATGATGGAAGTGAAGCAGGCGCAAGTC
GATCTTGAAAGCGTGATGGAAAGGGCTCGAAGAGTGAAAGCAGAAGCTCAAGAAGCTGAT
CAAAAGGTGACCGGTGTGATTAGTGAGATCCAAAAGCTTGAGGCAGAAAAGCACCGTGCC
GTTTCCGCCCACGAACGCTTATGCAGCGAGATTTTGCAGCGTAAGAACCACATTCGCACC
CAGAAAGAAAATTTGAAGCTAAGAGAGCGCAGTTGTGAGCTGCAAGAACGAGAAATAGCC
GACCTAGTCTCGAGGATCAAGTCGCTTCGATTGGAGCTTCTTGCTCCGATGCAAGACACT
TTGACAGCTGATGAGCAGAAGTTGCTGCACTCTTTGTCAGCCAAAATCTCGCTGACAGAG
ACAGAAGAACGGAACCAAAGACGACGACTGGAAGACATACGCTCTCAAAAGGAAGGCATA
AGAACAATTTTAGAAGAAAATTTGATCAGGCGTGAAAATGAGTTGGCGAAACAACTCGGT
GAAGGAATTGAGGAGCTGGCAATTGACGAGCGAGTAGAGAACCTGAAAGCTAAGCAGATC
GACTTAGTCGACGCATCGCGTTTAGTGGATGACAACATATCTTCGTTGAAAGATCTCGAG
CAGAAGATTGAGACGTTGCAAAAGGAAATTACAAACGGAAATATGCAGGTGGATGCATTG
AATGGAGAGGAAGTCAGTATAAGTGACCAAATTCAACAGGAGGCTCAGCGCACAGAGAAG
GTCTTGAACAAGCGTCGCCGGATGCTGAAGAAGCGTGACGATACGACCCGAGACATCCGA
AAGCTAGGAACTTTGCCGATTTCTGAGCTCGAGAAGTTTAAGGCGCTATCTTACCAGGAT
GTGGTCAAGCAGTTTAATCGTCGTACCGAAAAATTGAAGAAGTATAGTCACGTGAACAAA
AAGGCATTGGATCAGTTTGTGAGCTTCAAAGAGCAGCGTGCGACGCTATTGGAGCGAAAG
AAGGAGATTGACGATGCGTACAATTCGATAAAGGACTTGATCGATGTCTTAGACAAGCGA
AAAGACGAAGCCATTTTTCGCACTTTCAAAGGCGTAGCAGGCTTTTTTTCAGAAGTCTTT
CGCGAGTTGGTGCCAACCGGAGAAGGCAAGATGATTCTTGTTGGCGCGGATACTAACAAG
ACAAATAACGATGGCGATGCGTTGCGGGAGTCTAACGTCGACACTTACTCTGGCGTGCAG
ATCAAGGTGAACTTCCGCGGAGAAGGAGACTCGTACTTGATGCAGCAGCTTTCCGGTGGC
CAAAAGGCGTTAGTAGCTCTTGCCTTTATATTTGCAATTCAACGGGTCGATCCAGCTCCA
TTCTACTTGTTTGACGAGATCGATCAGGCTTTGGACTCCACTCACCGAGCTGCAGTTGCG
GCATTGATTCACCGTCAGGCGCATTCGAAGGATAGCCCGGCTCAGTTCATCACGTCGACA
TTCCGCCCTGAGCTGGTGAACATTGCCGACAAATTCTACGGCATCGGCTACCAAAACAAA
ATCAGCAACGTTTACTCGATGAAAAAGGAGGAGTCCCTCGACTTCATCTCAAACATTATG
GCGGAAGAAGAGGGCGTAGCAGGATCGCAACCATAA
>maker-pcu_contig_3-fgenesh-gene-0.7-mRNA-1 Protein kinase
ATGCCCAGTGAGCACGTGCTCACTATGTGCCCACAGGTTGGGATCATTTACGGGTCCATA
GCCCTGTCCGTCCTGGCATCCGTTAGTTATGTGACCGCCACCTTCATGATCGAAGCGATC
GCGGGCGCAAATGCACTAAAGCGGCGCGCTCGTGAGCTGGGGATGGACACCAGCAATGAC
CACGAGAAGCGACTAGACGAGCTCAGCGGTAGTGACGACGACGCACTCACAGAATTCAAG
CAAGACGCGCTGGAGCGAAAGCTGCGGACGAAGGCCAGCGAGCCGAAATTCCACTTCGAT
CTTTCCATGAAGATGGAGATGGCTGAAATAGCCGAGCTGCTTTTTAGCCATCGAGGGCTT
GTCGCGTTCTACGCATGCGTCACAGTGTATCTCGTCCCGGGTCTCGTGGCACCAATCTCG
GACAAAACAAAAGTTGGGATGGTTCTGGCTTCAGCTTTCATTGCTGTCCTCAGCGTCTAT
TTCGTGCTGTGTGCTTCAGGAACCTTCCGTTTTCAGCCAAAGGACGTCGAGGATGTGTAC
ACGCTCAACTTTAAGAATTACCCGGTTCAAGTGTTTGGATACTTCCTGAGCTTATTTCCA
GTGTTCACGCTGAGTGCAAGTTTTCCGCTTATCTGCATCACGCTCCGTGAGAACATCCGC
CATCTTGCGTCACACATGTGCAGCTCAACATCAACAAGCGACATTACTCCTGCAAGCGGG
GTTTTCGGCTTCCTACAGGCCAACATGTACGCGCTGATGGCGCTTCTGCCAGCGCTCGTA
GTGGCGTTCTTTACTGAAGATGTGTCGATGCTTGTGGGTTTTACGGGCGCATACGCTGGA
CTAGGCATCCAGAATGCTCCCCCACTCTCGGCCTTCTTCCGCAAGGAGGAAGACAATCTG
GTTACTCAAGGACTTACGGACGTACACGGCGTAGCTATGTTCCACTCACTCTACGACGTG
GGTGACCTGATCGGCCGTGGTGCTTTCTCGCTTGTGTATCTCTGTCGGAGAAAAGAGACA
CAGCAGATCTTTGCCGTCAAGGTCATCAATAAGGCGTTGTGCGTCAAGAAGAAGACGCTG
CGGGACGAGATCACGGTCCTGCTTCGAGTTAAACATGCCAACATCATCAGTCTTGAGGAG
GTCTACGAGAGCGACCAAGAGCTGCTGCTCGTGATGGAGAGAGTCACGGGCGGCGAACTG
TTCGACCGTATCGTGCGCGTAGGCGTCTACTCGGAACGGCAGGCAGCAGAGATTGTCACT
AATGTCTTACAGGCGATCAATTACCTGCACTCTTGCCATATCCTGCATCGTGACATAAAA
CCGGAGAACATTCTACTTGCTAGTGGCGACAGTGGTGACGTCAAGCTCAGCGACTTCGGT
ATTGCCAAGATTTTGGAAGACGAAGACGACGGTGCACGTTCTCGCGGCCGTGCATACACA
AGTTGCGGGACAGACTACTACGTTGCACCTGAGGTTCTAAACGGAGAAGGCTACGACAGC
AAAGTGGATCTGTGGAGTCTTGGTGTTGTCTTGTACATCATGCTGTGCGGGTTTCCTCCA
TTCGCGGAAGATGAAAATGGCCTGGAGTCAGATCTGATTCGCAACCTGCTTAACGTGTCA
CCACAAGACCGCTTCAGTGCAGTGCAGGCGCTAAATCATCCCTGGATAAAGGGCGAGTAC
AGCGAGCAGCCACTTTCGTCAGCTATCACGGAGATGAAGCGCTTCAATCAGAAGCGTCGT
TTCAACTAA
>fgenesh_masked-pcu_contig_3-abinit-gene-0.82-mRNA-1 Dolichyl-diphosphooligosaccharide-protein glycosyltransferase subunit
ATGGCCTGTGTACAGGGAGAGGTGGTCAACCAGCTGGTCAAGCGCACGTTTGACTTGACT
AAGCACGTGGTGCGCGAGTACACCGAGTTCCATTTTGTGGACGCTGACGCAGAGATAAAG
AAGTACGATGTGGCTTTCCCTCGTGCTCTGGACACGCACTTGGCCTATGTCTCGGCTCGA
TGCGGCAAGACTCCATGCGAAATCGTCCCTGCCACATCGAAGCATGCGGCGAAGACCAAG
ACGCCCGAGGATACGGCACTTTACACTGTCCTGCTGACGGATCCTGTAGCTAAGGGAGAG
ACTGGATCTGTCAAGGTCACGGCCTATTTCACACGTGTGCTGAAGCCCTTCCCGGCGGAG
ATCGCGCAAAAGGACGACCAGCTAGTGCTCTTTGATGCGAGCTACCTCGTCATTTCACCC
TATTGGACGAAGTCGCAAGCTACCAAGCTGAAACTGCCCGCGGGTAGGTTGGAAAGCATT
CGTGCCGCTGAGCCTTCTTCCAGCAAGGGATCCGTGGTCACCCTCGGACCGTACAGTGAT
ATCAAGGGGTTCGGGGCCACTATGGATGATTCGCCTCTGAACATTCACTTCAAGAACCAC
GCACCGTTCGCTACTGTAACAAAGCTCACGCGTGAAATCGAAGTATCCATGTGGGGCCGT
GTGTCGTTTGAGGAGGTCTACGACATGGAGCACACTGGTGCCAAGCTCAAAGGCGGGTTT
TCCCGGTTCGACTATGTGCAGCAGCACCAGCGCAGTGCCTCATTCCACGAGATGTACGCA
AAGCTGCCAAAAGACTCTGTCAACGTGTACTACCGTGACCAGATCGGCAACATCTCTACG
TCACGCCTGCGTCCTGCCAGCCGCACGAGCTCGTACCAACATTTCGACTTTAAGCCACGC
TTCCCTCTTTTCGGCGGCTGGAAGACCCAGTGGTACCTGGGCTACTCGGTTCCCACGCAC
TCGGTGCTAACTCACTTCGGCAACAAGTTCAAGCTGGAAGTTGACTTCTCTACGCCTGTT
CAGGGCGCCTCTGTGGATGAACTCACCGTCAAGGTGATTCTGCCCGAAGGTGCCACCAAT
GTGCAAGTGAACGTGCCGTTCAGTGTGGATAGCAAGAGCGAGACCACACGTCAGACGTAC
CTGGACACTCCCGCAATTGGCCGGCCTGTGACGATTTTAGTCAAGAAAAACGTTGTGGCT
GCCCACAATGTGCCCTTCGAAGTGACGTTCGACTTCCCGCAGCACTTCATGATGCAAGAG
CCGCTGTTGCTCGTGTCGGCGTTCCTGACTTTCTTCATCGTTTGCATGTGTCTCTTCCGT
CTGGACATTAGCATCGCTAAGAAGTCTGTTCAGAAGAAAAAGACGGAATAA
>maker-pcu_contig_3-snap-gene-0.26-mRNA-1 Conserved gene of unknown function
ATGTGTATACGTGCTCGACAGCATACATTTCGATCTGAAACAAGTCTGACCCAGATCTTT
CTTTCGAAAACGTACCTGACTTGTGCAGCTTTAACTGTATCGAATAGTCCTCATTCTGAA
CGCCAGCTAACAAGTAAATTTTCGGACGTATCAAGCACGTTGAGCCAGTACGTTGCTACT
GCGTGCTTGGTTCGATGCGCTCATTGTTGGGTTGCTGATCACGAACTGCTGGTCGACTGC
AGCGGTCCACCTCTGTCTCTCGAACGATTATTTGCTTTGATGTACGATGCGATACTGACC
TTCGGTTCCATGATGGTAGTTCCATTATTCATCTTCGTTCCATACGTTCAGCGCTACAGC
TTTGACTGCCGCTGCTTTAAAAACCTTAACGCTATGTATGACCCTGTTCCTCTAGCCACT
CTTATGTGGGAAAAGCGCTTGATCTTTACATTAAGCCCGTGTGATTTTGGTACAAAGCTC
ATTCCACAGCTAAGTATCCTTCTGGCCTTAATGACTATGAGTGATTTGCTAAGTCGCACA
GACTTGAGGCCGAAAGCAAGTGGCACTAATGCTGTGAAAGCTGATGCTTGGCAGCACTTT
GCGCAGCAAATGACGAGGTCGTCGGCTGTCAGGCTTTTAGTAGTAGACCCTGGTTTTGAG
CTTAGTTTACGATTGTCACGCTCATCATCAAGTGACGCGTCGCTCGACAAACTTGATCTG
GCCTCGATAACTACACTAGCGATCTCTTATTGTCTTGAGCTAGACGTGCCTTCAGTTTGT
CAGCGATCGTATGATACATTTACAACTCGACTACTCTGTCTCCATCACTGCACACACACG
TCTCTTGCCAGTCTTGTAAGCAAAACTCGAATAATTGAGTTTCCCAAGGGCTACTGCAAA
CTTTACCGGCGTCTAGAACGAGTGTGGTGTGCAATTCTCACAGACCAATTTATCGAAAAT
TCCAGAGGATCTTCATCGTGGTGA
>maker-pcu_contig_3-snap-gene-0.43-mRNA-1 Conserved gene of unknown function
ATGACTGCTGCGATGACTAGCGGCAAGTTTCACGTTCAATCGTTCATGAGCACGGTGTAT
CTGGTACAAACGGCACTTCCGACCACCGTTCCCTCGCCCGAAAGCCCTATCCAAGCAGTC
TTCAGCCTCAGCGTTCGTCGTCCACGCGTCGCAGGCGGCGCCTTGACGATCCCGATCGAT
TCGACCGTGAGGCTCGTCAAGTGCTCTCGCAAAGAAGCAGCTCACAGCAGCATCCGTCTA
CGCTACGGCAACGCACCCCGCAAGTGTCTCGTCATGCGCGCATCCAACTCGCTCGAGCGC
GACAAGTGGCTGGTCGCAATCATACAGGCCATGGCAGCAGCACAGAATTTCATGGAACAC
ACACCAGCGTCCACTGCTCTCTCCGAGACAGCATCAACGCAGCGTCTGTCTACATCAGTG
CATGAGTGGGAGAAAGCACAGAGCTTGTCGTGCGTAGCACAAGTGCAAACATTACCCGAT
AGTGACAATTCGCTGGTCATTCATCTTGACAAGGACTGCATTCCAGTCATCCAGCATCCG
CTTTCCAGTACTGCGACTGACATTTCTCCGATCGACATGATTCATCACCCGAGTATCATT
GGTTACCTCCATGAGGAACAAGAACGAGAAAAGCCGTCTCCGTTTGTCACAAAGTTCTTT
GTCACGTTTGGCCGTGCGAGGTCAAGCAATTAG
>maker-pcu_contig_3-snap-gene-0.42-mRNA-1 Conserved gene of unknown function
ATGACGTTTCTCAGTTCCGTTCATCTGACATACATCGCACAACCAGAGCTTGCAGTATCT
GCGACTTGTGCAGCTTTCAATCTCGTCATTCGTCGTCCGCGCATTGTCGGCGGAACTTTG
ACGATCGCTCTCGACTCGACGGTGAAATTTGTGAAAAATTGCACCAAAGACACGGAACAG
CACATCATTCGTCTTCAGTACGGTTCCAAGGGCAAACGTCTCGTCATGCGGGCAGCCAAT
GCTCAAGATCACGAGCGTTGGGTGGTCGCAATTGCAGCAGTATTACCGGCATCGAGAAAC
ACCCCAGCGTGCGGCTTTAAGATGTCCAAGAGTTTTCGAATGACCAAACCGCAGTCACTT
CCCCATCAGACTACACCACGCGAAAGTCCTGCTCTTTGGCGAATGCTGCGACGAAACATT
CCAGCTGCCCTCCAGCTCCTCCTCACCGTTGGCCAAATTCTCGCATCTGCCCGTTAA
>maker-pcu_contig_4-snap-gene-0.20-mRNA-1 Conserved gene of unknown function
ATGACCTCACTCTGGAGCAACGCGATACCTCTGATCGCAGTGATGATTACGTGCGTTGCC
ATGTTCATGGCCATCGGCATTCGGTCTCAAACATTGCGCGCTTTGTTGCTCCACCTCGTC
GCTTTTTGTCAAGGAGTTCATCTGAAGTGGGTGACGGATCCACACGTTGCTTTCCAAATT
TTGAATTCAAGCGGAGACAAAGGCAATTTGATCGAAAGTTTACTCTCAGTACCAGCATGG
AGACCAATCATTTCACTGGAATCAGTGAACGGGGACCAATGGCAACGGATGAAATCGCAC
TTTTCGAAACTAACAAAAGTTCTACAACCGATTTCCCAGCTTACGACAATTTTCGAGACG
CGAAGTCAAGAATTACTGAAATCTGAGACGGTGATCGATGCCCTGAGGCTAAACGAGCTT
TTGGTCGCTGGATTTTACGAATGGGTCTTTAGACGCGAATTTGTGCACGAAAAGTGTGCC
GTGGCATGTGAAGCGACTTGGGAGTGGCGAAAACAACTGGCGCTCAAAGGTTTTGCAGAC
CAACAGGTGAAACAACGCACGATTGAATGGTGTTTGGACGAAATTCGGTGTACGCCAAGA
CTGTACGAGGTGTTTGGCGACAAATGGGTCGAGCCCGAGTATTACTCGCTCATTCTTCAG
CCGTTTGTGCTCTCGCCCGCAATCAACATGACCGATGTGGCTGTAATAATCAAGGAGTGG
ACTAGAACGACACCTTTGACAGAGCCAATCACACCAGAGATCCTTCGACAATGCATTTGC
AGTGCACATCCGTTCCCAGTTGTTGAGCGCTATTTCCCGCATGGTAATGCTGAGCTGGGG
ATTTCTCCAAATACCCACGTTCTCGTTCCACTCGATGAGATAGCAGGTGACGCATTTGTT
GGTGGTGTCGACTTGTCGTTTGGTGCGGGAGCTCGCGTTTGTGCAGGTCGTCATATGGCG
ATGAAGGCTATGGCCGGACTGTTTACGGATTCGTTTGTGCGCTCGGATAAGTTTCAACCG
GGACTACACCACAAGTACTCGGGTCGTCACAACGATGGAAAGGAAACTATGGGTGAAACT
CTTTACCAATTGCACTGTACGATACGAACTATTGGCGCAGTCGTTATGAAGCGCATTCTA
AAGGCGTGTGCTTCATCGTTGCCGGCATGGCGCAAAAAATGCACTTTGAAGCCTTCAAAG
TAG
>maker-pcu_contig_4-snap-gene-0.12-mRNA-1 Transcription initiation factor TFIID subunit 1
ATGGCGCCTACCCAACAGGAGGGAGTGATGCTGACTTCTGCGTCACTGGAGGATGCTATG
CACAGCCACACGCCGGCTTCCGATGCCCCCTCTTCATCGGCATTTGAAGTAGATCCATTC
ATCAAGACGATGACGCCCTCTGCATCGCCTACCGCCGCGACTTCGACCGGAAAGAAGGTG
GCGAGTCCTCGTCGCGAGATCGTCGACTTTGCCGCTTTATACCAGCGATCTTCGCGTGAT
CCTGAGCTTTCTGTGACACTGCAAACGATGAAGAAGGAGCTTGAGCAAGTCACATACCAA
CGCAAGATGGAGCAGCAAGCACAGAGCTCTACCGTGGACGCTGCAGTCTTCAGTACAGCT
AGGTTTGTCCCAGACCAATTGCAGCAGTTGCTGACGACACAGGAGGCTGGAGGAGCTGAG
AATGCCGCGGGCAAGGAGCACACGATGCAGTCACATCCTCCTAGAGCTGCAGAAGCCAAG
GGAAAGCCGATGAGGCGCTTCGTGGCGTCGTCAGCCACGCCGTTCGTCACGATGGCGGCA
ACTGGCGGCAAACCCAATGGCCTCACGGACTCTGACGAGGAGGATAACGATGCTCAGTAT
CACAAAGTGCAGCAACTTCCGTGGGAAGACCATATCATTTGGGGCATTGACTTCAATGCT
GCTGCAAAAGGAGCTGGGACTGTAGAAGGAGATGAAGGAGTGGAGATCGAAGACTCAGTA
GGAGGAGTCACAGTCGTACAGGAAAGTAAGGACAAGACTGCAAGTAAAGAGAGTAAGTGG
AGAAAGATAGCCGAGAAGAAGGATGTGAGAAATAGTGGACAGACGTACAAGGAACTGCGA
GCAGCGAGAGCTAGTCAGGGAGATGCCGTGATCAAGTCAGCAAACTTTAGTGCTGAATAT
TTTGATATGACTAAGCCGCGAAACTACCGTTGGGAGCTGGGAGACATTGTGCAGCAAAGC
AGAAGAGGGAATGCAGTAAAGGAAGTGAGTAGAGATGATGACAAGACGGAGACGCTCCCG
TGTCCGCTGAATAAGGAGCTGCAGGATGACTCGTGGGTTACAGCAATTGGTTGGAAGTCG
ACACAGGATATGCCGGAGAGCAAACTGGTGCTGGATGATAATGATGCGTCACTCATTTAT
TCCGTGTCGGAAATGGAAGATGTACGGCCTACCTTGCGGATTCCTGAACGAAAGCTAGGA
GCTGCTGAACAACGACTAGCACAGCTAGACAAGCAGCGCATTGAGAAAAAACAACGTATC
GATGAAGTCATGGGGAACCTCGAGTTTGGCGAAGAGACAGCTGAAGGTCGATTGGGTACT
GAAGGGAGTGGCAAAAAGTCAAAGGATACACGTGTGGTCAAGAATATTGGCTACGTGCAT
CACTCGCTGCCAGCCATGAAGCTTTCGCTCACAAAGCCTGAGCTTCCTAAAACAAAGCTA
CGCGACTTCCACAGACCGCGTGGAAAGTTTAAAATCAATGAGCGACTGGACTTTTTGCCA
CCACCTCCAGGTGCTGCGAAGTTGGCTCCACAAGAGGAGAGCGCGATGGTTACACAAATC
AAAAAGAGTTCGGACTTGAATCCAACTGCTGGTGGTAAATTGATCCTCATCGAGTACACA
GAACAGCACCCGCCTATGCTGTCGAATCCTGGAATGGCATCTCGTATCCTTCACTATTGG
CGACCACCAGAAGATGCATCAGCAAGTTTGGGAATATTGGGAAAGAAAAAGGCTCGCAAA
ACACGCCCAAAGCCGCCAGACATGAAGATGGGCCAGGTCATTACGCTTGGTGATCACGAT
GAGTCCCCATTTGTCGGTGATATCCCACCAGGGCGAGTGGTGACGTCACTCAACTCGAAG
CTATACAAGGTTCCTATTTTCCCTCACAGACCCACAGTTCCCTTTGCTGCAAGCTCAGAA
GCGCGCGAGCGCAACAACTCGGATATGTTCCTCATGTGCCGTTCTGTGACGAAGGGGAAG
AAAGGTGCTGCAGCGGATAAGTCGGGCGGACTTGGAGTTCCGAACACAACGGTTTATATC
ATGGAGCTACCGGAGGTCTTTGTCGCAGGTCAAATTGAGCCTCAGATCGAAGTTCCGGCT
CCGAACTCTCGTAGTGCGAATGAATTCATTCGTCCGTATATGTCGTTCCACATTCTTCGC
CTGTTTAAGAAAGCGAGCGATGGTGAGCGATTAAAGATTGAGGACATTGCGCGTGCGTTT
CCAAACCAATCAGGCACTGCAATCCGCAAACGAATGAAGGAAGTAGCTACATTTGAGCGA
GGTGGCAACGACTCGGGCTGGTGGAAGAAGAAACCAGCTTCGCAATTGCAAAGTGAGGAA
GAAATTCGTGCGAGTATTCCACCGGAAAGTGTGTGTCTGTATGAGAGCATGATGTCTGGT
CATAGACGGCTGCTCGATATTGGTTTAACGAAGTTGTTCACTCCTTCTGGCGTGAATGGT
GCAATTAATCATTTGATTCGGCGTCTGGAATTGCGCAAGAATACCTTGTCAACACGTCTT
GTGTCAGCTAACTTGGAGAGGCGTGCAAAGGAAAAGGCCCAAGCTGAACTGTGGAAGAAA
GATCCGGTCGTACGCAAGCTTGAGACTGACATTCAAGTTGCTCGTTACATTAACGAGCAG
TTGCAACTTACGCCGTGGAACTTGACAAACAATTATGTGGAATGTCATCTACAGGGTAAA
GGTTCAGGCATGCTGCAACTTGGTGGAATCGGTGACCCTACTGGTCGTGGTGAAGGATTT
AGCTTTGTTCGTGTGCCTCAGTCCCGCGCTAAGAAAAAAGATGGCGAGGAAGATGCAGCT
CCTACAGCTGAGAGCAAGATTAGCGCGGAGACTGCAGCCGTGCAAAAGGCGGTGGCGGCT
GTAACTGGTACGACTGCCGATCTGCGCAAGCTGAAAATGAAGGAAGCTGGTGATGTGCTG
CGCAATCTGGGTCTGGCTGACGCAGATATCAAGAAACTGCGCCGATGGGACCGAATTCAC
ATGGTGCGTGAGCTAAGTAGTCGTGCTACAGCCCATGGTGTGGCAGGTAGCTTGAGCAAA
TTTGCACGTGGTGCACGCAAGTCGCTTTCGGCACAACAGCAGGAGTACCGCAAGAAATGT
GATGTGATATATGAGCGTCAAATGGATGTGCTGAGCTCCACCAAGACTTCATTTTCGTCG
GACGAAGAGTCTGATGGTGATGATGAGCTTGACGAATTGGGTGCAGATGTCGAAGCAGAT
ATCTTGGGAGGCACAGATACAAAGCGTGGTCCGAAGAATTTGTTCCGTAGTGGCGGAGGA
GGTCTCAACCGCTCGAAAGAAGTACTTGCAGAACGGGAAGATGCTGTGGAGCTACGTCGC
CTCATGGAAGAAATGAACGAAGATCAAGGTTCTAGCACGAATGGTAAGCCCACAAGTGCT
GTGCGCCGACCTGACGTTGATACCAATAGACTCCGCAACCAGTTACGTGCAAGTGGAATT
CGAGAAAGTGGAACTGGAACTAGTGGGATTTCATCGGTGTCAGGCGTAGGAGCACGATCC
AACATAATGTCTCGCGGTGGATCTGCAATATCGTCTGCACTCGCAACCCCCACTGGCCAG
TTGTCGCGAGTGTCTTCACCCACTCACGGAAGCCGGACACCTGCTTTGTCAGAGCCACCG
AGTGCCTCGAAGAAGATCCCCGGGCGGAAGGTGCTTAAGCGCGTTATTCGCACCATTGAA
GAGGATGGAAGCGAGACAGTTCGTGTCCAATTCGTTGTGGATGATAAGCAGGTAGCCCGG
TTTTGCGCAATGCAGCAGCGCAAAGAGCGTCAGCTGAAGACGGATGAGCGTAATCAACTT
CGAAAGCGTAAGCGCATGCTCGCCTTGGAAGACGATGGCACGAGCCAAAGTTTGCTAGAC
AAAGCCAAGCGACGCAAACAGCTGCAAGAAGAATTGAAGCAATTGCAAAAGACTGAAGCT
CATAATAAAGGCTACCAAGAGATGCTAAAAAAGGGTGAAGCTGATGACGGTGATGAAAGT
GCTGATGCTGAAGATGCAAGTGGCAAAGGCGTTATTCGCTGTACGCAGTGTCTTCAAGTT
GGTCATATGCGTACCAATCGCAGTTGTCCACTCTACATGGCGGACGAAGCCCGGACGAAA
AAGTCGAGTCATTTGTCGGAAAAGCAAGTAAATGCTGTGCTTGCTGAACCTTTAAAGCTG
AAAGTAAAGAAGACTCCGTCAGTGATCAGTGGGGGTGACTCGAGTACCAAGATCACTGTT
AACCTCGCCGAGTTACGTGAAGGTGCGCGCAAGCATCACGCGGAAAAGAAACGCAAGCGA
GAAATGGAGGTGCGTGAGCAAGCCGAGTTGTACAAGCGGCCGTACGCGAAGGGCGCTATA
AAGCAGAGTCGCTCGCGTATGCCTGTGGAGCACCTCAATCATGCTCTGGAAGTGGTTCTT
CAGCGACTCCTTGAAATGCCTGAAAGTGAGCTCTTTCGTGTACCAGTGGATGCAGCCACG
GTTCACAATTACTACCAGATTGTGAAGCAACCAATGGATTTGAGTGCTATACGTCACAAG
ATTGAAGCAAAGGAATACGACTCGATGCGTGAATTTGTCAAGGATCTCGAGCTCATGGTA
AACAATTCGCGCATTTTTAACGGTGACCCGACCAAATCAGCTATCACAGCTAATGCTCAA
AAGGTGCTTCGTCGTGCCCAGGACGAGATGGCAGTACTTAGTGCTGATGGGAGCATAACT
CCGACAACGCCGACGATTGCGACAACCGCAATGCTGAAGTGA
>maker-pcu_contig_4-snap-gene-0.13-mRNA-1 Ubiquitin carboxyl-terminal hydrolase
ATGGAACACCTTCTCCAGTCTGCCGCATCTTACGTCCGCATAGCTCACGCCTCTGACCGC
GTATATCGTGATGAGTGCGTCTTTTCCTTCGACTCTGCTCTATCTCCATGTGGTCTCTAC
ACCAACTTGCGATCATTCCTATCGTACGGAGCCTCGTATCTTTCTTTGGACCGTAATGGA
TCATTCAACGCCGTTTATTTACACCAGCAGCATCAGCGCAAGCCCAAGAGCACGACCGCT
ATGACCGCCAATGAAATACCTACAAAGCTTGCAATTGGTGGTACTGGAGGCTTTGTAGCC
GACGTTGGTGACAAGTTTGATCTTGAAAAGACTTTTTCGATAGTTCTGTTGGATCCGGAG
CAAAAGGAGCTCGTCCGTGTGTCTTTAGATGCTCCGGAAGTCCCTCCTACGATCAAAGAC
GCAGCTGCAGCTGTGCTGAATCATGCAGGGAACACTGTGACCGAGGAGGTGGCGTCCTGG
CAAGAGGAACTCAAGCCTACCAAGTATGCGGAACATTTGAAGCAAGTGCCGTCTCCACCG
CATATTGCGTCAAGCCCTTCGGCATGGAAATGTCAAGCTCCAGACTGTGATAAGCAGGAA
AATCTATGGCTCAATCTCTCCGATGGCTACATTGGATGTGGCCGACAGAACTGGGATGGA
TCGGGTGGATGTGGTGCAGCGTTGACTCACTTTAATGAGACGGGAAGCATTTATCCATTG
GCCGTCAAGTTGGGCACAATTACGGCGGAGGGAGGAGATGTGTATAGCTACTCACCAGAT
GAAGACGACATGGTGAAGAACCCGCACTTGGCAAAGCATTTACAACATTTCGGCATCAAT
GTCAACAATCTCCACAAGACGGACAAGTCGATGAATGAACTACAAGTGGGACTGAATCTG
TCGTACGAGTTTGATGCAGTGACGGAGGCCGGTAAGAAGCTTAAGCCCGTGTCGGGAGCA
GGGTTCATAGGCTTTAAGAATTTGGGCAACAGTTGCTATATGAATTCGGTGCTGCAGTTG
TTGTTAGCGTTGCCGGAGGTTCAGGAACGGTATTTCAACAACTCGAGCAAGATTTTCTCC
ACTGTGAACATGTCGACGCTACCAGTGGACGATTTTGCTGCACAGTTTGCCAAGCTCGCG
AATGCAGCACTGACGGATCGATACAAGAAGCAGTTTTTGACGCCTGCGGATAGCAGCAAA
GAGATTGAGGAGGACGACATGCACAATGTGGATCTACGGCCTATTACGTTCCGTGGTCTT
GTTGGTAAAGGTCATCCGGATTTCTCGACGTGCCAGCAACAAGATGCTGTGGAATATTTG
CAGTATCTGCTGGACTTCATGACTCGAGCTGAGCGTGTTGATGCGGGCCGTTTGGGGCCA
CTCGTTCCAGGAGATGACCACACCAGTGCGGAGCTGCCGACTGCGAGCTTATTCAAGTTT
CGACTGGAAGATCGCGTGCTGTGTATGGCGTCAGGCAAGGTGAAATATGTACCACGTGAT
GACATGGCTCTACAGTTGCAGATCCCCCTCGAGGCAGCCACGAACGCTACACAAGTAAAT
GCTTACCAAGTGCTCGAGCAAAAGCGCCAGCGTCTTGGCGATGACAAGAAGGCGAAAGAA
AGTGACAACAAGCCCAACGACGAACGTGTAGTACCCAATGTACCCTTTGAAGCGTGCATT
GAAAAGACATTGGCACCTGAAAGTATCGAAGATTTCTTGTCGCCAGCTACAGGCAAGAAA
GGACGAGCGCAAAAGACAGTTCGCTTTCGCTCGTTCCCGCGTTATCTCCTTGTGCAAATG
CGACGCTTTTATGTGGCCGAAGACTGGACGCCCAAAAAGCTCGAGGTTGAGGTGAAGGTG
CCGGAAACGTTCTCACTGAGTCGTTTTGTGTCCAAGGGTCTTGTAGATGGCGAGGAAGAG
CTGCCAGAAGCCTCTGGAGCTGTCGTGGCGAATGAAGCGACTACGAGTGCCGCGGCAGAT
GAAGTCCTCGTGGCTCAATTAGTTTCGATGGGATTCTCCGAGAATGGCTGCAAGCGTGCA
GCAATAGCAACTGGCAACTCCAATGCCGAAGCTGCCATGGAATGGATCTTTAGTCATATG
GAAGACCCCGACTTTAATGATCCGCCCACTCTTGAGAAGCCTGCGCCTGAGGCAGAAGGC
GAGACGGTCAATATGGAGCTTGTAGCCAATCTAATGGCAATGGGCTTTACGGAGCTCCAT
GTCAAGTGTGCGCTCAAACAAACAGACCACAATCCCGACCGCGCCGCTGAGTGGTTGTTC
AGTCACATGGACGATTTGGATGGTGCTGTAGCTCAATGTGAGACTGCAGCATCAGCAAAA
AGAGCGGATGACTCTGGATCGTCTGGCCATCGCTTGGATAGCGAGACTATTGGCGACTAC
TCTCTCGTAGGATTCGTCAGTCACGTTGGCAAGAACACCAACTCTGGACACTACGTTTGC
CACATGAAGAAGGATGGCCGCTGGATTATCTTCAATGACGACAAGGTAGCCGTGTCAGAG
GAACCTCCGCTAGGTGCTGGATACCTTTACTTGTTTCGTCGCACCGATACTCAAGCTTAG
>maker-pcu_contig_4-snap-gene-0.21-mRNA-1 Conserved gene of unknown function
ATGGTGCTTCCTTCTGATGCTTCCGTCCACCACACGCGCATAGTATGTGGTGGTCTCACA
TGGCCAGCAGTGCGTGGCAGTCGTTTGTTGCGTGCATTACGCGCCTTCAATTGCGGTCAA
GAAGACAACGTAGAAGACGACGAAGAAACAGACCATAAAGAAGACGATGATCAGTTTAGT
GCCGATTTTCCCTATGCACTAGAGCTTTGCGTTCCAACAGCTGGTCACTTGGCTCTAGTA
CTGGTCCGACGTAGTACAACGACCCCTTCAACGCCAGCTCCAGCTGCTCCACGTGTTGTC
TATGTATTAGATGCATTGCCACCTTCTGGACGGGGAACTCGCGACAACAAGACAGGAAAA
AAGACGCTTTCAGCGACACAATCACCGCCACAGCAAGTGGACGAATTGGCCCTTTTTCAA
GAGCTCTTTGCGCCTCACACACGAGGTGCAGGAGGGAAAGACGGCAGTGTATTGATCAAA
GCTCCATTGCTCTGTGCTCGCTTCGATTCTCGAGTCGTTTCGATCCGATTTCTTCGAAGT
GGTGAAAATCGTCAAACGCCTGGAAAGTTTGACAAAAGTGGAGCTAAAGGGCTTCATGAC
TCTTCTGGATCCTTCAATTCGTCGTCTTCACTGGGTGCTACTATGCCCTCAAGAATCGTC
AATACAGCAGCTCCATTGCGATGTATTGTTGCAAGAGAAGATGGCATGGCATTTCTATGG
GAATGGCAAGCGGATTTGTTCCAGTGGGTATATCTCAACAAATTGTGCTTTCTGGAAAAT
CCAAATTTAAAGTGGACACGACCAGTTGAAGCGTTTACCACGAGCGATTTGCCACTGGAT
AGCAACATATCAGGACTGACTAGGAGCAGTGGCAATGGCATCGGTTCTAGTGGTACTGCG
GAATTCGTGTGGTGGTCGACAGCAACAAAGCACAAGCCAAAGCTAAAAGTGCGACGACTG
CGCTTTGAACGCGCAGCTGATGCACTCCGAGCGACGGATATGGTGGTTGGAAGTGCATTT
AGTCCAGCGCCGTTGTGCAATGATGTTGTCAAGCTACTGAGCTCAAAACTAGGACTGTTT
GCGCTTTCCAAGACACGAGGGGTTTTCTTTCGTAGCTCGGTGGCTTCTCTCAAGACTGTG
GCGATGGATTGGCATACGGTTTTCGCGCTTGATGAGGCAAGCACAGCCCCCGAGGTGGCC
CAGATCATGACGTGTTTGCACACTGTGACTGGCGAACTTGTGGTCTTGCATCGCGAGTCT
GGGGAGATTTACCTCGTGACACCTCACTCATCGAACACGGCCACTTCTTCCAGCATTGAC
ATGCGTGACAATGGATCGTGTACGACGCTTTATGCTCGAAAACTAACGACTTTGAGCCAC
TGGCAGCAGTCGAGTAGTAGCAACCAAGACGACAATGATCAGGCATTTGATATACTAGAC
ATTGCTGCACATCGTCACATTTTCCTGTTGCTGACTCGCAGTGAGCTTCGCGTGTACACG
TTGATTGATGGGAACCTCCTTGAGACTGTTGGCTTGCCCGATGCAATAGCTCGTTCTCAG
CAACGTGGATGCAAGTTTTGGACCATTTCAGGAGCTGCAAGCTCCGTTGGTTTATGGGCT
CCTAGTGGATTTTGGACAATCCGTCTACCTCCAGCAAAGGCAGTTGCTGCCGCACTGCGC
GAGCCGCAGTGTGTTATACAAGAAAGCAAGAAGGAGTCGACAGCAGGGAATAACGCCGAG
GCAGCGTTCCGAGCAGTGAAGGATTACGGCGCCGGTGGCCTTCATTTAGAGGCAGTGCGC
TACGCTCTGGACGTTCTGGAGAGAGCGACGTCTTCGGCGATGGATCCTGCTCAAAGCCAC
CCCGAAGCTTGGGAAGCAGTGTGGCACTCTGTGTCGAGTCCAGCATTACTCTTAGCGCTA
CTCGACAATCGAGCAACATCTAAGCACGTCGTTCATGAACTTGCGCAGCACGTCGCGGCG
ATTTACAATGCCGCAAGTGCTATCCGATCATATGGTCGATTGGATGGTTCGAGCAACAAT
GAAAAGCACTTGCTTCGACTGACACCTGCTAATCTTGAGTCACTGCACCATCTTTCCAAC
TGGATCGTTTTGGCTAAGCGAAAGCTTGCTAGTCTGGAAAGAAGCAGCGATGGGAGCTTG
AAGCACTCCGATATCATATCGTCGTCTCCTCGAGCTACTGATAGCCGCAACGTTGAGGCA
ATGAGTGAGCTTACTGCGGTGCTCGCCAATGAAGATGATTTGTCCATTGTAAAGGATGAC
AAGAACAATCTTCAACGGAAAGATTCAATGGAAGATCCCGAGGATGCGCGGAACTTTCGA
TTGAGTCGAAAGCTGCGGCCTATGAGCAGTTTGCGCTTTGCTGCTGGTTGTAGCACGAGC
TCGGAGCGGCAAGGAAAGCAATGGCTGCTACAACTCGAGTCTTTTCTATTGGATGGCGTT
GCATTCAAGAACGAAACTCGATCGGATCGTGTGTGTCATGGGGTGAGATCAGAGGCAACG
CCAAGTCATCGATTGTTCCATAGCGAACGAGTTTTGGGCGATTTCCGCCATGTTGCAGCG
TCTTCATTTTCCAAGCACATGTACTTGGAGTCCATGAGCCGCCTGTATCTCCTCTACGAG
CCTGAGTCGCTGCTTCCGTTTGTCCAGTGCGTCGAGCGGTTCTGTCCTCGACTCTTCTTG
CTCTCTGGACAGCAGCCTTTGGCTCGATCACACGCAGAACGAGCGTTGACGCTCTTCCCT
CCCTTGGAGCTTTTCACAAACAAAGTGCTTGAAGCCAAGACGAGCAATGGTGGGCAAGCA
GCGAAGGCGTCACTGTTAGCTTACGTTGATCTTTTGAGCTACTGTGGCCACCACTCTGAA
GCCTGCAGAGCACTTTTACAATGCCATTTGTACGAAGAAAGCAAACGCAAGTTTTTGCTG
CTGCAAAAAGGTGCACAGAATCCTCGAGATGACGAGCAGGAAGAGGATAGTCGAGCTCGA
GTGACTGCGTCACGTGCCGTCTACTTTTTGCTCTTGGAGTATTGCATACGCCATTGTAAC
TCGACGGAGCTGAGCACGTTGCTCATGCTCAAGCCAACACATGTGGACATGCTGCATGTG
CTTCGAGCACTTCGTGTCTTCTTTTCGTCTAACAAGACAACGCGTCAAGCACCAAAGGGA
AATCAAACATGTGCCACCGGGATGACTGTCGGGGACTTGCGATCAGTGCTTGCTGCTTTG
ATGCAGCAGCGGCGCGTTGGACTGGTAAAGTAG
>maker-pcu_contig_4-snap-gene-0.14-mRNA-1 GTPase activator protein
ATGGACAACGAATTGGCTACGAATGCAGTGCTGTCACCCACGTGCAACCTAAGCAAGGAC
GGTGACATTGTGCGACGTTGGATGGACATGGTGCTGGGCGACAAGTTTCTGGGCGATTTC
CCAGCAGTGCTGCAATCGGGCGAATTACTGTGCGATCTGGTCAATAAACTGTATAAGGCG
CTGGGCATGAAGACGTCAGTTAGTCCAGTGCGTGGTGTCGATGGGTGTGACGACGATGCG
TTAAGTAATGTGCTCGAGTATCTTAGAGCCTGTGAAGCGCTTGGAGTTGCGCGTCGAGAC
CTCTTTGAGCCGGACGATCTGCTTCAGCGTAAAGACATGGAGAAAGTATATGGCAATATT
CTGGCCCTACAGACTGTGGCCGTATCGCTGTCGAACCGCCGCTCGATTGATGAACGAAGC
TCGATGATCAACCAACCGGACGGTCCATCCATGGCAGAGCACGGCATCTTTGTCGACGAC
GATGACGATCTTGATGCTGACTTGGACCTCGAGTCTCCTGGTACCGTCCACATGCATCAG
CAGTTGCGATGGCAGCAATTGCTGGTTGAATATGAGCATCAGCAAGAGCAGAAAGAGAAA
CGAGATCGCGCTGGTGATTCCTCTGCGTCTGATGGGATAGGGCCGCTGGCACACGGTATT
TGGCGAACGGAAGAACGGATTCGAGCAATACTCATGCGTGATGACCGCGATTTCGGTGCA
GTGCCGGATGAGTTACATGGCAAGCTGTGGATGCTCACGTCCGGTGCTCAAATGGAAATG
CGGAAAAACAAGGGCCAATATGAACGATTATTAGCCTCGGAATCAACGAGCACCGAAGCC
ACGCGACAGATTGACGTCGACCTGCACCGAACTGTCGCTGAAGAGGATAAAGAGCTGTGG
ACTGAGGAAAAGTCAAGCATGATGCGCCGGGTTTTGGTCGCCTACTCGTTCTACAATCCG
AGTCTGGGCTACTGTCAGGGCTTGAACTATATTGTTGCACGAATTTTGCAATACCTTGGC
GAAGAGGAAGCTTTCTATTTACTCATTGAGATCATTCGGCTCGTGCCCGACGACTACTAC
ACGACAATGCTAGGACTGGCGGTGGACCAGCACGTATTTGCTGATCTCGTACGTCTTCAG
TATCCAGAGGTTTCTGAGCACCTGTCCGAGCTAGGAGGGTCGGGAATGGAGCTATCGCTA
GCATGCACTGAGTGGTTTTTGACCCTCTTTGCCAGTCCGTGCGATAGAGAGGTCACTTTC
CAGATCTGGGACGCTATATTCCTTTTGGGTGATGAGATTCTCTTTCGAGTCGCATTAGCT
CTTCTTCAACAGGCAAAGTCAGATCTCGTTGCATGCGATGCGTATGGAGACATGCTCAAG
CATTTGAATGAGCTTGGTAGAGGTAAGATTGATGCCGTAGAATTGATCAAAGTCTCCAAA
AAGCAGGACTGCGTGATTCGTGATCGCGTTGAGGATTTTAGAGCCCATCATCGTCTGCAA
TTGGCTTCGGGAATTGTTGCCTCAACGGTTGATGCTGAAGATGTGCGAAGCTCGTCAATA
GGGCGGCGAAGCTCAGAGTACAGGTCCGAGCCGCGACTGAGGATATTTGGCCGGAAGAAA
CAAGGCATTTTCCGACATATCGACAAGATTCCACCTCGTTTGGCTCGAACTTTCGATCGA
ACTATTACCGAGGAGTACATGGAGTCTATTCGACGCGAGCACCCCCACCATGCTAAATAT
TATGAAGGAATGCAACCCCAAATAACGGAAGATCATTGGGGCTCAGCCGAAAGTTCTTGT
CAGTGGGGCGATCGCAATGTTCGTCGAGTTTTGACGGATGATTGTGCTGTTAGTAGCAAG
CAGGAGAATGACGACCATCACATGAAGTACGACTCGAGCATGTTGGGGCGTCATACGAGT
CCAAACAGGCCAGATGCAAATGAATACAGGGTTGGACTGGTGCGTGATCGTCGAAGCAAA
AGCTCGGCTTTTGTACACGCCAAAAAGTCTTCAAGCGATTATGCGATTAACACTTTGAGC
AATAGGCTGGGGAAAGACAACGATGAGGATGCTCAGCTAAATGGACGATCACCGCTGGCG
TGGATTCATCGCTTTGAGGAATGGAAGCATCAAAAGGAGAGGAAGAAAGCAGAAAGAAAA
CGTTTACGGCGCAACCATCGCTTTGAAAGTATACTCCCTGGAACTAGTGATGAGCAAGCA
GTCACGTGGCTCCGCGATGTCACTGACCCATCACAGGCTCCACTTTACCCTCAATCACAA
AAAGTTGACGGCACTGACAACGTTTCACTGGGTCATCTCAATGGATATGAGCATCCATCT
GCCGAAAACATCGCGATTCTGGAAGGTTCTTCGCTATCGCGCTCCTCCTCAGACCCATTC
CGATCTCCCACCGACATTGCCGGACAAAGTCAGCGTCAAGTTACAGCAGAGGAGCCGCGT
CAGGATGCTGAGCAGCGGCCGAAGCTGCCGCAACATCCGTTCAAACGTGAGGGCGACGAA
GCTGTGCAAAAAGCGGAAATTGATGAAGCACGAAATCTCGCGAGGAGTGGAAGCGGGCGC
CCTTCCCGCGGGCTGAGCGATCAAAGCACATTGTCGAGAAGCACTGCCAACACAGCCTCC
TTCACCCTGGATCCACTAGATGTCGCGACGCTGGCACAAGAGGAACGACCGCTTGCTCAT
GAGATCCTCTACTCTCCAGTCCAGTATCGATCTGGCTCATTGGACTTTACAATCGACAGT
TGTGCTCCACCTCATGTACGACGAATCACGTCTATTGCTGCTGACGGGACTTGTGCTCAG
CAAAAGCGTGTGTGTCACTCCAAACGCGCGAAGGACTGTTCGCACGCAATGCGCGAGCGT
GCAAACGTTCTCCAGTACATGCACCGGAAGGCAAGTGACGCGAGTAGTGTCGCTGGGAGT
ATCCCACGCAGCCCTGCTCGCATAAGTGAAAGTTCGAGCGATTCATCTCGGTTTGGTGAT
CAAACTAGCAACCGAAGTAGCAAGTCGACGCAATTTCGAAAGAGCTCGTTTTCGTTCTTT
GACAAGCTTTCAAGTGACCTCGAGACTAGCACACACGGCTTGGACAATCTGCTTGATGAG
GCAGAATTCAAGACTGAGGGTATCGGCAGAGTGTCAGTGTCTTCAGTAGCAACTGATCGA
TCAAGTATACCTAAGGGTTGA
>maker-pcu_contig_4-snap-gene-0.19-mRNA-1 Conserved gene of unknown function
ATGGCATGCTCGACAGCAGTCATCGTGAAGCCAGCATACACTGCAAAGCCTGTGGACTCT
CCACACTCGTTCTGCAACTCCCCGTCGTCCATCTCGGACGTGTATTTCAATCGCAACTTG
ACGGATAAAACGCCAACATCAAGCGACAAGGCTGACAATATAAGTACGGAATGCAGTGCG
GAAACAGGTGATGAGATTGAACAACGTGATGCACAGGACGGTACGCGTGCCCTAGCTTCG
GGTTCCGTTGGTATTAATGAGGCTCTTGCGCATCCTTTGAGCAGCTCTCAGTCACTCAAA
CGCAAAGCTGTCGAAGATGCCGAAGAGTCGCGTGATCAAGTGAGCAAGAAGGCCAAGACA
GAGTCGCTGACGCCAGCTGAAGCCGACAGCGACTACTTGCCTACTGACACTGAGGAAGAG
GAGGAGGAAAACTCTTACGAGTGTTATGTTTCACGTGATGGCTGTACTGCTGTTGATGGC
TATGGAAGTGTTGAACTGGAATCCACTGCTAATGTTGAATGTAGTCACGAGTCACCCCGT
CGCCAAAGCCGTCGCACGCTCTACATCGAGTACTGGAGCCGGACCGACGAGTGCAAGGAG
CGTAAGTGGGACCATCTAGACGAGATTGCCGAGAACTATGGGTCTGCTGAGGAACACATT
TTTGCTACGACTCTGAAGGGTAGGACTGCGTTCCTAGAACCCAATATGTTTCCCTATGAC
ACTCCTGCAGGCATTGAACACTGGACGCTGTGGCATGTCAAGGATCTAAATCACGACCAA
GTGAAGCAGTACGTGGAGAACTGGATTGACGCCAATGCGCCACATGTGAAGCGCTGGAAT
TACGACGACAACCCAGAACGTTCCATCGATATTTTTCACGTGCACGTGTACTTCCAGGTG
GCCGAGGGACTTACGGTGCTAGATGGGCGCAAGGTGGAGGATCTGGTGCACGAACTGGAC
TGA
>maker-pcu_contig_4-fgenesh-gene-0.4-mRNA-1 Vesicle transport through interaction with t-SNAREs homolog 1B (Yeast)
ATGACGGAAGCTTTTGTAGGCTACAGCGAAGACTTTGAACAATGTCGTGACGACGCCATG
TCCGACATCCGCGCCATCTCTAAGGCGAGCGACGCGCAGGAGCGCAAGGACCTCGTGGAA
CGCGCTCAGGGCAACATTTCAGAGGCCGAGCGCTACATGCGCATTCTGGAGAGCGAATCT
CGTGCTGGTAACTCTCAGGACCGCCGACGGATGCACCAACAACTACGAACCTTCAAATCG
CAACTGGACAAGCTGAAGGCCAATTTGGAACGCTCGAAGCTTACGGATGGTAGTCAGCAG
CGTCAGGCAGCCCGTGCCCCGCAAGACAACGTGGCTCGCTATCAGCAGCGCACAGATCGC
ATCGATGATCATCTAGCGGATGCTCAGAATATCATTGCGCAGACGGAAGCCACAGCCCAG
AACATTAACAACAACCTTGCGGACCAGCGTGAACAGCTCATTAACGTCCGCACAAACGTT
GATACGACGCGTGAAGATACAGCAGAGGCCCGAATGCATTTGAAGAAACTCAAGTGCAAG
ATGTTATCGCAGATTCTGTCCCTGTACGTCGTCATCCTGGGACTCGTCGTGGTGATCATT
TGGCAAGCTGTTGTCAAGTTTTCTCCGAGTGTCCCAACTACCTCGAGTACCCCAAGTGCC
CCGACTACTCAGGCGTAG
>maker-pcu_contig_4-fgenesh-gene-0.3-mRNA-1 Ca2 :Cation Antiporter (CaCA) Family
GACGGACGCATAAGATGAGCGCTGCAATGCGACGTGTGGACGACGACACACGCAATGAAG
TGCGCAACGCTCGTCTAGATGCTCTGGAAGCGGACAATTTCGGTGAAGACGCAGACGAAT
GCGAGGGAACTCAAGACGGTGATGAAGCGTACGTGGATGAGGAAGAATTTGGAGCTGATC
CAGCTTCAAGCGGCAGAGAGCCGATCAAAAAGAAGCGGAGACTTGCTGCGTCAAGCAAGA
ACAAGTGGAAAGTCAAGAGTTTGGCTCAGTTGGTGTTCGAAGAATTGGGCAATGGCGACA
ACACAGAAGGACCCAACTATTTAACAGCTGCGAGGTTGCAACAGAAGCGCACGACGGTGG
TCTCCATGGATGAGTTCAGGATGAGCAGGTTCTACTCGCAGTGCCTTTCGACACTTTCGT
CTGCTTCGCGCAAACGTGACAAGTGTGTGGCTGCGGAAGACTTTACGCCAATGTCGAGCA
TTTTCATCGACCCCAAGGATCTGCCAGACGGCGGCTACGGCCTAGTCCAAGTGCTGTTCC
TGGGTGCTGTCTATGGCTTCGTGCTCTTCAACGCCAGTAACCTCATCTCGGACGGCAGCG
AGCTGCTACTACTCGTGCCGTCTATGGCCGGCATCGTGGGCAGTATCGTGCTGCCTGTGC
TGGGCGCCGTGCCCGACGGTGCCATTGTGCTGTTCTCTGGCATGGGGCCCAACGCTCAGG
AGCAGATTTCCGTGGGTGTGGGTGCTCTTGCGGGCTCCACCATCATGTTGCTCACTATTC
CGTGGGCGCTCAGCGTCTATGCTGGCCGCGTCAACATTGACGAGAATGGCCGCGCCAACT
ATGTGCGTCCCAAGGGCGACCAGCACTGGTCCAAGCTTATGCCACCTGGCAACAAACATC
TGACCAGGACGGGCGTCGTTCTGTTTGACGAGATTCCGTCCACGGCCAAGACTATGATCT
TTACGAGCTTGATCTATTTGCTTCTACAGGTGCCGGCCTTGTTCTACACAGGAACGGCTG
AAGAGGACGCCAAGGCGGATAACATTGAAGTGGCTAAGGCTGAAAAGCCTTTTGCCATCG
CCGCCTTTGTGATATCCATGATCTCCTTTGTATTGTACCTCTACTGGAGTGTGAAACGCT
CCTCCGAAGTCAAGGAAGACGTGATTGACGAGGTTCGTGTGGCTGCTATTCGTAACGGAG
AGATCAGTCTGTCCGGAATTCTTGCCAAAGAAGTGAGCAACTTTAAAAAAGAGGCGCCAA
CCAACACGACGCCACTCCGAGCCACGCGTGAACAGTTCAACCGTGTCGCTGATGTCATCC
GTCCGTTCTTCCATGCTTATGACAAGAATCGTGACCGCCGTATGGACGCCGAGGAGCTGC
AACTTTTCTTCAAAGACTTGGGCGAGAGCCTTTCACGCGACGAGGCGGCGACATGGATGG
CCGCTGCTGACAAAGACAAGAGCGGATTCATCGAGTTTAATGAGCTCGTAGAGGCTACTC
TCCGCTACTTGCTGGCCAAGTATGAGAATGAGCTTCACGGTCGATCGTCGGTCTCAATGC
AGCGTGTCGTGGTGGAACAGAAGCATTCTCTGGCTATTCCAGCTGCTGAAGACGATGACG
AAGAGGAGGAGGAGGAAGAAGTTCCGGAAGACCTCGCCCATCTAACGATCGCTGAGCAGC
AGAAAAAGATCAAGATCCGCTCAGCGTACATGATGTCATTAGGCACGGCACTTGTGTTGC
TGTTTTCGGACCCGATGGTTGATGTGCTGTCTGAGGTTGGTGCTCGCACTGGTATTCCTG
CGTTTTACGTGTCGTTTGTGGTAGCACCGCTGGCATCAAACGCTAGCGAACTCATTGCTG
CCTTCAACTACGCGCAGAAAAAGACGTCCAAGACGATCTCCATCTCGGTGTCCACTCTTC
TTGGTGCTGCCTGCATGAACAACACGTTCTGTTTGGGCATCTTTGCAGGCCTCATGTCGT
TCAAGAGTGGCGGTCTGGTGTGGGAATTCTCTGCTGAGACGTTCTCGATCCTGTTTGTGG
AGCTCGCGATGGGCTACATCGCCATGAAAAAGACTCAGCGTCTGATCGACGGTCTTTTCG
TGCTGTGCCTGTACCCGCTTTCCATCTTTTTGGTGTTCCTGCTCGAGAATGTGCTTGGTA
TGGACT
>maker-pcu_contig_4-snap-gene-0.18-mRNA-1 Leucine Rich Repeat family protein
ATGTTCAATGATTCGCCACGAACGCTAGACGGTTTCCTGCTCTTGGACTTGTGTCGAGTG
GAATTCCCAGATGAAGTCGTGCAGGCAATTTTGAGCGATATGCATATTGCCAACGTCGTG
GCCGAAGACTTGCTCTTCTTCACCAACTTGGCACGGCTCGACATGAGTGACAATGAGGCC
CCTTTAGACCCTTTCGGATGCTTGCCAGCCCTCATCGAGTTAGAGTTTCAATGCAACGCG
CTGGAAGAGATCACGCTAGGCAATGGTTTTCAAACTCTTGAGGTGCTGAATGTGTCATTC
AACTGCCTCCGATCTAAAGACGTGGAGGAACTATCAAATCTTCCACAGATCCGTGAGCTG
TACCTTGGAAGTAATCGTATTCGATCATTACCGCCGGTCATGGATCGCTTCTCGCGACTC
GAGACATTATCGTTGGAAAGCAATAATCTTTCGGGGCAAGAGGTGTTTTACTTTCTCGCC
ATTATGCCTCGCCTACGAAATTTGAATCTAAGCTACAACAAGATCACTGGTTTTCCTGAG
TTGCTTGAGGAGTGCGTGACAGTTGTGTTTGACTCGACCAATTCTGCACTGACCTTAGAT
GGAAAACGCGGTGCTGGATTCTACAACCTTATTTACCTGAATCTTGCGCACAACAAGATC
ACCGAAGAAGAGGCCGTTGTCCACACATGTGCCCTACGTAACTTGCGTAAGCTGATCCTG
TATGGTAATCCTCTTGCAGACGCTGCTGTTACCACGTACGACCCGACCAAGTTGTCTTAT
GATCCAGTGCCAAGCCTCACAGCCCTCTTAAAGGAACGAAATGCGGACCAAATAGCGATG
AGTATCATGGTCGCATACCCAAGCACAAAGAAGAAGAAACTGCACTCCATGTCCTGTTAC
GAAAGCGTTGAGATTTACAAAATGATTCCGAATGAAGTGGCACTTCAGTCTCCATTTCGA
AATAAAGCGACCGAATTTTTGCTACGAGATATCCCAGACACCGTTAAAGAAGTTGCTCAA
GAATCCCCAGCAAAGAAACAG
>maker-pcu_contig_4-snap-gene-0.29-mRNA-1 U3 small nucleolar RNA-associated protein 18
ATGGGCAAGCGCACACCTGTCGTGCCCGTGTCTGAGGCAGAGAAGCACTTGACCGAGGAC
GTTTTCCAGACCAAGCCACAGACAAAAAAGAACAAACGCAAGGGAAGCGCTCAGCAGAAT
AAAATCCCGCGCAAGTTCAAAGCCGCGTGGGTGGACGAAGACGATGAAGACGTGGAGGTG
AATCTCGAGGAACAGCCGCAGCTGCGCAAGCTCCGCAAGACTGAGAAGGACACGGTAGTA
AATGGCAAAGAGCTCAATCGCCGATTAAAGACCTTCTATCAATCGACGCATGTTGCCGCT
TCATGGGCAGACCCTAGCAACTTTTTGGGCAACAAGCAGGTAGACTCAGATGACAGTGAC
AATGACAATGAAGAGGAGGCGGAACTCGTCCGAAGCACCGGCAAGATGTTGGAATCTTCG
GGGGAATTGCTGCCTCAGGAGAGACTAGAAGTCGTTCGTATGAAGGACGCGAATCAGCAT
GCGCCATCTAATGCAGTGGTCCAGTCGGTGCAGTTCCATCCGAACGGTCAATTGGTACTA
ACTGCGGGATTAGACAAGACACTGCGGCTTTTCCAGGTGGACGGCACCAACAATGCCAAA
GTTGAGAGTGTTTTTGTGCAGGGTCTGCCCATGTCGGACGCCAAGTTCACGCTGGGCGGA
CAACGTGCCGTCTTGTCTGGACCCCGTCAGTACTTCTTTTCGTACGACATTGAAGCTGGC
AAGATCACTAAAATCCCAGGACTTTATGGACGGAAAGAGAACAAACGCGCTACTTTTGTG
GTCTCGAACAACGGCGAGATGATTGTATTTATTGGAACGAATGGATACTTGGATGTCGTG
TCGGCGAAGTCGTACGAATCGATTGGTACCCTCAAGATGAATGGAGATGTCAAGTCGGCA
GTTTTCTGTGAGAATGACCGCTACTTGCTGAGTACAGGTTCGGACGGACGGGTTTACAAG
TGGGATATGCGCACCCGACGGTGTGTGTTTGTCCACGACGATGAAGGTAGTTTAGGCAAC
CACGCCCTGGCTGCTAGCGGCAAATACTACGCCGTCGGCTCGAACAGCGGTGTAGTCAAC
ATCTACGACAACGCCGGTCTGACTGCAAAACCAAAGCCGCGCAAGGCGCTGATGCATCTT
ACAACTCAAGTCGATCACCTTGTGTTCAATGCGAACGCAGAGATCCTGGCCATGGCGTCG
ACGGACACCAAAGACTCGCTCAAGTTGGTGCACATGCCATCGTTAACAGTTTTCGCCAAT
TGGCCGACAGCACATACGCCGCTAAACTATGTGTCGGCAATGGATTTCAGTCCAAACAGC
GGCTACTTTGCGATTGGTAATGCCAAGGGGCGTGTGCTGCTGTATCGACTGACTCACTAC
AAGTCCACATAA
>maker-pcu_contig_4-snap-gene-0.30-mRNA-1 Elongator complex protein
ATGTCGGACTTACATCCGACGCCTGATGCTGCTTCCAGCTTTGCAACCAGCACGAATTGC
ATTGCTAGCTCTTCGTCTTCATCGCATGCAATCGATAGCTCTCCACGTCCATTACAGCTC
GCGCAAGCTGATGATATCGAGTCCATCCAAGTGCCTCAATCCGCTCCATCGGGTGACGTG
AATGATCCTGCCACATACAAACGTAGCCAGGATCCCAATTGGAAGAACTCTGGCCTAGAA
GACATTTATTCATTATGGGACAAGCTCGTGCCTGTAGAAGAGCTACCAAAATTCGAAGAA
ATGGGTCTCTTCTTAGTGGCTCTTGATCCCCAAACACCTCGAGAACTGGAGAAGGCTTTC
GTACTACTTCGACGCAAATTCAAGTGCTTACCAAAGAAGTCTCAGATGAAATTTGTACTG
GGACTTTTAGTGCAAAACAAGCAAGCGCCGAGTGGTCTGGCACTGGAGAAATTGCTGGTG
AAGAAGGCACAGAAGAGTCAGTCTGGCGTCTTGGTTGTCACGGTACTTACGAGTCCATAC
CCGGATGTAGATGGCAAGAAACAACGATTCAGCTGTCAGTGGAACTGCTATTACTGTCCG
AATGAGCCACACCAGCCCAGAAGCTACTTGCACGATGAGCCGAGTGTGCTACGTGCCAAT
CGAAATGACTTCGACCCGGTGTTGCAGTTTTGTGACCGGTGTGTCACATTGGCAATGAAT
GGCCATCCAGTCGACAAGATTGAGTTGCTCGTGCTTGGAGGAACGTGGGCGTCGTATCCA
GTCAAGTATCAGGAGAACTTCATTCGCGACTTGTTCTATGCTGCGAATACGTTCTTTGAG
AGAGAAAAGCGTGAACGACACAGTCTGGACGAGGAGAAGCTGGAGAATGAAACAGCAGCC
GTAAAAATCATTGGTATCACGTTAGAAACGAGACCAGATTGTATCACTCCTGAAGAACTG
CGTCGGTTCCGCCGTTATGGCTGCACGCGTGTTCAATTGGGCATTCAGCACACCGATGAT
GCTGTCTTGAAAAAGATCAATCGTGGCTGCACTACTGCTGATGCAATACGTGCCCTCAAG
CTGCTGCGTGACTGCTGCTACAAGACTGACATCCATCTGATGCCCAACTTGCCTGGCAGC
GATCCGGAAAAAGACCGAGCCATGTTTGACTACGTCCTGCACTCGCCGGATCTACAGGCA
GACCAGTGGAAGATTTATCCGTGTGAGATAACTCCTTGGACTGTGATTAAGAAGTGGTAC
GATGAAGGCAGCTATGTGCCCTACGCCGACAGTAAGCTGATGGATCTACTAATGGATGTG
AAAGCCGAGGTGCACCCGTGGATCCGTCTCAACCGTGTGGTTCGCGATATCCCGAGCCAG
TATATCCTGGGTGGAATGGATGAGCCAAATTTGCGTCAGGTGATCTGCAACAAAATGATT
GCTCGAGGCACGCCATGCAAGTGCATTAGGTGCCGTGAGGTGAAGACTGACGACGCCGCT
ATTGCCTCTGCCGAGTGCATTGTTCGAAAATACGAAGCCAACGAAGGTGACGAGTACTTT
ATCAGCTTTGAGACTCCAGATCGCTCCAAAATTTGTGGGTTTGCCCGATTGCGTCTCTCG
AAGACTGCAGGCGGCAATGTCTTTCCGGAACTGGAGGGTGCTGCATTGATTCGAGAGCTG
CATGTGTACGGACAACTTGTGGCTTCACTCAGCAAGTTGGAAAAGAATGCAGTCAGTGCG
TCTACAAACGATGGAGCAGCACAGCACACGGGCTTGGGTACCCAGCTCATGATGAAAGCG
GAAGCAATTGCTCTCGCCCATGGATACAAGAGGATGGCTGTGATCGCAGGAGTGGGTGTT
CGTAATTTCTATCGTCGATTGGGTTTTGAAGTGGAAGGTGAAGGCGAATTGATGCTCAAA
GACTTGAATGAAGTACGAGCTTCAAGTATTTTCTCCAAGGTGAATTCTCTCATCTCCACA
CAACTAGGACAAGATTTCTGGACCTGTCAGTTGAGCACGAGGATGGTTGCAATCGCAGGT
GCTTTCGCCCTCTGTGCAGTGACTGCAGCAGTCGTGCGAAGAAAGTAA
>maker-pcu_contig_4-snap-gene-0.32-mRNA-1 Dynein heavy chain
ATGCCGCTCTTTGGCGAAGGCTTGGCGCTTTCAGTGGACACGTTCAAAGCGGACCTCGAC
AGTGTGGAAACGACCATCACTCTTGAGCAATTCGTCTCTGAATCGACCACGCGTGTGCTA
CAAGTGCACTGCTTCCCTGCACGTGCTGATGAAGACGCACCTGCGGACGACTCGACGTAC
CGCGTGCGCGTGAACCTGGGGATTGAGTATGCCCCCGGCAAGAAGAGCGGACACGACGTC
GTGTGCTTCATTAAACGCTTCAGTGCCCCGCTCGCTAAAGATCAGACGTTCAACCATCAG
TTGCAGGTTATGACGCTGGGTTTGGGCTCTAAAGTGGAAAGAAACAAGACGGACGCAGCC
AACAGCAGCGGAGAGAATCCCGAGGAGGAAGGCGAAAGTAGAGGCAATCTGCTTTCGATC
GTGTACAATTATGTGCATCAGTCGTTCACTCCATTAGTAAATGAGTACTCGAAAGTGCAC
CAGCCGCAGAGTGAGATAGCCAACTCAAGTGAAGGTACGAGAGGGTTACCAGCTATTCGA
CGCAGGATGAAGGAGTTGGAGCTGGCCTTGCTCCAGTATCAGCAGAACATTGAGATTCCA
GAGGTGAACTTGGTATTCCACCCGGTTATCCAGAAAGCTGCTGATTTGGTTCGTGAAGAA
GGTGTGGCGATTGATGTACAAGCACTAGGTCTTGAGGAAAAAGTAGAAGATGTGGCGTTT
GTCAACACGATTCAAGGAGGAGTAAGCAAGTGGATCAAGGAGATCCAGAAAGTCACGCGT
CTGATTCATGAACCTCTTCCGGGTACAACAATGCAAGAGATCAACTTTTGGTGCGATTTG
TATCGTGCTCTGCTTGCTGTCCAGGAGAAACTGAAATCGCCAGAGGTTGAGATCACGCTC
GCGGTGCTGCAACGAGCCAAAAGGTATCTGGCCACCGTCACGTTTAGTGCTGATCACGGC
CTTGGTCCTGCTATTCAACACGTATCGAGCGTAATGACGCTGATGAAAGAGTTCCCGATG
AATTCCATCTTGTCAGCCACGGACATCAACCAGCTCAATCAAGGAGTGACTCTTGTCTTT
ACTCATTTGAAGAAAATACGTGTGGCCGACTCTTACAGCTTGTCACGGCTACTGCGTTTA
GTGGAAGTCATGTCGAGCGATCTAACACAGCAAGTGACGAGTTTGCTTCGTGCGTACAGC
CTCATTCAAGTCCCCTTCAACCAGTTTGAGCAGCTGATTTCTTCCTGCAAAGATCTGTTT
TCGAATTGGCACCGTCACGTTGCTACGCTCTACGATCTTACTAAGGAAATCTCCAAGCGA
CGAGGAGGGTCAATCAACACTGAGAAGCTTCCTTTGCTCTCCGAGTTGCAGATGGAGCAC
GCTGCAATTGAAGAGCGATTGCTGGAATTGCACGAGTTCCGAGAACAGCATGAAAAATTG
CGTGACGTGATTCAGAGGGTGCTAGGTGGTTCCAACACGATTGGACTCGACGAGTCGCGC
GAAGGCGATGGCACGAATGACGCCCTCACTGAGATCAATTCTGCCTACTCTCAATTGAAT
ACGCTGGATCCTCTCGATGTATCGGATGAGGGTATGACTGCGTGGAAGAACTTGCGCAAG
ACGTACGATCTGTGCATTGATCGTGTCGAAGGCCGTATAATCAGCAGCCTCACCAGCCGA
CTGAGCGCCACGTCAAACGCTGACGAGATGTTCCGCGTGTTTTCCAAGTACAATGCGCTG
TTCTTCCGCCCTCGTATTCGCAGTGCAGTTCAGCAGTTCCAGATGCAGCTGATTGAAAAT
GTCAAGGAGGACGTAAGCAATCTACAGGCCAAGTTTCGAGCTCACTATGCCTACTCCGAG
GCCTCCCGCACTAGTAAATTGCGTGACATTCCTCCGATTGCGGGTGCCGTGTTGTGGGCA
AAGCAAATCGAGCGCAAGCTGAAGATGCTGCTTTCTCGTGTCGAAAGCGTTCTTGGTGTC
GGTTGGGAACAACACACGGAAGGCAAGGCGCTCAAAGCAGCGGCCGAGGCGTTTATTGCA
AAGCTCAATCCGCAGCTTATCTTTGATCAGTGGGTGAACGACTTGGCGTCAATGCCGATT
TTTGACGTCAAAAACATCATCTTGAACATTGTCACGGAGGATACGCCACAAGGCAAAAAG
AAAAAGTTGGCAGTAGCGTTCAACCAGCAAATCGTGACGTTGTTCAAGGAAGTGCGTAAT
CTGGAGTGGTTGGGCTACCGAGTGCCTTTCACGCTCAAAATGATTGCTGAAGACGCGAAG
TCAAAGTACCCGTTTGCAATGTCCCTGGACGCAAGCCTCAAAACGTATACGAGTTCGTGC
CGACGCATCCAGCCAATTTTTGAAGCTTTGACGGCTGCCTATGTTCGTGACGTCCGTGCT
ACCATCGGAAAAACGTTTTCGAAGGGCAACGAAATGCGATGGCACGCAGACGGATTAGGT
GAGTATGTTACTGACCTTGCACAGAAAGTAGAGCGTTTGCACGATAAGGTGGATGACTTG
CTGCAGAGGACGAGCGACATCGACACTCTTCTGGAAAGTGTTCGAACTAGCTCCGATTTC
CGGGCTGGAGAAGTGCATGCGGTGTTAGTGAAAGTGCAAGCGCATGTCGACGAGCTAAGC
TTGGCTGGATACGCGAATCTGCCTGTCTTTGTAAAGAACTTGAACACGTTGATCAGCGAG
CTTCTAGGTAAGAGGCTCGAGGTGCTATTACAGCGCTGGGTTGCTTGCTTTGGCCCTCAG
CCTGATGAGAAATCGTTTCAAGCTGCTCTTGCCGAGGCCGGACTTACCATATCGACTCAT
CAAATCCTGCTAAAAAACCAGGTGCTGTACTTGGAGCCTTCGGTCGGTGATGCACGTCGG
GGCTGGTTGGTGCAACTGCAAAATTTGCTGAATTCTGTGTGCGATCTGCCAAAGATCCAA
GCGTCATCATACGAAAATGTGTATGGAAAGTCGACTGTGCCAGCTTTGTCATCACCGCTC
CGCAAGAGCGCTGGGTCTAAGCGACGAGAAACTGTGTTTAAGGAAGCGCTGAACCAAGTA
CCTCTGGACCTGTTGATCAAGGCATACAGTGTTCTGGACGTCACTGTCAGCGATGTGGAA
AAGTATTCGTCAACATGGCTTCAGTACCAAGCATTGTGGGATATGGACGCTCAAAGCGCT
TTGAATAGTGTTGGAGAGGACCTCCGGAAGTGGCAGCAAATTCTTGTTGAGATCAAGAAT
GAGCGGAATGGGTTCGATGTCGTCTTCAACACGAAACGATTCGGACCTGTGGTTATCAAC
TACCAGCAAGTGCAAGCGCAGGTGAATGTGAAATATGACGCTTGGCACAATGAGTTCCTT
GCGTACTTTGGCGATCTTCTTTGTGACCAGATCAACTCGTTCTATTCAACGATTTCGTCC
AAGCGGACACTTCTGGAACAGCATGCACTCGAAGCAGCTACTGCGCAAGTCGTTGCTGCA
ATCACGCTGATTCAAGAAATGCGTCAAATGCGCTTTCAGTGGGAAGAAGCTGTGGAGTCG
TTTGAGCAGGGAGAGCGCTTGCTGAAGAAGCAACGATACCGATTTTCAGCAGATTGGCCG
TCACTAGCGAATGTGGAAGGAGAGTGGGAAGCTTTCGTTCAGCTTCTAGAGCGTAAGACT
GCTGCGATGGAAAGTCAGCTACCTCAACTGCAGGCAAAGATCATGGAAGAGAAGAGTGCA
TTGGACAGCAAGATTACCAAGACTGTGGCTGAATGGGACAACGCAAAGCCATTACAAGGC
AACCAATCAGCGAAGGCAGCCACGGAAATACTGATCATTTATGACACTCGTTTCAAGCTG
TTGCGCGCTGAACAAGACAAAACAAACGCTGCGCTAGACGCTTTGAACATTTCGTATGTA
TCCGGAATGGGAGGTTCTTCAATCGACGACGACCGCAGCTCGTATGGTGATCTCTCAAGA
GCTATGGAGGAGCTATCTGGATTGGATGAGGTCTGGAAAAGCATCTCAAAAGTCTGGGCT
CATGTTGATGAGCTCCAAGACACGCTGTGGTCTGCAGTCCACCCCCGCAAAGTTCGGAAG
CAGCTCGATGAAATCATTGAAGAAATGCGCCGCTTTCCTTCTCGTGTGCAACAGTACGAG
GCTTTTGAGCATTACACGTCCGTCATCCAGTCTCGTAAGTCTATGAACTCGCTGCTGTCG
GAATTGAAGTCGGATGCTGTTCGCGACCGCCACTGGAAACAGATTTTGCGGCTGTTGAAT
ATTTCGTCTCCGTTTACGGAGTTGACCTTGCGCAGCTTTTGGGAATCGAAGCTGTCTGCT
AACGACAATGAGCTCAAGACAATCATTCGTACGGCTCAAGGTGAAATGGCGCTTGATGAG
TTTTTGCGTCAGGTGTCGGACTACTGGACTAACTATCAGCTGGACTTGGTCAATTACCAA
AATCGATGCCGAGTCATACGTGGTTGGGACGAGATGTTTGCAAAGCTTGACGAGCACCTC
AACAGCTTGATTAGCATGAAGCAGTCGCCGTACTACCGTGTTTTTGCTGAGCTAGCTACC
AGCTGGGAAGACAAACTTACCAGGATTCGCAGCATCCTAGATTTCTGGATTGATGTCCAA
AGACGCTGGGTGTACCTTGAAGGTATCTTTTTCGGGTCGGCGGACATTAAGCAGCAATTG
CCGAAGGAGTTCGCACGGTTCCAAAGCGTTGACAACGAGTTCACTTCAACAATGAAGCGT
GTTGCACATAAACCAATGATCGTTGATGTTGCCAACATTCCGAACTTGTACCATTCGCTT
GAGCGTCAGCAAGACATGATGGGCAACGTTCAGCGCGCCCTCGGTGAATACTTGGAGCGC
CAGCGAGCTGCTTTTCCTCGCTTCTACTTTGTAGGTGATGAAGACTTGCTGGAAATGATT
GGTAATAGCAAGGAGCCAATGCAAATTCAGCGTCACCTGTCGAAGATGTTTGCCGGAATA
TCTTCGCTAGAAATGGACAGCAGTACTGGCGTTATTGTCGGCATGGCCTCACGCGAAGGT
GAGGTTGTGCAGTTCAAAGAATCCGTCAAGACGGCCGAAGATACCCGCATCAACGTTTGG
CTAGGCAAGGTAGAGGAGCAGATGCGTCAAACGCTGTCGCTTCTTCTTGAAGAAGCGGTG
CGTTCCTACCCGACAGACGCCAGTGCGGACTCGTATTTGACATGGGTATCCGAATTCCCC
GCTCAAGTGGTCATTCTTGCCACTCAGGTGCAATGGTCAAACGATGTTGAAGGCATCTTG
AAGGCCGGTGATGCGAATCTTTCGGCGGTTCTCGAGCAGTTGGATAAGCTGCTACTCATT
TTGAGCGAACGTGTTCTCACAGATGTCAAGAATGATGTCCGGAAAAAGTACGAGCAGCTA
ATCACTGAGCTTGTACATCAGAAAAGCGTCACGAAACGCTTGAGTGAAGCGAAGGTTTGT
AGTGCAGAGGACTTTCGCTGGCTGTATCACATGCGCCATTACTTCCAAGCAAAGGAGGCA
AATCCGCTCAAGAAGCTTACTATCCAGATATCCAACGCAAGTTTTTCGTATGGATTTGAG
TATTTCGGAGTTGGAGAGCGACTTGTGCAAACCCCTCTGACCGAACGCTGCTACCTCACA
CTGACTCAGGCATTGGACTTTGGAATGGGTGGAAACCCATTCGGTCCTGCTGGTACGGGT
AAAACAGAGTCGGTGAAGGCCCTGGGATCCTACCTGGGCCGTTTTGTGCTGGTCTTTAAC
TGTGACGAGCACTTTGATTACCAAGCGATGGGAAGAATTTTCGTGGGTCTGTGTCAAGTC
GGCGCTTGGGGCTGTTTCGATGAGTTCAATCGTCTCGAGGAGCGTGTGCTTTCTGCTGTG
TCCCAGCAAATTCTGGCTATCCAAAGTGGAGTGTCATCGTTGAAGGTCAAGAAGGCGTCT
GCCAATTCGCAGGCAGCAACGAATGCCAGCAGTCTTAACACTACCATTGAGCTGCTCGGC
AAGAGCGTCAAGCTGAATCCCGATGTGGGTATCTTTGTGACGATGAACCCGGGCTACGCT
GGGCGATCAAACCTACCAGACAACTTGAAACAACTTTTCCGAAGCATTGCAATGGTTGCC
CCAGATCGCGAATTGATTGCACAGGTGATGCTGTTCTCCCAGGGTATTACTACGGCTGAG
CAAATCTCTGCTAAGGTTGTGCTATTGTTCAACCTTTGCGAAGACCAACTCTCAAAGCAG
CCTCACTACGATTTCGGACTTCGCGCGTTGAAGAGTGTTCTTGTGAGCGCTGGCCAGCTC
AAGCGGAAGATCACACAGGCACAGGACGACTCAGTACCAGCAAACATTGAGGAGCTGGAA
ACAAAGGCACTGATAGGCTCCATCACTGATACGATCTTGCCGAAGTTGGTTTCAAACGAT
GTGCCTGTGTTCGAGACGCTATTGAAAGGGGTGTTTCCAGGCACTGAAGCTCACTGTATC
GAAGAAGATAACCTCCGTGCAAAGATTGTGGAACTGGCAAGGAAGGACAATTACGTTGCA
AATGACCAATGGGTCGAAAAGGCTCTGCAACTGTACCAGGTCATGCAACTCCGCCACGGC
GTCATGCTTGTTGGCGCGTCTGGGACAGGAAAATCGAGTGCATGGCGCGTACTGATGGAC
GCTATGGAACTTGTCGACGGCGTGAAAGGCGAAGCCTACGTCATTGACCCAAAGGCTCTC
TCCAAGGAGCACCTTTACGGTGTTCTTGATAACACGACGCTAGAGTGGACGGACGGTGTA
TTCACGCATTTGCTCCGTCAAGTGCTCAACAGCGTGAGAGGTGAAAGTGAAAAGCGACAT
TGGATCATTTTCGACGGCGATGTAGACCCTGAGTGGGCTGAGAACTTGAACTCTGTGCTA
GACGACAACCGATTGCTGACGCTTCCGTCTGGAGAACGTCTTGAGATTCCGCCAAATGTG
TGGATCATGATGGAAACGGAGACGCTGCGCTACGCGACACTGGCAACTGTCAGTCGCTGT
GGCATGGTCTGGTTTTCACATGACACGGTCAAGACGTGCCACATCGTCGAGCACTATCTG
CTGAAGATGCGGGATGACGTGTCTGTCGTGTCATCATTCTCTATTCAGCCCAGTGAAAGC
GAGCTCGCAAAGAAAACCGCTCACAGCTACGTTGCTCTCCTGCGAGATCTGATTGATCGT
GGAGAGGGCATGCCTTCATTGATCGAGATCTGCTTAGAGCAGGCGATGGGTCAAACGCAC
ATCATGGAAGTCACAGCGCTGCGTCTGCTGATGTCAATGTTTACGTTACTTGGAAGAGGG
TTGTCTCGCATCAACGAGTACAACGAAGGTCACTCGGATTTCCCGATGACAGCCGACCAG
ATGTCCCGCTTCGTTCCAAAGTGGTTTGTGTTCTCGATTCTGTGGGGTTTCGGTGGCTCG
ATGGACTCTGTGAATCGTATCGAGCTGAGTAATTTTGTGGTGCAAACGCTTGAAAACCGC
TTGGTATTCCCTTCATCCGGGTCGTCGACTCCAGACAACAGTCTGCTCGAGTATGAAGTT
GACATCGATGGCGGAGAATGGCGTCAATGGCTAAGATCGATCCCACAATTGGATCTCGAG
AGTCACCAGGTGCTATCGACTGATGTTGTTGTAACTACGGTGGATACGATTCGCCACGTC
GAAGTGCTACGGGGATGGCTTTCGCAACATCGGCCACTCATTCTCTGTGGTCCCCCTGGC
AGTGGTAAGACAATGACGTTGACCTCGACGATCAACTCTCTTCCTGAGTTTGAGTTTGCG
AGTCTCAATTTCTCGTCGGGAACTTCACCGGAGCTTATTTTGAAGACGTTTTCGCAGTAC
TGTGAGTACAAACGTACTCCTAATGGAATGTTGCTGGCACCGAACGCACCAGAGAAGTGG
CTGGTCGTATTCTGTGATGAAATCAATCTTCCCGAGGCTGATCTATACGGAACCCAGCGT
GTGATCACATTCTTGAGGCAATTGATTGAGCAAGGAGGCTTTTGGCTGGGCGGCAAGAAC
GTGTGGGTGCGGTTGGAACGTATTCAGTTTGTGGGTGCGTGTAACCCGCCGACGGATCCA
GGACGCGTGCCGATTTCGCTGCGTCTACTGCGTCATGCGCCTGTGCTTTTGGTCGACTTT
CCATCCTATCCTTCGTTGAAACAGATTTATGGAACATTCAACCGTGCTTTGCTGAAGCTT
ACGCCATCTCTTCGATCGTACGTGCAGCCGCTTACGGATGCAATGGTTGACGTGTACGAT
AACAACCAGAAGAAATACACGGCAGAGATGCAGCCGCATTACATTTACAGTCCTCGAGAG
CTCTCGAGATGGATGCGTGCGCTGTACGAAGCAATTGAACCATTGGATTACGAAATTGAC
ATCGAAACGCTGGTCAAGCTGGTCTTTCATGAGGCACTACGACTTTTCATGGATCGTTTG
GTGACGTCTGAAGAGCAAAAGTGGTGCTTTCACATGGTGAAGGAGACTCTGAGAAACCAT
TTCCCTCAGAGTGCCACAGCTCTAGAGGTGGTGGAATACGGAGGTCAACACCCAATTTTG
TTCAGTACATGGCTCTCAAAGAACTACACGGAAGCCTCGACGACTGACCTCCGCAAACAT
ATTGAAGCCCGCTTGCGTGTCTTTTACGAAGAAGAACTCAACGTTCAGCTGGTGGTTTTT
GATTCTGTGATTGACCATGTGCTCCGCATTGATCGCGTTCTTCGTCAACCGCTTGGTCAC
TTGCTACTTGTGGGAGAAAGCGGCGCAGGAAAGACTGTTTTGTCCCGTTTCGTTAGCTGG
ATGAACGGCATGTCGGTGTTCCAAATCAAGTTAACGTCGAACTACAGTCTCGATAATTTT
GATGACGATCTTCGCGTTGTATTGAAGCGATGTGGCTGTGAAGCGGAAAAGATTTGTTTC
ATCTTTGACGAGTCGAATGTGCTTGACTCGGCATTCTTGGAGCGTATGAATGCTCTGTTG
GCTTCTGGCGAAGTGCCAGGTCTGTTCGAAGATGATGAATACACGTCACTGATGCATGCG
TGTCGTGAAGCTGTGCAGCGTGATGGCGTGATTGTGGAGAATACTGAGGACGAGCTGTTC
CGGTACTTTACCAAACAAGTGCAGCGTAATCTGCACGTGGTGTTTACGATGAACCCAGCT
TCGGGCGACTTCCAAAACCGTACTAACACGTCTCCCGCTCTCTTTAACCGATGCGTGGTC
GACTGGTTTGGTACCTGGAATGATCACGCACTAGCGCAGGTTGCGTATGAATTTACAAAC
ACATTGGATCTTGCTGGGTCTACGGACTTTGAAATTCCGAGTGATGCGGCCGAAGTGTTG
GCGAAATTGATTCCTCATATTGCTACGGGAACGTTCCGCGATGTACTGGTCGGAAGTATC
GTTCAATTTCACCACGCCGTCCTCCTGCACATGCGTCGGCTACAAAAGCGTCATATGAAG
TACAACCACATTTCGCCTCGAGATTATCTAGAATTCATTCGCCACTTTGTGTCGCTGTAT
TCCGAAAAGCGTGAGCAGCTGGAGGACCAGCAACTTCACTTGAATGTTGGTGTGCAGAAA
CTGCAAGCTACTCGTGAGCAAGTTGCTGAGCTACAAGGTCAACTCAGTCTCAAAGAGAAG
GAGCTCAAGAAAAAGGATGTGGAAGCCAACGAAAAGCTCCAGCAAATGGTGCAAGAGCAA
AATGAAGCACAAGAAAAAAAGAAGGACACCGAAGCACTTGCTATTGACCTTGCAGCCAAA
GACGAAGAGATCCGGTCGCGAAAAGAGGTTGTCGAAGCTGACCTTGCTCAAGCCGAACCT
GCGCTTCTTGACGCCCAAGCGTCCGTGAACTCGATCCGCAAAGCGCAACTCGACGAAATT
CGAGCACTCGCACGGCCTCCTGCTGCTGTTCGAATGACCATGGAGGCAGTTGCAGTGATG
CTAGGCGAATCAAGTCTGGAATGGGCTGACTTGCGTCGTTTCATTCGAAAAGACGACTTC
ATCTCGCAGGTTGTAAACTTCGACTCTGAGAAGCTGACAGCTCGCCAGCGGCACACGATT
CAAGCGAATTACGTGGACAAAGTGGATGAGTTTGATTATGAAAAGGTCAATCGCGCATCG
AAAGCGTGTGGTCCTTTATACAAGTGGATCGTCTCGCAGCTCAGTTACACAAACATTTTG
CATAAGATTCAACCGTTGCGAGACGAGGTTCAGACTTTGATTGATACGTCCTCTGACCTG
CGCGCTCGATACGAGGAAGCAAAGAAGACCATCGATGCGCTCGAGATTCGAATTGACAAC
TTCAAGCACGAATACGCGGCGTTGATTAATGAGGCGCAGATGATTACGAATGACATGGCT
TCCGTGTCTAAGAAGGTGGAGCGTTCGGTTGCGCTGCTAAAGAGTCTGCTGCAAGAGAGC
GAACGATGGGAGGCTGGCTCCAATGACTTTGAGACCCAGATGAAGACGCTCGTAGGGGAC
ACCTTGCTATCCTCTGCTTTCCTAACGTACATTGGTTTCCTTGATTTCCAGCAGAGAAAG
ATCTTGGTTCAGGATTGGCGCGACATTCTCGACTCGATGGGCATCAGCACAATACCACAA
TTGAGCTTTGTGGATTATCTCTCGCGTCCTAACGAGCAGCTGGAGTGGCAAATGAGCGAC
TTGCCTTCCGACGAATTGTGCTACGAGAACGCCATCATTTTGCAGCGATTCCACCGTTTC
CCGCTGATTATCGATCCGTCCGGCCAAGCAAACAATTTCATCATGAAGTACTACAGCCTC
AAGACGAACACGAAAATTGCACAAACTTCGTTCCTCGACAGCTCCTTCATGAAGGTCCTG
GCTAGTGCTATTCGCTTCGGTACTGCTCTCTTGGTTCACGAGGTGGAAAACATTGATCCA
ATCCTGAATCCCGTGTTGAACCGAGAGCTTTACAAGACGGGCGGTCGCGTTTTGATACGT
CTCGCAGGCGAGGAAATCGACTACTCGCCGGACTTTCGACTCTTTTTGATAACGAGAGAT
CCATCGTGCCGCTTCTCGCCCGACATCTGCAGTCGTGTGACTTTTGTCAATTTCACAGTC
ACCCCAAGCTCGTTAGAGAGTCAAGGACTGAGTATTCTGCTCAAGAGCGAACAGCCCGAA
GCAGAGGAAAAACGCAACAATCTTCTGAAGTTGCAGGGCGAATACCAAGCAAAGCTGCGC
GAGCTGGAGGATTCACTGTTGCAGCAAATCAACAACGTGCAGGGCAACATTCTAGACGAC
GACCGCGTCATCAACGCGTTGGAGAGCATGAAAGCCGAGGCTGCCCAAATCTCGCAGCAA
GTTGCAGAAACGGAGTCTACGATGGCAATTGTGGAAGCAGCAACAAGTCGCTATCGCCCG
CTCGCAAAGGCAAGCTCACGGTTATTCTTTGCACTGGAAAACTTGTCGTCGGTTCATTTT
CTGTATCAGTACTCGCTCGACTTTTTCCTTTCACTCTTGTCCAAGGTATTGTCCCAGCCG
ATTGAAGGAGGAGAATCGGTGCGTCTTGCCGGCATTTCTACTGAGCTTTTCGCGCAGCTT
GCTAGACGCGTGAGCAGAGGTCTTGCTGAAAACGACAAGCTGATGTTTGCGCTCCGTCTC
TCTCAAATTTATCTGGAGCTTGAGCAGCAAAGTGCTGCAGCTGCTGAAGGCGAGGCGATG
AAGGACGGTAGTTCTGCATTTGACGGACCTACTGATGAAGACGTCGACATGCTGCTGGGA
AGCTCGTCGACCTTTTTCAAAGCGGAAAGCGGCACTGGACAGCGTGACGAACTCGAGCAA
TTGCTGCCCGCTTTTTCGAAGACTGAAATGGACCAGTTGCTGAAATTGACAAAGCTGTCG
ACCTTCAAGCACCTCGAGGCGCATGTGCGTGAGCATGCTGCCGAATGGAACACCTTTGTC
AAGACCCCGTCGGCTGAGGATGCTCTTCCAGCTGATTGGGATGCGCAGTACGCTACAGCT
TCGGCAAGTCCTCGTCTGGCTGCGTTTCGAAACATGATTGTCATCCACTTCTTACGGCCC
GACCGGATCATGTTTGCATCCGAGCGATACATCGAATTGGTGTTCACAACGTCATTCCCG
TGGCGTGGCGAGATCGAACTCTCTAAGAATGTTGAAGAAGACACCCAGGCGACACGTGGT
GTGCTCTTGTGCTCAACAACGGGGTTCGATCCAAGTGCGCAGATTGATGAGCTTGCGGCT
GCCCAGCAGAAGAAGTACAATTCCGTGTCCATGGGTTCGTCCGAGGGCTTTGATGCGGCT
GAAAAGGGCCTGAATACGGCATTGAAACACGGCTCTTGGCTGTTGCTTCGCAATGTGCAC
TTGTGTCCGTCATGGCTTGTGAGTGTAGAGAAGAAGCTCTACAACGCACGGGAGAGTGTT
CACCCGAACTTTCGCTTATTTCTGACCAGCGAGATCAATCCGAACTTGCCGGTGAATCTC
GTCCGCATGTGCGATATCTTTGTGTTTGAGCCACCCAGCGGTATGAAGTTGAGCATGGTG
CGATCGCTTGATACGGTGGCAGCTGATCGCATGAACCACTCACCGGCTGAACGTGCTCGA
CTGTACTTGCTGCTTGCTTGGTTCCATGCGCTGGTACATGAGCGATTGCGCTTTGTACCA
ATAGGCTGGTCGAAAACGTACGAGTTCAGTCAGTCGGACTTTCGTGGCGCTTGCGATGTG
ATTGACCGCTGGATGGACTCAGTGGCCGGTGGCCGTGCCCACGTTGCTCCTGACAACATT
CCGTGGACAGCAATCCGAACTACACTGAAGGAGTCGGTCTACGGTGGTCGCGTGGACAAC
ACGTTCGACCAGGAGCTCATGGACACACTCTTGGAGCATGTTTTCACCGCAGCCAGCTAC
GAGAACACGTTTGAGCTTGTCGCTCCTGGTGAGGGTACAGATGCCGGACTGGTGATTGCT
GAGGGAAAAACGAAGGCGCAGTTTATGGAGTGGGTCTTTGCCCTTCCCACCACTAATCCA
CCTTCATGGATGGGTCTGCCACGCTCGGCAGAAACGATGGTGCTTATCAGTCAAGGTACG
CGCATGCTGCGTAATTTGCAGATCATGCAAGACTTCTATGGCAATGAAGGCGAAGACGAT
AGTGCTGGCACAGACGAGGACAGCAAGATGGTGTTGGGCACTGCTGCTGCCGATGGCGAA
GACGCGCGCCCCAAGTGGGTACAGGATCTCAATCGACGTGTCGACGTGTGGCTAGAGTTG
TTCCCTGTCGAGGGACTTTCCGTGCCTACTGTGCGCGATCCAGTACACTTCGGCAACCCC
GTCTATCGCTGTATGTTCCGTGAGCTGGAACTAGGAGCAAATTTCCTGGACAACGTGGCT
GGCTTGCTACGTACCGTGCAGCATGTGTGCACATACAAGAGCAAGCCTTCAAATGAAACA
CGAGAGGCTATGCGTATTCTCTATCGAGAGCAAGTGCCTGAGCAATGGAAACAACTGTAC
CGTGTCTCGAATGAGCTCAGCTTGAGTGAGTGGCTCACGGACTTTTCTCGACGTGTGCAT
CAACTGAAGGAGCTGGCACAGGTTGCTCCAGCGGATATTCTGCAGAAGCCAGGCGGTATT
TGGCTGGGCGGATTCTTCTCGCCTGAAGCGTTCGTGACTGCTGCTCGTCAAAGTGCTGCA
GCGGACCTCGGCTGCTCGCTCGACGAGCTGCATCTGCTTGCCGATGTCGACGACCCATCG
GGCTCATCAGCTGGTGGTTTTACCGCTCGTGGACTTTTGCTCGAGGGTGCTACTTGGAAC
CTCACTGGCTTTGCACCGTCGAATGAAATTCGCAACACTTTGTCAGCTTTGCACCTTCGC
TGGGCTCCTCGAAGCATGGAATCCAATCAGCTTCGACTGCTTCCAGTGTACTCAAACAGC
AAGCGTGAAACTTTGTTTTTCTCCGTGGCAGTAAATGTCGAGGATTCAACGTTCCCGAAA
ACGCAGTGGGTGCAGCGATCGGTGGCTCTTGTGCTCTGGGAATTGCAGGCCTAG
>maker-pcu_contig_4-snap-gene-0.31-mRNA-1 Kelch repeat protein
CCCTGACATTAAACGATCACGAATGACAAGTAACGGAGCAAGTGAGCAGCCCTCGTGGAC
AAGTGTGCCCTGTACGAACTATCGATTGGCGCCATTGATTGGCCCTGGTCATGCCAGTGT
CGTGCATAAAGACTCGCTCTACATCATCGGAGAGCGCGATCTCTCTACGGTGCCTTCTCG
TGGCAGCTCGCCAACCCGTCCCACTAGCAACTTTTGTGAATTCAATTTCGCTCGGGAGGA
GTGGGCCACGGTCTTGACTAACGGACTAGCTCCTAGTCAACGCAAGAATCATTCCGCGGT
CGTACACAAAGACTCGCTTTATGTCTTTGGAGGCTACGATGGCGACAAACGCTTGAACGA
TTTCTTCTCGTACAATTTCCGTACGTCCAAAACTTTTGCCTTTGTGTGGCGTCAAAAGCT
GAGGGGGTTTTCTTGTGGAAATACAGAGACGCAAACGTGGACCAACGTGTTTGTGAATGC
TGGACAACAACCCACGCCGAGATACGGCCACGCTGCGGTCGTGTACGACAACGCCATGTA
CGTCTTTGGTGGAAGTGACAGCCACTACGATCGAGAATCCATGTCAAGCCGCAGCTCGAG
TGACTATGGAAGAGTGGACTCTGGTCGCCACGTCAACGACATGCATTCGTTCAACTTGGA
AACCAATTCTTGGTCTGCGATTAGTACCACGGGAGAAGTGCCATATCCTCGTGAAGGAGC
TTCCATGATCGTGTACAAAAAGAGCTGTCTCTTGTTTGGTGGATATGACCACGAATTGGG
CCATCTCGACGATGTTCACATCTTTGATTTCGAGACAAGCGTTTGGTCGAGTCTAGAGAC
AAAAGGGAAAGCGCCATCAGGCTGCAATCATCCTCTGATAGCTTTACACAACAATTCACT
GTTTGTATTTGGCGGGAAGGTCGACTCGAACGTATACGAACTTAATCTAGAAACAAATGT
CTGGGGAATCGTTGCTTGCAGTGGCACAGCTCCTAGGGGAAGCAGTCCACTCGCTGGATG
TGTTCATGATGGCAACTTGGTCGTTTTGAGTGGAAAAGGCGACCCCGGCAGCTTTAAACA
GATTCAATTGCCTGAGAAGAAAGTCAACGTTACGAGTCATGAGGATGCAGGACTCAATAC
CGAAGGATCGGCGCTCTCTCACTTGCGTTCACTAGTCAACAACCAACAAATGAGCGACGT
GACGTTCTTTGGTACTTGCCGCTCCAAATGCATTCGACTGCGATCGGATCAAAAGCTCAC
ACAAACTGTTTGCTTTGAAGGAACGCCAATTTTTGGCCACAGGAATCTCTGTGTGCGCTG
CGACTACTTCAATGCGATGTTTTCTGGAGAGATGATGGAGAGCACAGCTCGTGTTGTGGA
AATCTCTGATCTCAGTCGAGCGACGTTCCTTGCTTTGCTAGAGTATGTGTATACCGATCG
CCTCGTTGTCGCGGACGAAGATGTCACGGAGCTCTTTGCTGCTGCCGACCAGTACGGAAT
CGAAAGCCTCAAGCAGCTTTGTTCTCAGAAACTCTTGCAATCGCTCTGCAGCGAGAATGT
CTCGAGCATTCTCCAAGCAGCTGATCAGCACAATTCCCCTTTGCTGCGAGATGAGTGCAT
TTCCTTTGTACTTCGATACTTTGACACGGTATCCAAGACGCAGTCGTTCCTTGAAATGGC
TCGAACCAATATTGAGCTGGTTTTGCACATTTTACAGCAGCGTTA
>maker-pcu_contig_4-snap-gene-0.27-mRNA-1 Conserved gene of unknown function
ATGACGAGCAAAGTGGATGACTCGACAGCTTCAACTTCAGAAGAGCCTCAAGTCGGTGGC
GGCAGTGGCGGCTTCAGTCCAAGGCCCTTGTCTACCGCTGTCCGCTCTCTTCAATCCGAT
GACATCACAACCGAGGAGCCGCTTGTGAAGAAGCGCCGTACCAAAAACTTCCAATTACGT
GAAGACTTGGCCAAATCTCGCGGCTCTATGACGGTCCACGTCCCCGCGTTCGAGCCACTG
ACGTTTGACACTTGGGACGAGTTCATCCAGGCCTGGAATAGCTACATGGCACGTACTAAG
ACCATGTATCGACGTCGTAGCTCGTCCACCACCACGTACTGGAACAACAAACACAAGTTT
AAAAAGTATCCCGTGCCTGAGAACTTCAAGTATGCTACAATGGCCTATTGGTGCACTCAT
GGATGCATCCAACCATCACGAGGCAACGGAGTTCGGACGCACTTGCACAATCGATTCACA
GGCTGTTCAGCGAGGATTACGGTCGACGTGGTATTTGAGGTGATGGAGGGAGATCCCAGC
AAAGTTCGCTGGCTCGTGCGAGTGCGCAATCAGGCAAAGAAGGAAGAGACTGACGTGTGT
TTGTGCGCTTTGGTTCAGATTTCGCAGCATAATCATCGTATCAGCGATGAGATCTACAAC
TGCTACACTAACAACAGCTCGGTGCCGGACGAACTACTGCTAGGTCCGAATGCTGAGCAC
CATCACAAGCAAGAATTGCAGCAAGTATACGAACCGTCAACCCGCACGCTAACGGAGCTG
GAACCGCTGGGAGTTGATCCAGGTCAGAGAATATCTTCACCTGATTCAAAGGTGAACGTT
AAGACGTCGGCGATCAGCACAGTCTCTGGACTATTACTGAAAGAAGCGCTGGCAAACGAG
CACAAAATGAACATGGCTGCCTCGGAGATGCAGCCGCTGCTTGATGAGCTGAAGAACACG
CCGTCGCGCGTAATTCATAAAAGACTACAGGATGTCTCGGAGATGGTTGCGCATTTGCAA
GCGAAGTGGCACCAAGACCGTATTGCAGAAGAAGCTGCGCAGGCTCATACCATCGTGCCG
ATTGTATCGTTGTCCGTTGAGCAAACCGCATCTGCACCAAGAGAAGCATTTGGCAAGGCA
ACCGCCAATAGTACTTCCTCAATTGCGATCGTGCATCCAGGCAGCGGATACTATACGACG
CCACGTATGGAACAGATACCAAATGAAGCAAACCGTGTGGCTTCAGCGTCTGCCAGTACT
GATAGTAGGTCGGGCGATGAAGTTGTGTCCACTTCAACTGATCCAGAGCTCTCCGAAAAG
AGTGGGCAGGTACTGGGGAATCAGCGTGGGCCTTCTGAAGCTGTTTAA
>maker-pcu_contig_4-snap-gene-0.22-mRNA-1 Conserved gene of unknown function
ATGTCAATGAATCGACTAAAGCTGGATGAGACTGCCTTAGACTTGTTCGCGCGGCGGCCA
ACACGAAGTTTCTATACAAAATTGAGCTTCATCGATGCGGCTACAGCAAAACAAGATGGA
AGAGAAGCTGGCTATCGACCACGGCAAGTTGTCGAGGTCTGTGGGGCAAGTGAGACGCCC
AAGACTCAAGTGTTGGAGCACGTCGTTGCCTCTTTCCTTACGAAGAACTACACATTGAGC
GACCAGCGACCGAAAGAGCGCGTTTTTGTCTTTGACCACGAATGTCAGATCTCAGCAACA
CGCCTGGCAGCTCATGTAGCTCGTAGATTGGTCGGTAGCCAGCGGGAGGAGGCGGTCGAG
GAGGCACTGAGTCGAGTGCAGACCTGCTATTGTCGAGACTCGTTTCAGTGGCTCGCGACA
CTCAACCACATTCATTTTCAGCTGTTAGAGACAGCGCCAGCACGGTCCTTCCATGCTATT
GACAAGATGACTGCGAAGAGTGTGGGAGACGGACTGGCGCTGTCGGAACAAGTATTTATT
TTCCTGAAACAGTTCATCCGACACCATTCTCCTATTGTTTTCGCGACCAAAGAGACCACA
AAGAAAAAGAATGACCTTGGCCGCGAAAGCAGCGACGAGTACGCACTGTTCGAAGCCAAG
TGCATCGTCAATGGAAAAAGGCACAAGAAATAA
>maker-pcu_contig_4-snap-gene-0.25-mRNA-1 Integrator complex subunit
ATCCAATTAGGTGGTGCAAACGATGGATTGTGCCACTTTTTAAGCTTCGGTGGCTTTGAG
ATGCTTTTGGATTGTGGTGTCAAGATGCAGTCGCTTCAATGCGATGTGCAACAAGGAGGT
GGCTCTATCTACAGTCTACAGCTTCCAGCGCTGAGTTTTGTGGATGTAGAGGCTCTCGAC
GTGGTGCTGCTATCCAATCATCTTACTTTGTTGGCTCTGCCATTGTTAACCGAAGCTCTG
GGCTTCAAGGGAAAGATCTACGCTACTCAGCTCACTTTAGACTTTGGTCGATTGTTTCTG
GAAGAGTTGGCATCGTTAACTCAAGGAGATAACAGTGCTGTCTTTACGTTTGAGGGTGTA
GCGGACGGGATGAAGACGGAACTTCCAATGTTTTCGTTGAAAGAGGTCGAGAAATGTTGC
AAGAGAGTTTGCTGTGTAGAGTATGGCGAGGTTGTACCAATGGCGTATGGGGTGCAGATC
ACAGCGCTGAGTTCAGGATATAGCTTGGGGGCAAGTATTTGGCTCGTGGAAGGACCGAAC
GAGCGATTGGCCTATGTAGCTACATCCTCTGGTGACTATAATCGCCATCCAAAGGAGCTT
GACCTATTGCCGCTTGTGGACTGCGAGACGCTACTGTTGACGGATCTCAAACCCGATCGT
GGTCCTCATTCAAACACGGAACGGATGGTGGAACGAGTGCTCAGTGGAGTTACTCGTGTG
CTCGAGCGTGGCGGTGTTTGTATTGTACCAACATCACCCTGTGGTGTTGTCTTTGACCTC
ATGGAGGCCGTGTATACTGCATGTTTACACAAGAAGCAAAAGGTTCCCATGTACCTTATC
TCGGATCATGCTTCACGCGTTATGGAGCTCACACAACTTGGAGCTGAGTGGCTCTGCGAG
AAAAAGATTGACAAGTTGTATGAAGGTGAAGATGCCTTCTTGCATGCATCTCTGCTGAAA
AACAACTTGTTTCATGCAGTTTCGGACGTGTCGGCAGCCTCGGCCGCGACTTTGCAGGAC
AGACTTTTACTCATTGCACGTACGCAGAATGGAAGTATTCTTTTCGTGGGGCATCCGTCT
CTCAAGTTTGGACGGGCACCAGAATTGATTCAGATGCTGGGAAACGATAGTCGCAACGCT
ATTCTTCTGATCGGTACGTCGTTCATGCTAGCGCCAGAGAAATCTGCGAGCCGAATTAAC
GAAACCTTCGAAACAGATCCATCCGTCGAGCCTACAGAAGCTTTTGCTCCGTTCCAAGAC
TTGAAGATTGAGAAAATTGCGTGTCCAATCGATCCACGATTAAGCTGTGGCGACGCTAAT
CAGTTCATTGCTCGCTGTTCTCCTCACAACTTGATTGTTCCGTACGACTACACTATTGCA
TCACCAGCGTGTACAGCGGAAGGAGCCGAGCCGTCATCGCACTTTTCACGTGTACTCCCA
CTTCATGAACTGACTACCGCAAAAAACAAGACGGAGCTGCTGATGTTTCCCATGAAAGAG
TTTGAGCCGATTGTGATTGAGAAAGCATCAAAGTATTTGGATGGAAGACTTGATCCGAAG
CTTGCTGCCCAGGTCACAATTACGGAGGTGAATGGAAAAAGTGCAGCCTGTGTAAGTGGT
GTGCTCAATGTGAAGCGAAAAGAATACGTGCTCGAGCCCCTTCCAATGGCTCCGATCTTA
CCACCATCCTCTCTTACGAGCGACGAGTCAAAGCCAAAAGGATCGGTCAAGCGCAAAGCC
TCATTGATCTCGGACTCTGATAATCGCAGTACACTCCAGAGTGTTGACTTTAAGGAAAAG
AGCAGCCTCCTCTTGGGTCAAGTGGATGAAGACAAACTAACAAAGCAAGTGAAAGCGCAT
GATCCGCAAGCGCAAGTGTACATTTCACAAGGTCAAGGAGATGCAGACGTTTTCATGAGT
ATTCCTTCGCTTGATGCCCGAATTACTCTATGGAAAGAGACTGGGAAGACACTCGTCGAG
ACTGAGACAGAGGACGCTCGTGCGTTGTTAACGTCATTCATCTTAGCACAATTAGTTGTC
ATCACCCGAAGCTAG
>maker-pcu_contig_4-snap-gene-0.28-mRNA-1 Gene of unknown function
ATGAAGGCTCAAAGAAACGGTACGATCGCGAAGCGTATTGTTCAGAAGGTGAGCATGACG
ACGTGCGTGGTGTTTAAAGTCTGGAGCAGGTGCGATGGTATCAAAAGACACGCGCCCAGT
CTGGTGAAAGAGTTGGCAAGAGCGTTACAGGAGCGCGCAGCGGTGGTGTTCATGGTCGAG
TACATGATGAGCAAGCTCTACTCGCATTGCCAGACGCTTTCGACCGTCAGATACACAACC
GACACGAAGCTACCGAAGCGGAGAAAGCGCAAAGGCGTAGTGCTACCACACAACCGAGCT
GAGGTCCAGTTTGAAGATAAACTGCTCCAATGCGACCATGTAGAGTGGATCGCCAAGTAC
TGGGACCAAGACCTGAACGCCGCCGTCAACATGATCAACCTGCTCTAG
>maker-pcu_contig_4-snap-gene-0.23-mRNA-1 Conserved gene of unknown function
ATGGAGCGTGTGGAAGACGGCCCGAGTTTGAACATCGTTCCGGCCATGTTTCATGCTGGG
ATTTCAAACAAATTCACCAAACGCCATGTTGGGAACTTTTGCGATACCACATTGACCGCA
GCATCTGCAGCAAAGCAACGAGCAGAACGAAAGTTGGAACGACAAGCAGATGCGATTGAA
AAGCAGCAACAAAAGATTGACAATGAGGTGAAGGAAGGACTGTGCTTTGTCAAATATACC
ACGTATTCATGA
>maker-pcu_contig_4-snap-gene-0.26-mRNA-1 Kinesin family member 1B isoform alpha
ATGTGTGACCATCAGCAGGGCGGGAGTAGTAACCAAGAGGATAGCGAACTTTGCCACGCT
GACGACGATCGGGAATGCTTCAACGAATTGCTCGCAGAGACGTCAAGCATTGCATCCAGC
GACTGCAATAGCTTTGCATGGAGCGAACAAGGCACAATTACCGCAGTGCGTGTGCGGCCC
ATGTCAGCGTTGGAAAAGAAGAGCAATTATCGTGCTATCGTCGATATGAGCAGCTCGGTG
ATCCGAATCGTCAACCCGACGGCACTTCATGTATCCACACGAAGCACAGCCCAATCGAAA
GAATCGACGTCAGCTACAGCTTCGGCCACCTGTGCAGCTCATTTTACGCAAGAGTTCAGG
TTTGACTACAATTACTGGTCGCTTGATCATTCATCTGCTCGCAATGCGGCCACGCAAAGC
ACAATCTACAGCGAATTAGGTGTCCTCGCACTTCAGACAATCTTGCAAGGTCATGACTGC
TCTATTTTCGCGTATGGTCAAGCGGGTGCAGGCAAGACGTACACCATGATGGGGAGCAGT
AGAGAGCGCTCATCTTTGACTGCACCAGTGCGAGCCAACAACAACGGTAGTAGTTGTAGT
AGTAATGCGGGATCTTCGAGTACGCTAGCAGCATCCGAGCGACGAGGACTGATTCCACGA
CTATGTCAAGACCTGCTGACCGAAATGGACGAAAGGAAAAGCTCTGGGTTTGCTTGCGCT
ATCACCATGAGCTATGTGGAAATTCGTGATGAACGAGTCTACGATTTGCTCTCTCAACCC
TCGCTCAAGACATCTCTTAAGGTTCGGGAACACCCTGAAGAAGGTGCTTTTGTCGAGCGA
GCACAGCGCGTGCATGTTACGAGCTATAAGCAAATCTTGGAATTGCTTGAAGAAGGCAAC
CGATCACGCACGAGGACATCTACGAGCAATACTGTACGTAGCCACCCTAGCCGTCCACAC
ACTGTGTTGTTCCTTTCAATTGCGCAAAACGCACCGGTCGATCATGAATCGATGGCATCA
AGAAGTAGAAACCTCGAGATCGCAAGAAAGAGCCGAATCTGTTTGGTTGATTTGGCCAGC
AGTGAGCGAGTGGATCACTCTGGGGAAGGCGGGCCGCGTCCTCGCGAAGCTGCGAATGTC
AATCGTTCCCTTGCAGCTCTAGCCGATGTATTAGGCGCTCTAGCAAGACGCAAGTGCAAT
GGTTTTGACGACACTTCTCAACATCAGCAGACCTTTGTTCCTTACCGAAATTCGGTATTG
ACTAAGCTATTGAAAAAAGGCCTCGGTGGGCGGGCCAAGACTATCATGATTGGCGCCATC
AGTCCATGCTGTGCACATTACGAGGAATCGATCGCTACATTGCGATACATTGAGCGCACA
AGGAGTGCGTACACCACAGCGCGCACGCAAGTTCATGTCAGCGGCAGCTTCCCGAAGAAA
CGTTTGAGCGACGTTGTCAAGCTCAAATCGATCCTTTGTGCCTCCAAGGAGATGGGAGTT
CCATCAACTATTGACGGTGGAGATCCAGAGCATCCTGACGAGTGTCTTGGTTGTGAAGTA
TGCGAGCAGAGATCCACTAATGACAACGCAGCAGCAATTGCAGATCAAATTACCATACGA
AACAAGACGAGGAATGCCATTGCAGGTTATGAGCAAAAGCCCATTGCCGCTTGTGGTGAT
CGAAAGCAAGATGAACAAAGTGCCAGACTAATGCCACGGAAAAGTCTCCACTTGTTGAAT
TTGATTGCTATTCGTCGCAGCTGGGAGACATTGCACAAGTATCGTGCTTTAGCTCAGTGG
AAAAAGCTTGTGCCTGTCATGGCAGATGCTGTCAACGAACCACAGCCGATGCTCGAAATT
GGGAAATGCATTGAAAGCAAATTTGCTCCATTTCGAAAGGCAGGCTGTCCTCCACTGCAC
ACGCACACGTCAACACCTGAAACACGCACAATAGTTGCCCCTGCCAAGGATGTGGTTGCG
GCTGTAGTCACGACGGACGCAATTTGCTCTTCGGTGGTCCAAGAGTTTCTGTTTCCACGT
CAAACTAACGCAAAAGTGGCGTGTGGCCAGCAATCAAGCACAGGAGCTTCATCGTCGTTA
TTGGAGCTGCTGGCATGCTGCTCGGAATTTGATCGGTCCGAATTTCGCTCGGACCGCCGT
GAGAATCGCAGCAAGAGTGAAAGGCACTTGACTGATGACTGGTGTCATGCTGAGGTGAAG
TGCTCTCAGATCAGTCTTCCTATTGCAACCAAGACACTGCAATCTGAGGACATCGTGTTG
CCATTATCATCAGCACAACTTCGTGATAAGTGTAGCACCATGCACTCTGCGCTTTCGCTT
TGCGTTAACTCGATTGACATGGCTAGAAGAGCGCTCGATTCCAGTATGCACACTCGGCGT
CCTGTAGTCGAAACTGGGATCGAATTCGAGCTTCTTGGGTATTTGGATAAACGGTTTATC
GTGATAGCTCGTCGCTTGGTAGACATGATGGCAACAATGGTAGCGCAACCAGACGCCGAG
ATATCGTCTCGATCTTGCTGTGGCTTGCTCGCAGAACTGGTCGATGATTATTGCTGGCAG
ATTATAGTGAGACTGTGTGATCAGCTCACTAGCGCTTCCGACTCGCGTATTGCTGGACGG
ATCCGACTGGAGGAGCACCTCGAGAAGTTTGCTGACCGCCTGAAACAGCAGCTTGTACAG
ATACCTGACATGGCTCGTAGTGGAAATGATCTTGGGGCAAACGAGCGAGTTGGTGCGGTT
CTTTTTGTGACCACGGAGCTGCTTGTAATGACCGAGAGAATTAAAGCGGTTTGGAGTTTA
GCAAGACAGAAGAAGCGAGGGCAAGTGCTACCGGAAGTAGCTGCTATGAATGATCGAAAC
GTGGCGACTCGGAGTGCCAAACTATCGATACTGATACGGGAGGCGCTTTCTATTGCTGAA
GTACGAACAAGTGAGTTCAATGAAGCAGATGATGCAAAAGATAAAGATCAACGGCAGCTA
ACGAACGACGTCGCTGATGAAGGCTCCAGTACAAGGAAAGAACTGGTGACGTCACTCATG
CGAGCAAACGTGAAGCTACAAAGCGCCCTGACGCAAACTAGTCAAGCTGATAACGACAGC
ATTCAATACTTAACGACGATTGCAAATCTGGAACGAAACTTGTTTGAATCGCAGCGACAA
CTGGAATCGAGACAAATGCATGTGGAAGACTTGGCGTCAAGACATGCTGCTTTGATGGAA
TGCAATTCAGCTCAAGCAGACAAGATTCTTGCATTAACAAGGTGTGCTAGTGTTGACAAA
CAGCGTCTGCAGGAGTTGGAGTTACAGCTTGCTGCAATCAAAGAGGACCGAGATGAGCGT
ATGCTCTTGTTGTCTCAGACTGAAGATGCGCTTGCGAGTGCACTTGTGCGTGAAAAACGA
TTAAGGACTCAGCCGCTTGTGCCGCCTGCTGTCGAAGTGGAAGACACGAATTGTTCGAGA
GACGACCTGCATAAAGCGACAATAAAAGTGGCCTCTTTGCAAGAAAAGTCGACAGCGTTA
CTTGGTCGCTCAACGCTGCTGAGGGCTACACCTAGAGAGATAAATTCTCAAGTACTCGCT
CGACAATCTGCAGCACAGCTGCCTATAGTAGAGAGACAGCAGGAGCGTGAGTGTCGAGGA
AGTATGACTGTGCTCGAGCAGTCTATCGAAAGGGACTATCGTGATACCATTCGATGTCTT
GAGGCACAAGTGAAGACTCTGTCCACTGAGTCTAATGCTCTAAAAGATTTCGTGGCAGCG
AGAACGAATGAAGTTGATGAACTCAAGAAAGCTCACGGTGCAGCTAAAGCTCAGATTCAA
GAGTTGGCGAAACAGGTAAAATTGTCGAAATCGTTTCATCAAGGAATATCACGTCAAAAT
TTGCAAGAAAGCGCATGTAGATGGATACAATGTGGCTTGGAGCGAGCTTGTATCAAGCAG
CTGAACAGCCAGCTAATGGAGAAGAAGGAAACCTGCATGATGCAACTCGCTGATGCAGAG
TCTTTTCGTTGTCAAGACGACAATGAACACTTCTTACGTCAAGTTATAGACGATGGCAAA
GTCGTAGTAAGTGAACGATTGGACAGTCTCGATATACGGCTTGATGAAGGGATATCGGAT
AATGATGCAGTGATTGCGAACAATACTCAAGTGTTGGAGAGAGTTCAAGACGAGCAGAAT
TGTTTACGATCTTCACTTTTGAAAACATTAACGGATCTAAGTGCTCTTACAAACGAATTG
CTAGTTGTGTGCGAG
>maker-pcu_contig_4-snap-gene-0.24-mRNA-1 Conserved gene of unknown function
ATGCGGAAGCTTGCAGCGATTACGGAAAATCTCCATCGCCAACAAATTCGCGAGGTCAAG
CGTTTGCAACGGCGACTTCACTATGCGGCGTCAAGGATTCAAAGAGCCTATCGAGTCCAT
TGGGCTCATGTTATTCAAGTAAACACCAATGCCGCTGTGACGATCCAGACTTTATCACGT
AAATATCTTGCTCGATGCTTGAGTTACAGTGTGCGGCAAGAGCGCAAAGCGCAGCAATTG
CATTGTTCGTCCGTGCTGATTTCCAAGTGCATTCGAAGAATTGCCGCGAAAAGCATTCGC
GCCAAAGAGATGGAACGCAGACGTTGGGCAGCTTGCCGCATTCAAAGTATGGCTCGAATG
CTTACCGCTCGATCCTATGTCCAAGAACAGCGGAAGCAACAAGACAAAGCAAAACTTCAG
AACCGAGCAGCTATCGTGATTCAGTGCAATGTGCGAAGTTTTATCACGCGCTTGATTTAC
CTCGATGTGCTCTATTTGATCTGTCGGATTCAAGCTGTGATGCGTGGATGTCTTGTCCGA
AGACAGCTGCGATGGATCTGTGCAACTCATGTGAACGCAATCTCGAAATTGCAGGCACAT
GTTCGTGGATTTTTAGTACGGAGAAGGAGGAGAATTGGGCAAAGTATCGCTACTAAGGAC
ATGACTTTGCCTAGCAGTCGATCGACGCAGTTTGTGGCTCAAACTGCATCTCCGCATACG
GAAACACTGAAGGAAAGCGTTCAGGATCGTGTTGAAGCAAGAGCTCGCGCAGCACGAGCT
TCTTCGTTCTCGTATACTGGCGATGAAAGGACTGGAAGGAGCAACTTTACATCATTTGTC
AGGACCTGGACGGGGCTTGGATGGCAATCGACGGCCGAGTCTGCAATCAAACGCTCGTAT
TGGTTGCCAGCAGGGGCTAGTTTTGACAAACGGCTTCCGGTCTTACCAGTGTCCAAGCGC
ATGATGGCATTAGAGCAGTTTACCACGAATGATGGAGACGAATGGCGGCTCGCAAAAGCT
GCTTGGACGCCAAAGAAGCGTCCGCATCAGAAGCCTTGTCCTGCTCGACTCAGTCCTGTC
GTCATAGCGTCTGTCGGAACCGAAGGCAATGAGGTCACGTTGCTTGAAGCAAAGACCGAA
GATGATGGGGACGCGTTGAAAAGACAGGAGCTTCTGCAACGTCAAGAGGAGCTCAAGCTT
AAGCTGCAGCTTCGGCGGAACGAGGAAAAGCGTCGACAGGATCACGAACTCAAGCTCAAA
CGTGAAGCCGAGGGGGAAGCACTTGAGCGAAAGTTGATGGAGCGTGAGGAGAAAGTGGTG
CGTCTGCATCACAAAATTCTTTGTCGGCGTTCTAGGGAGGGCAAAGTTCGACAGGTAACA
GCTGCCCAACGTCGTGAAGAGCGAGAACGATTAGCTCTAGCACGCGAAGAGAGACACGTT
CGACTGCATCTCAAGTTTTGTGCTCGTCAACAGCTTAAGAAGAGACGACAGCGACGTGGA
ACAGCGTCAACAACGACTAGCGACTCGGAATCTCAGCCTCCATCGACTTCTTCAAGTCGT
CATGAAGGTCATATACGACCAAAAGCAGTAGCTGCTAAGCGCAGACCTCAGTCTCGATCA
AAGAACGGAGACAGTCTCAGTAGTGACGACGACGGTGATATGTCGTTTCTTGATATTGAC
TTTACCATACCAGCTTCCATGAAGCCAATCAAGCAATCTGGGAGATACAGAGGAAGTTTG
CCGTCAAAGAAGCTCGGTACGCAGGAGTTCAAACCCAAGAAACGATCTGTTGGAGACAAA
AGCATTAGCAGGAAACCGAGACTTTCGATACCAATACAAAGGTTAACGGAGGAAGACCAA
GATGATTGTGGATATGGCGATGAATTCGATGACCTTGTGGATGAAGCAGCTTTTGGCCAC
CTCATTTGGTAG
>maker-pcu_contig_5-fgenesh-gene-0.2-mRNA-1 Gene of unknown function
ATGTCGCTAAGTGCGTTCGTAGCTGGAGTGGCGCTGGGTGGGTTGCGCTATGGCGCCATC
AAGCTGCAGCTGCTGGAACGTGAGAGTGTGGTGCTGTACTCGGTGAATCAGGTGAAGGAG
AGCTTCCATACCGATGGACACCTTAAGGCGCGGAACAATGCTCGATACGAAGCACTGCCA
AGTCGAGAGCACGAGTACTACACGTATATGCGGGAAGGCTGGAACTCCAAGGTGCTGGCG
CTTCGCTCCAAGGCTTACGATTTCTTTGACGTCAAGTAG
>maker-pcu_contig_5-snap-gene-0.22-mRNA-1 GH13071
ATGTCGGGGGCGCTGTCGCCGTCTGTGCCTCCGCCGTTGGCCCCATCGTCCAATAGTTGC
AGACCCAAGCGTCAGGCTTTCTCGCGGTTCCTACGACGCTCAACGTACTTCAAACGGCGG
TCGCGTGCGGTGGCACCAGCAGAAATCAGTACAAATTCGCATCTTGGCGCCAATGTACAC
CCTCGCAAGCGTCGTGACGCCCATAGTGATGAACTTATCCCACGGAAGCAAAGCGATGCC
ATTCACAGTCAAACAATGTACCGCGCTCGCTCGTTTGTAGGCGAATTCATGCGGCAGCTA
AGCGTCGAGTTGTTCTTTGTGATGATTGTGCTCTTCTACGGCGTCTTTGTGACGGTACAG
CTCACGATGGGCGAGGACACGCTCGTGTCGTACAAGCTTGCAATTGACGTGACCGATATT
ACCGTAGGCTCGATTTTACTGCTCGAAATCTTGCTCAAAGTGTTTGCCTATGGTGTGCAC
TACTTGAGAGATGTATGGGCGCTATTTGACGCGCTTGTGATTGTCGTGAGCTTTGTCTTG
GGAGTTGTAGCGGCCATGGGGACAACGTCTTCGATTGTCGTCAAGATCTTGCGACTACGA
GTGATTCTACGCGTTTTGCGAGTCTTGGTGGTCTTTGAGCGAGTCAAACAGCGATCGAAG
TCCATGAACCTCATGCACTTGAACAAGGGAGCGATCACGTCGCCCGTGGAGCACGTCTTG
CGAGTCTTGAATGAACTACGCTTCCATCCTGCCATTCGTCCATCGCTGCGAGACGGACTG
GACTTTGCTATTGACGCAATCAAGAACAATCGCTTATACGATGCAAACGACGACATGCTA
GCAGTGGAAGGATTCGATGATGATACGCAGAATTGGCTACGGGGTGAGATCTTAAAGAGA
AATGACTTGAGCAAAGTACTGCCTGATACTAGAGAAGAGACCGAAGTGCCTAGTTTGACT
CGTAAACGTCGACGGTCGTCCACAGGGAGCTCTTCATCGGGCGTGAATGAAGCACTTAGC
GTTTCTAACAGTGGTAGGGAAGCTCCAATGTCCAAGCCGCAATCCCCTCATCGACATCGC
CATGGCCATTCACCTTATCATGCCAATCAAAGTCTTTTTGCAACGCTCGACTCGGCGTCG
GAACTTGAGTTGCAAACTTTGCTTCAAGGTGTCAATTCGTGGAACTTTGACATTTTTCGT
GTGCATGTTGTATCGGGTGGCAATGCCTTGTGCTACATTGGACACCATTTGCTTAGTGGC
TCTCCCTGTCAAGCATTGAACATTGAGAACAATGTGCTCGTCAACTTTTTGTTAGAGATT
CAACGGGGCTACATTGCCACCAATCCCTACCACAATGCCATTCACGCGGCTGATGTCCTG
CAGAGTGTGCATTATTTCCTCATTCAACCCGAGCTTACACCGTATCTACGGCCATTGGAT
CGTGCTCTCTCGCTCATTGCTGCTGGCGTGCATGACTTTATGCACGATGGCTTGAACAAT
GGCTTTCATATCTCTACCGCGTCGGAAATTGCGTTGCGGTACAATGACCATGCAGTGCTC
GAGAACTATCATGTTGCTCAATCTTTCTTGGTCATGAAAAACGCCGATTTGAATGTACTT
GGGCGCCTTGCACCGGACGACTTCAAGTACGCGCGTGATATGATCATTCAAATGGTATTA
GCCACGGACATGGCCAAGCATTTCGAAGACGTTGCGCTCTTTAAGACGAACATCCTCTCG
GCAGCTTTGGACGAAGGTGCCGTTTTGATCAAGAACGTAGGCGACAAGAAGCTCTTGCTC
AAGATCATTCTGCACACGTGTGACGTATCAAACCCGACCAAGGAGCGTGAAACGATGCTC
CGTTGGACCGATCGCGTCGTTGAAGAGTTTTTCATTCAGGGCGATCTCGAGAAACAGCTT
GGACTCCCAGTCTCGCCTTTCATGGACCGCGAGACGATTGTCCTCAAGAAGATGCAAGTG
GGTTTTGCTGACTTTATCGTGTCGCCGCTCTTTAGTGTCTGGGCTCAGATTCTTGGCAAT
GTCAATGCTGGAGCTTATCGCGCCTTGATCTCGAACCGCGAGTTCTGGGAGTCTCTCTCG
GACGACTTTAAGCCCCACATGATCAAGGACATGATCCGAGATTTGGGTGCACAGCGGCAA
CGCGAGACTATGAGCCAAACGACAAGCTCAATGGAACAGCCGTCGCCACGCTCGCGTCGC
AGTATCACGAGCATGATCCTGGGGACAGATGACGGATGA
>maker-pcu_contig_5-snap-gene-0.16-mRNA-1 Guanine nucleotide-binding protein
ATGGACGCACAAATAAAGCAAGTCAAGCGCGAGGCGGCGCTGCAGGCATGTCGCCGTGAG
GAGCTAAACGCGCTCAAGCAAGAGCGCAAGGAACGCGCCAAGATCTCTACAGGTACTAGT
TTTAGTGGCAAGCAGAAAAAACAGCAGCTTCGTGCGCGCAAGCAGCGTCTGACCTCTCGT
AAAGATCAAGAGGCAGCATTGGATCTACAAAGTGTACAATACGAAGAGTTCTACGCCGAG
AAACCATTGAGTATTGAAGCAGATGAAGAAGACAATGAAGACAGGGACGCTTTTCGCACT
GAACCGGACTTTTTCGCTCGGAATAACGATCTGGACAACGATCTCAGTGCTCGACTGAAG
CTCACGGTAGCTCTCGGAAAGAACAACAAGGATGCAGTGGGCAAAGAGCTCTCGAGTTAC
TTTGTGAAAGAAACAAAGGAGCAGATTCAGATGAGACTCATGGATGGACAATGTCCGCTG
GATTTGAGCAAGAGAGCGACCCCACTGCTCGCTGTAGTGAGTGACCGCGATCCGATTCTA
GACCACCCTAAGCGACCGAAATGGACGTACACGATGTCCAAGGAAAAAGTGGACAACAAT
GAGAGTCTCATGTTCGACCAGTGGTTGACCAAGATTCACGACAAGTACGACAATGAGCAC
TTGAACCATTTTGAGCACAACTTGGAAGTATGGCGGGAGTTGTGGCGCGTTACAGAGCGA
TCCACGCACATTGTGGTCGTGGCGGATGTGCGGAATCCTCTGCTTCATATCCCTGCGTCC
GTGTACGACCTCGTCACCAAGGAAATGAAGAAGCCGATGGTCGTAGTGCTCAATAAAGTT
GATCTCGTTCCAACTGATGTGGTTCAGCTGTGGAGGCGCTACCTCACTGGTCGATTCCCT
CTTGCTCAGCTTGTCTGCTTTTCGTCCCGCTCGAAAGCTGTGCATGGTGATAATGATATC
AGCGCTCGACGCCGTGTCCTCAGCAAGAAGCTGGAGGTGGGAGATGCGTCAGCAATCAAG
GGTGCAGTTGATATCCTAGTGGCTTGTGGTATCAAGCCTACAGAAGCACAACAGCTTGCT
GAGGAACTGAACGCAAACTTGACGGAGCATGAAAATTCGCAGCAACAAATTGATGCAGTG
CGAAAGAAAAAGCCGGGCGGCAAGCGGCGCAATAAACGCAAACAGCAGACTAGGGGCGCG
GCCCAGCAGGGCAGAGCGGGTCGTCATGGTTTGGCTTCAATTCGTGAGTGTCAACATTGT
GGATGTGATGATGCTGTCGTCGCTTGCATGTCATGCGCGACTGGTGGGCGGCCAAGCAGC
GCCGATGCTAATGTCAAGGACGAAGCGGATGCTGTTGCTCGGGGATATCTGCTATGCGCT
CGATGCGACCGTGAAGAGCACGCTGAGCTCAAAGGCCACTTTAGCGTGCGCCTACAGTCT
GCGTCCGCTGCTATATCGGCAGACCCCACAGAGGCTGGTAGCGCTCGAGCTACTGGCCTA
ACCAATGCACCTGAGGTGACTATCGGTCTTATCGGACATCCGAACGTGGGCAAGTCTAGT
GTCTTGAATGCACTAGCGGGCAAGAAGATTGTGAGTGTTTCTCACACGCCAGGACATACG
AAGAGACTTCAGTCCATCATGATTGCTCCTAAAATCTGTATCTGCGATTGCCCTGGCCTC
GTGTTCCCATTCGCTGGTGTGCCAAAGTATCTGCAAGAGCTTAGTGGATTGTACCCGTAC
TCGCAGATTCGTGAGCCATACTCAGCAGTGCGTTTTCTGGCAGAGCACGTTCCGCTCGAA
CGTATCTTGAACCTCAAGCCTCGCATACAACTTTTCGATGGCGTAGAGGAAGAACTGAAA
TGGACACCATGGACTTTGTGTGAAGCATACGCAGAGAAGCGTGGCTACCGTACAGACCGT
CGCGGAAGGCCCGATCACCAACGTGCTGGATCGGAGCTGGTACGCGACACAGTAGACGGC
ATTTTGCCCCTGTTCTTCCTTCCTCCTGATTACACTTGCAGGGACATTACGCCAACCAGC
ATCACAAAGTACTATGAACAGCAAGAAACCGCGCACGAAAGCGACGAGAGTGACGTTGAT
GCTGAAGACGCAGACAGCTTAGACGAATCTTCTGCGGCTCAGTCTGCAGGAAGAAACAAT
CACAACCCAGCGCCTACGAACGCGTTCAGCCTCTTGGACTCAGACTCGGACTCGGACTCG
AGCGACGAAGACTAA
>maker-pcu_contig_5-snap-gene-0.25-mRNA-1 Eukaryotic translation initiation factor 5A-1/2
ATGGCTGAAGAGGAGCATGATTTCGAGTTCCACTCGACCGACGCTGGTGCTTCGGCGACT
TACCCCAGTGAAGCTGGCCAGATTCGCAAGGGCGGATTTATCATGATCAAGGGCCACCCG
TGTAAGGTGGTGAGTGTGTCGACCTCAAAGACGGGCAAGCACGGTCACGCCAAGTGCAAC
TTCACGGCCCTGGACATCTTCACTAACAAGAAGTACGAAGACATTGTGCCTTCCACGCAC
ACCACGTCGGTGCCCTTCGTGTCGCGTGCTGAGTACACGCTGCTTGACATCACGGACGAC
GATTTCTGCTCGCTCATGGACGACTCTGGTGACACTCGTGAAGACATCAAGCTGCCCACC
TTTCCGGAAACGTTTGCTGATGAGATCCGCGCGGACTTTGACGATGGAAAGCAGCTCGTG
CTGACGGTCTTGAAGGCGTGCGGCACGGAGCAGATCATTGCTAAGAAGGAGGACCTGTCG
TAA
>maker-pcu_contig_5-snap-gene-0.24-mRNA-1 Gene of unknown function
ATGGAAGTACATGACGTCTCTAGTGCTGTAAATGTCGTGGCGATGGAGGAAAAGGTCTGC
GTGGACAATGAAACGAGGTGCTCCGAGTGCGGCATGATCGACAGCACCACACGCGGCGAC
CAGCTGCGCGTCTGCGTCGGTTGTAAACTTACAGTTCATGACAAATGTTACGCTGAGGCG
TTGCCGGATGCGAAAGAGGAGACGGAGAATAGTGAGACTACGAAGAAAGACGAAGCGGTA
GAGACCTCTGAGTGGAAGTGCGATTGTTGTCGACGTGGAGTCCAGCGACAGATGGTCAAG
TGCGTGTATTGTGGGCAAACGGGGGATTCTGCAGCTTTAAAGGTGGTGGAGACTGGTAGC
GACGCTGCATTTTGGCGTCAATTTGCGGGCTTGAAGGATGCGATAGAGTCGAAGACTGAG
AGTGCGGTGCAATGGGGACATGTGCTGTGCATCAATTGGGATCCACGTCGATTAGCTGCG
CAGACTGTAAGGGAAAGTAGGATCAATTTTGTTGATAAGGTGTCGAAGAAAGAATGTACC
AAAGAAGCTGCAAAAGACATAGCGGAGGAAGCTGATACGGAAGCTGCTAATGAAGAAACA
GAGAAGACGGACAAGTTGGTCATGGAAGAAGGGGAGGAAGCTGTTCCAGATGCCAACGAA
GTGCTGATGAAAAATCTGCTTCCTCCTGGTAAGTGCTGCTTCTGCCATTCCAGCGAGGGC
GTTCGAATACAATGTCGACGAGTCAAGTGCGCGCGCGATTTTCACGCGATGTGTGCACAC
CAAGGAACTGGCCACGTGGAGCTTCGAACTGATCATCTCGTGCAGTTTCACGCATATTGC
GACCGTCACGGTGAGAGCACGGAAGACATTGGCGACCTCTTGGCCAAGTTAATCACGCGT
CCCATTCGGTTACTTATCGGTCGCGATGACATGCGTCGATTTGGCACTGTTGCAAAACGT
TTGCCGGATTACGTCAGTGCCGGTGTTGTGCTGCGTGATTTGGCAGCCTTGATCATTGGA
TACTGCAACAAAGGTCTTCGTGCGAGCAAGAATGAGCCGCCTGATTACAATGTCAAGCAT
CTACAAGTACTTCAGTTCTTTTTGAGCCATGTGCCTCAGCTTGAAAAGGTGTACGCTCTG
CCGTCAATCCCCGCGCGAGACTTTATCAATGATTCAAAGCTATTTCGTCATCTGGAAAGG
ACATTTGATCCACCAGGATATGTGGCCAAGTATCCTGGTCCATTCAGTCAAGTGTATACT
TGTGATGTGTGCTTTGATCCTTTTCATGAGCGACAACATTTGTTCTACTGTGCTGGAGAA
GACAAGAGTGCGGTTCCGCACGTTCAGCATTGGAGATGCACGAAGCGCCGATCACACACT
CGCGATCGTGAGCGATATCTTTCAAGCACGAGTGCAAAGAAACCACGAAAAGTGATTGCC
ATTGTGCAGGACGGTGTGCGCAAAGACATTATGCTACCGAAAGGCCTCACAAGCTTGACA
GATGATGTCATGTGCGGCGTCTGTCGAGCCCCAGTTGATGCACGTGGTCTAGTTGCTTCC
CACAAGGAGGCAAAAAGTATGGAGTTTGAGAAGAAGGCAAGCAAATTTGTGCAGAACGGG
TGCTTTATCAACCATTTTGGTGCTAAGGGCTGCTCTTATGGACCAAACGCGTCATTTCGC
AAATCGGCGAGACCTGCTGACGGTAAATCCAATGGCAGCTCGACGGGACAGCAAGTTGTA
GCCCAACCAATGCTAGGGCCTCCAAAGATGGATCGGATCAATGTTCAGCGTACCACAAGG
TGGCTTGCTTGTGTGGCTCAAATTATACGTCTTGTTGGGACTTCAGCTTCCACAGCTTCA
GCTGACGTATCCAAGTCCACAAATGATGTTACCCCCTCCGCCATTACTGCAGCTTCAGTT
GTTGATGGTGCAACGGATTCTGCTGGAATTAAGCCATCACCAGACATATTATCACATGAC
AGCTCTACAACAGCATTAGCACATGAGGCATCGAAGACTAAGGCGGAAGATGGAAGGTCG
CTGGCACTTGACAGTACCACCGTCGCCAAGACGTCTTCTACTGCGCCGTTGCCAGCGTCA
ATAGCGAAGGAAACGCCATCGCTCGTGACGCCAGCTGTACAAGCACTTTTCAACGAAGTG
ATGCGCCTCGTACGCCCATATGATTCGTACGCGCTGAGCAAGTTGGAGACTGCGTACGAT
ATGCTTCTTCACCGCAGTGGACCCGGTGTCGCAGTGTTGCGCATGTTCACGCACGAATAC
ACTCGTTTCGTGTACATCAAGCACACACGCGCCGTGGAAAAGGCACGTAATGAAAAGCGC
AAGCGTGCCGAGTACGAGGCGCAAGAAAATCGCGAAAAAGAGCGCAAACGCATGAACCTC
GAGGCTGAGCGAGCGCTCAAGAAACAAATGCTAGCAATGCGAAACAAACAACGACAGCAT
CTCAAGGCCTCGTCAAAGTAA
>maker-pcu_contig_5-snap-gene-0.18-mRNA-1 UV radiation resistance-associated gene protein (p63) isoform 3
ATGATAACACCGTCCAGTATCGCTGGAAGCTTCGGCGGAGCCATCAACATGACCGCTAGC
AGCATCGCACCCACGTGGACCACGCAACCACCATCTGGTCGCTCGGCGACTATCACGCTG
CAGCAACTTAGTGGCTTTAGCATGCGCAATTTGTCCGTCCACGGCACGAGCGGTGATTCT
TTACTCAATGTCTACTTTAAACTTGGTACAAAAGCTTTTTCCTCTGTCTTGGTTGCTACT
CTTTATCCTCATTTTTGTTGCTCTTTTGCGCTTGCAGTTGTGGAAGGTCGCGTCGTCTAT
ACGAGCGAAGTAGCGCGCAACACGCTCAATCCTGTGTGGGTGCCATTCCAATCCGAGGAC
AATGGTGGCGGTGGCGGGTTGGCAGGCATAGAAACACTGCTGAGCGGAGGCACGAGGTTT
GACATTGTGGTAGTGCGTGTGCACGACCTAAAGACGAATCGATCACGACGTATATCGCGC
ACGGCGCGTGAGCGCTTGTCGCTTGGAGACGACCAGCCCGTTAACAACTCGCGTACATTC
TCTGATGCCAAGAGCAACAGTTTTAATGAGGCTGACGACGCAATAATTAATGACGGCTTG
ACTGACTCGGAAACGCCGACACACGCGTGTAATTCGAATGGAAATGGCACGAAAGTGGGT
GAGGAAGACGTCTTGAGTCTCAGCTTTGGAGTGCGAGAGCTCGAACCGTTGCCCGTGGCC
CTCACAGACTTGATGAACTTGCCATTGAACACTTGCTTGTTCGAGTTCTCGGGTCATATG
TATGTGCACCGTGATGTGCTTGAACTACTGGTTGAAAAAGGTGTCATTGCATTTAAACAC
TCAAGGAGGAAGGGCTCCGCTATACCTTTGAAGGATTACAGCTTACATGAAGGTGTGGAT
GCATTAGAACGCATTTTGACGACCAAACAAAAGATCACCGAGTTGACTGCAGCCAACGCA
ATGCTGAAGGAGCAAATCCGGAACAAGTTGCTACACTCTCAGAAGCGAATTGTGCGCGAA
CAGCAACGCACGACTTTAGAGGAACGTGTTCGCGCCGCAAGAGCGCGAGTGGCGGAAAAA
CGTCATACTTTGGCACGGTTAAAAGCAGTGATGGAGGACGAGCGCCGTACATTTAAAACC
GATATACATATTGCCAAGGCGCTCGTAAGTACCATGCAGATGACGATGCGCTACAAGGAC
GAGCGGCAGAACATCCTCGAACGTCGATGCGAGGTGTTGCGTGCGGCACACAAGATTCGT
TCACGACAAGCGATGCTTGTGAAGCAGCTCGGCACTGTGTACCCCATTGAGTATGTAGGT
GCTGGCGAGTATAGCATTCGTGGTATTCGCATCGCTAATTCGGACCTCACGGGCGGCGGC
AGAGCTGATGAGGAAATGATCTCCACAGCTTTAGGATACATTGCGCACTTGGTGTTCATG
CTCAGCAAATATCTCCACGTCAACCTCCGGTATCGTGTGGTCCCATATTCGTCGCGTTCT
TTTCTTAAGGACGAGATCAATGACCCTCAAGGCGAATATCCATTGTACAAAAGGGGTGTT
GAAAAGGACCGTCATGAAAAAGCAATTCGGTTTCTTCGCAAAGACGTAGAGCAGCTTCTG
TTTGCACGAAGTTTAGATCCCACACAAGAGGCACCTATTTTAGCTCGACTAAAGGAGCTC
ACAGATGCCGAGAGCACTTGGCTTGCAATTGATCGAAATGTAAGTAGCAATGCAAGTGGT
TATGAATCGGGCGCTATTGTGCCCAGATAG
>maker-pcu_contig_5-fgenesh-gene-0.1-mRNA-1 Proteasome subunit alpha type
ATGCCTGGAGACGGATATGACCGCCACATCACCATTTTCTCACCTGAAGGACGACTCTAC
CAGATAGAATATGCCTTCCGTGCCGCAAAGGAGTCCACGCTCACATCTGTGGCAGTACGC
GGCAAAGAAAGCGTCGTCTTTGTCACTCAGAAGAAAGTGCAGGACAAGCTGATTGAGCCC
GACTCGGTCACGAATGTGTTTCAAATCACACCTGAGATCGGCTGTCTGATGACAGGTCTT
TATGCCGACTCGAAAGCGCAGGTGCAGCGTCTGCGTTTCGAAGCTCACGAGTTTGAGAAC
AAATTTGGCTATAAAATTCCGTGCCATGTGCTGGCCAAGCGTATCGCTGACGTAGCACAG
GTGTACACACAGCACGCCTCAATGCGCGCGTTTGGCGTTGTTACGATGCTCATCAGCGTG
GACGAGGAAAAAGGGCCTCAGCTATTCAAGATTGACCCAGCCGGCCACTTTTGGGGCTAC
AAAGCCACGTCAGCAGGTGTCAAAGAGCAGGAGGCACAAAATTATCTCGAGAAGAAAATC
AAGGCCAATCCAGCCATGGACCACGAATCGACGCTGCACACGGCCATCACGTGTCTGCAG
TCGATATTGTCCGCTGATTTTCGTCCCAACGAAATCGAAGTGGGTGTCGTGTTGCAAGGC
CAGCGATTCCGTAAACTGACCGAAGACGAGATCGAAGCCCACTTGAACTCCATCAGCGAG
CGCGATTGA
>snap_masked-pcu_contig_5-abinit-gene-0.47-mRNA-1 Whole genome shotgun sequence assembly, scaffold_100
ATGAGAGACCGCGCTGCCTCCACCTCGTCGGATGAAGCCGATTGGCGAGCATGTGTAGAG
TATGAGGTCAAGCGTGTTGTCGTAGGCGATTTGGAGGTGCAAGTATTCCAGATGGAGGAG
CTTCCAGTCGCCGCATCGCTCTTTATGCTGGCGGAGATGGATGCCAACGTGGCCGAGATT
TCCGGCACACGTCTTTGGACAGGCTCGTATTTCCTCTCACGGTATCTATGGTGTCATCGG
GAGCTTGTGCAAGGCAAATGCGTGCTGGAACTGGGCGCCGGCACTGGTATCTGCAGCATC
GTATCGTCCAAGCTTGGTGCATTAAAGTGTTTAGCTACGGATGGGGATAAAGAAGTGGTA
GAACTACTGGCCAAAAACGTGCAGGTGAACAAAGTGGAGGACGTCGTGACTGCTCACTCG
CTGTATTGGGGCGACGAGGTGTCAACACGGACGCTGTTGGAGGAAGTTCCGGACGCTTTA
ACAAATGTCGATGTTGTGCTGGCCGGTGACGTGCTATACAAGAGCGAATTATTGCCGCTG
CTTTTCGCTACTGTCACACGAATTTTGACTTCAGACGATAGTAGAGTGCGAGCCTTCGTG
TTGTGTCATATCCCTCGAGCTGACGTGACACATGACCTCGTGCAGAAGCAGATAATCGAT
TCTGGGCTCGAATTCGAAGAGGTTAAATTGCTTACAGAAAACGTGATTGCTACGACAATG
GAACCGAAGGAGTGTCCTGTGGAGGATGTCGAACGTGCGAAGCTGTACTACATCACCACA
AAAGCGTGTCGAACTGCTTGA
>maker-pcu_contig_5-snap-gene-0.20-mRNA-1 Conserved gene of unknown function
ATGGACTCGACAGATGGGACCGCGCCATCGACCAAGTCGATAGTGCACTTTGTGACGGAA
AACTCGGGCTGGACATTCAATTTAATTACGACGCATCTCTTGTGGTGGATTGCAGGCTTC
CCGATTGCTCTTGAGTACGGCTATTCCAGTGATTCGTACAACGCCAAGGGAGGACTTCCA
TCAGGTCCTGATGGGTCTGGGATCTACATCGTCACTCTCTTTGTGTGTCTTCTTTGCACC
GTCGTGTACTTTGAGCGCTTGATCTCCTACTTTGGATGGTTCAGCGGTCCTGCCCCCAAG
GAACACGCCGAGTGA
>maker-pcu_contig_5-snap-gene-0.23-mRNA-1 Gene of unknown function
ATGGTGACGCTTTTGCAATGGAAGATTGACATAAACTGGCTGCGGGCGATGTACATTGGA
CTGTACTTTGCTAATGCCATTTTTGCGACCATGTTCAAGGCTTTTGGTGACACTGTGTTG
TCTTCTTTTGGCACGTTTGCTGATTGTGATCGGACGAATAGCACGTCTTGTCAGGGCAAT
CAAATGGTTTTTCGAGCTAGCTTTAGTATATCCACGTTCTTCCTTGTGCGTGCAGCACTC
AGTCGATTTGGTTGGGTAGTGCCACGAGCACGGAAGATACTCCTTTGGACTGAGATGGTG
GCATTTATCGCATTACTTGTTGGATCCTTTTATATTCCCGATTTTTCATCATATGTCGAA
GTGGGCTTGCTGCCACCATGTGCTATATCAGCGTACTTGGTGCTCATGTGCTGGCAAGCC
TTGCTCAGCAATCCAGACAAAAGCTGTGAATATCATGATCATCCACCAGCTTTGCAGAAA
GATACGAAGTCGACAAATACAAACAGCATGATTGTTAATGCCGTGATTGCAGCCTTCACA
ATGACGTGGACGAGCTGGCGCACATCCAGCGCAGCCACAAAGCTACTCGTTCGACCCAAA
CTCACTACTCTACCGAGACAGACCCATTTAGTGCAACCGGGTAGTCAAAATTCTCACCGA
CACGAATTTGCTGCTGCGGTGGTTGTCGATGAAAGTCCTAGTGTCACACCTGCTGCAATC
ACAGTAGAGCCACTTGAACCTTATCAGGAACTTGTGCATGAACCTTGGCAATTTTACAGC
ATGATGTGTCTTGCGGGCTTATACATGGCCATGGTGCTCACAGACTGGAACTCGGCCGAC
GGGTAA
>maker-pcu_contig_5-fgenesh-gene-0.13-mRNA-1 Actin-depolymerizing factor 7
ATGGCGGAACCTCACATGAAGACGGCAGGCGTAGCCCAGTACATCCGTCACCAGGATGAC
GTGCCTGCTAACGCTATCGCACCCACAGACGCTGTGACGGCCGAGTTTAAGCAGCTCAAG
ATGCGGCGCAAGTATCGCTATATTCTGTTCCGCATTGAGGGCGATACGGTGGTCGTGGAT
GCCACGGCGCCGCCCTCCGCTACGTTCACTGATTTTAACGCTGCGCTGCCTGACTCGGAC
TGCCGGTACGCCGTGTACGACCACGAATACCTGACGGGCGACGGTCGCAAGTCCAGCAAA
CTCTTTTTCGTGACGTGGATTCCACAGAATTCGCACCCAGGTTTCAAGATGGCCTACACG
CACGCAAAGAGCGCTATTCAGAGCGTATGCGAAGGCTGCTTCGAAGTCAGCGCCGTGATT
AAGAAGGAGATCGCGCAGGGCATGGAGATTACGGACGAAAATGCGTCTGACTCGGACAGC
GAGTTCGAAGATGACTAA
>snap-pcu_contig_5-abinit-gene-0.84-mRNA-1 Intraflagellar transport protein 172
ATGCAGCTACGTCACTTGACGTCGCTATTGCAGGCTACGGAGGGCATGTGCAAGGTCACT
GCTATTTCCTTCTCGCCCAATAATCGAAGACTTGCAGTCGTCACCGTCGATCGCGTCGTG
CACTTGTTTGACGCACAAACTGGAGAACGTAAGGACAAATTCTCGACAAAAGCGGCTGAA
AAGGGCGACAAGAACTACGTGGTACGAGCACTTGAGTTCTCGCCAGATTCGTCCAAGCTT
GCAGTGGCACAGAGCGACAATATTATCTTTGTTTATAAGCTCGGGATCGAATGGGGAGAC
AAGAAGAGCATTTGCAATAAATTTGCACAGCCTTGTTCGATCACGACACTCACGTGGCCA
AGCACACACCCGAATGAGATTGTTTTCGGGCTAGCAGATGGCAAAGTCAAGATTGGTCAG
TTGCGCAGCAACAAACCGGCCACGCTTTACTCCTCAGGATCTTACGTAAGTCGTGTGTGC
AGTAACCCAGAGGGCACCGCTATCCTCTCAGCACATTACGATGGGACCATTTACCGCTTT
GTCTTTGACGATGTCACTGGTGGTCCAACCCAAGCTAAGCTTGTGGTGCATTCGTGTATA
CCATACGCGCTCTCGTGGGGAGAGAGTATCGTTGCTGCAGGCAACGATCGACGTGTGTCA
TTCTACGCCAAAGATGGCACTCAGCTCCGTACTTTTGACTACTCAGGGGATGAAAACTGT
GGAGAATTCACGTGCAGCGTCTTCAATCCGACGGGGGAATCGGTTGTTGTGGGCAACTTT
GACTCATTCTACACGTTCAACTATCAGCATAAGACCGAGTCTTGGGAGCTCGTGGGGACC
AAAAGCATTCCCAATCTGTATTCAGTCACAGCCCTCGCTTGGAAGCACGATGGAAGTCGC
CTTGCTGTAGGTTCAGTGTGTGGAGCTCTAGATCTCTATGATGCCTGTGTGCGACGTTAT
CGGTATAAGGGTAAGTTTGAGTTCACGTATGTATCATTGAGTCAAGTGATCGTCAAGAGG
CTTACGACAGGGGCACGAGTGGTTGTACGTTCGGCTTTTGGCTGCGAGATTCTCAAGCTA
AACGTGTTCCAAGATCGATTTCTTGTGGGCAACACCACCAACACACTATTAGTCGGAGAC
CTTGATACTTCACGCATTAGTGAGGTACAATGGCAATCCACCGGTGCGGAGAAATACATG
CTCGATAACGAGAGTGTTTGTATCGTGTACCAGGCAGGTGAGCTGTCCTTGATCGAATAC
GGCCAGAACGACCTATTGGGCTGTGTGCGGACGGAACACTTGAACACGCACTTGCTCAGT
GTACGCATCAATGAGCGACCCCTTCTTGGAATGCCACAAGACAACAACGAGCAAATGGTA
CCGCACGAGAACAAGAAGATTGCTTACTTGCTGGATCTACAAACGATCTGTATCACTGAT
CTCCATGCCCGTGCTGCTTCTACCGTTAATCACGACTCTCGTGTGGATTGGCTGGAGCTC
AACTCACGTGGCAATCTGCTGCTCTTTCGTGACAAGCGACGTCAGCTTCACCTCTTTGAT
CTCGACGCGCAGAAGCGCAGTACGCTGCTAAATTACTGCAACTACGTGCAGTGGGTCCCT
GAATCGGATGTGGTTGTAGCTCAAAATCGTGGTAACTTGTCGGTCTGGTACAACATTCGC
GCGCCCGACAAAGCCACAGTTTACCAGATCAAGGGCGATGTGGAGCAGATAGAGCGTGGC
AATGGGCGAACTGAAGTGATTGTGGACGAAGGCATGAATACGGCGTCGTACCAGTTGGAT
GAGTCATTGATTGCCTTCGGTGCTGCTGTAGATGACGGACAGCTCGTAAACGCAATGTCC
ATTCTTGAACAACTGGAGCTTACACCTGAGACTGAGGCTATGTGGAGTCAATTGAGCCAA
GAAGCATTGACACAGAATGATCACCGTATAGCCGAGCGATGTGCTGCTGCACTAGGAGAT
GTTGCGCGGTCGCGGTATTTGCGAAAACTCAACAAGTTGGATTGGCAAGAAAACACTCGA
CTCAATGGCCTCGCTCATTGGAAAGTTCGTGCGCGACTTGCTTTGCTCAAGAATGATTTC
CGTAGTGCCGAGCACTTGCTGCTTGCTCAAGGCCAAGTGGACGAAGCCATTGAAATGTAC
CAGCACTTGCACAAATGGGAAGATGCGATCCGTGTAGCTGAGGCGAAGAATCATGCCGGA
TGTGAACAGATGAAGCGAAGCTACTACAACTACCTTGTGGAGTCTCGACAAGAGGAAAAA
GCTGCCGCAGTTAAGGTCAAAGATGGCGACTATGCAAGTGCAGTGAGTCTTTATCTCAAG
GGTGGATTGCCAGCAAAGGCTGCGCAATTGCTGAATCAGCGAAACCTTGGTCGCGATCAG
AAACAACTTCTCGAGACCGTAGCTGATGCTTTATACTCGGCAGGTATGTTCGAGAAAGCA
GGTGATCAGTTTGAAAAGATGGAGCAGGAAAATCGTGCTCTTGCAGCGTTCATCAAGGCG
AATGCATTCCGTAAAGCTGTTGAACTCTCACGAAAGCACTTTCCCGACAAAGTGCTGCGT
CTTGAAGAAGCTTGGGGTGATTATCTTGTATCACAAAAGCAAATGGATATGGCAATCAAC
CACTACATTGAGGGCAATGTGCCCACAAAGGCGGTCGAAGCAGCTTTAAATTCGAGGCAG
TGGACCAAAGCTAGCCAACTTGTGGAGAACCTGGACGACAATGTCTCGCTGCCGTATTAT
CGACGTCTTGCTCGTCATTACCAGGACGCAGGCAACTTGGAGCAGGCGGAGCGGTGTTTC
ATTAAGGCTGACGCTGCTCGTGACGCTGTAGAAATGTACACACGTGCAAACAAATGGGAC
GCTGCTTATCAGGTTGCTCTCAACCATTTAGACAAATACGAGACCGAGCGACTTTATGTG
GAGCAAGCGCACCGAATGGAGCGTGCTGGAAAGTTCAAAGAGGCCGAGAAACTCTTTTTA
ACAGTGAATGAGCCCGATTTGGCTATCAACATGTACAAGAACCACAAAAATTACGAGCAA
ATGATTCGTTTGGTTACCAAGTACCGCAAGGATCTGCTGAAGGATACCCATCTGTACTTG
GCTCAACAACTTGAACATGAAGGAAATTACAAGGAAGCTGAGCATCATTTTGCAGAAGCT
GGCGAGTGGCAAGCTGCTGTCAACATGTACCGATCCAACGATATGTGGGATGAAGCGATA
CGTGTGGCCAAGTTTCACGGCGGTGTCAACGCTTCCAAGCGTGTGGCTTATGCTTGGGCT
ATGGACCTTGGAGGTGAGCAAGGTGCTAAGCTTCTCACTCGTCTTGGACTTATTGAACCG
GCAATTGACTATGCTATCGAGAGTGGGGCCTTTGAGCACGCTTTCGAGCTTGCTCGCAAT
TGCGCTGTCAAAAAGCTCCCGGAAGTGCATCTCAAGCACGCGTTGTTTCTGGAAGATGAG
GAGCGCTTCAAAGAAGCCGAGGAGGAATTTATCAAGGCTGGCAAGCCTCGCGAAGCTCTA
GACATGTATGTGCACCAACAGGACTGGCAAAATGCCATGCGCGTCGCCGAAAGTGCTGAT
CCTGCATCTGTGGCCGATGTCTTCATCGCTCAAGCACGACTCTGGATTGAGCGCAAAGAA
CACCAGCGTGCAGAAGGGTTCTTTCTTAGTGCTGGTAAACCGGAACTGGCACTTGCTGCG
TATCTGGAAGCAGCGATGTGGCCCGATGCCGTGCGAATTGCGAAGCGGCATCTTCCGCAC
AAACTGATGGAAGTCAACATGGCTCATCAGCGTGCTATCTTCTCTGGTGGACCGAAAAAG
AAAGAAGAGCTGATGGAGGCTTGCGAAATGTGGGTAGCTTCTCAGCAGTACGTTCAAGCA
ATCGACGCGTATTTGTCGATTTCTATCGATCAGATCAGTGACGTTGGAGAGCTCGAAGAG
CTATGGGCGAAGGCTGTCGAGCTTTGTGCCAAGCACGACCCGAGCCGCTATAGGTCTATC
GTGGAGGAAGTGGCTTCACGACTTCTTGGCATGTCACGCTTCGACGCTGCTGCTGAGCAC
TTTCAGTCGATTGACAAGATGAACGAAGCTCTGGATTGCTATTTGCGAGTGAACAATTGG
GCTGCAGCTCAAAAGCTGTGCGAACAGCATGCGCCAGAGTTGTTTCCTCGTCTTGAGCGA
GCACAACAAGCTAGTGCCTTTGGATCTGGTCCTCACCATCCCGCAGAGGCGAAAGCGGCA
GGCCGCTCTTACACTCCATCCACCGATACCAAGGTTCATTACACTTCAGAGAAGGAGACA
AAGCTTCGTTCTAGTGGAGGCGAAAGTGAAGACGCTGGTCATGGCAATACTGCTCTTGAT
GCGTGGATGCAGCGTGGCGAATGGGACAAAGTGCTATCTTCTGCTGCCAAGCACGGTCCG
GCGTCCTTGGCGAAATATTTGGTGTTGCGGTGCTCGCGGCTGTGTGAGCACGACGAGATG
GCTTCCGCTATAAAGACAATCTCTGAATATGGAATCCCGCTTGACTCGGATGCGCTCGAC
ATGACAGAAAAACTCGTCCAAAAGACCCTTGGATGTGGTCACGCATGTGAAGAGAATCCA
GAACACCAAGCAGCTTTACCTGAATTGGTGAGGTGTCTGCGCAAACTTGTGAAGGACCTG
CGTACAAACGAAAAAGAGTTCCCAAGCTCCCGCGTTCAAAAGTTTGAGCAATGGCTCCTC
GTGACGCATTTTTTCATGATCAAACACCAAGCAGCAAATGCTGGGCTTGATGACGTCGTT
GGCAAGATCAGCATGTCTTTACTGCGATTCGTGTCGGTCCTTCCTGCCGACAAGATGTTT
TACCTTGCAGGTACAGCCTCGAGAAAGAAAAAGTGGCTTAGTGCCGCTTTTGTGTACTTC
AACCGCTATCTCGATCTCTGCGAGGCTATCGACGACGGTGACGCCAGCAACCTGGACAAT
ACCGACTTTATGGGCACGGACATCCCGTCGCCGCTGGAATTTGAGCTGCCTGAGACGCAC
TATCTGGCTGAGGAGAGTGCACGCGAGGAGATCCGCGACTGGGTGCTGACCATCTCGATG
GACCAACAAGTGGCTGAAAAGCTTCCCGAGCGAGCGTGTTTGAATTGCAAGGCAAGTATC
TATGAAGCCGCGCTGCAGTGCTCCGAGTGCAAATCCGCATCTGAGTCGTGCATCATCACG
GGCTTCCCGGTGGCTCCCAAAACGACAGTGCACTGTGCCACCTGCAAGGTCATTGCTGAC
CGCGAGACGTGGAACAAGTGGGTCAAGCAGTTCGGTATCTGTCCGTGGTGCTCGGCTCCA
CAGAAAATGAGCTACTGA
>maker-pcu_contig_5-snap-gene-0.31-mRNA-1 Kinesin
ATGAGTGAAGCTGACGTGGACATTGACAGCTTGGAACCAACGCCCGAGTATTCAGTGGAC
TCAAAACTGTACGCCAATTACAATAAGACGAGCGTCGTCGTCGACGACGACAAGTCGATC
GAGATACCGTCGGACCGCTTCTCAGGCTCCAAATTGCGTACGCCGGGCAAGATGTCCAAG
ATTCCTGCACCCAGTAAGCGGCCAAGTAGTATGACTTCGATTGCTGTACTAAAGGGCGAA
CAGGTGCCTAGTCGACTAGGTGCGACTTCGAGGACGATGCCTCGTGCGGCCGAGAAAAAG
ATGCAGTGTGTGGGCATTGCGAGCGATTTCGAGTCACGATCGTCAGTAGAAGATGATGCA
ATGAAGCGGCCGTCAGCGCTTAAGACTCGGCGTGCATATGCGCATCCTGCAATCCACACG
ACTGACGAAAGCTGCGAACTTAAGAGAACAAACAGCAATAGTAGTTTGAGCAGTATTGCT
AGTAGTGTGGCAAGTGTGTCTTCTTTATCGAGGTCACGGAGTAAACCACCGAGCAGTGCA
GCAGCAGAGAGGAGGAAAACGCTGCATGAATTGGTGGAGAGCAACAAAGAAGGACGACGC
AGTAGTTTGAGCTCGCAATCCTCGTCCTCGTCAATGTCCTCGTCGGCAACGTCAGTGTCA
TTCCGACCTGCTGCATCAGCCAGAATAGCAGGGTCAAGGATGAATACGACAAACACACGT
GGCTCTTCTGTCTCGGCATCGCCAAGACGTGCCAAGGTGGCGTCACTTACGCACAAAGTG
TGGCCAGCTACAGCTCCTTCTCTGACGATGCTTCCAGAAGAGTTTACCTTGAATGAAGAG
TCAGTGATCGCCTTGAAAGAAGACCACGAGCTGACAGAAAATGGTGTGCACGAATTGCTC
ACGTACTTGTCTTCGGAGTCAGCGCTGACCACATCAAGTATGAAAGCTCAGCAAGAAGAA
ATGAAGCTGTTAAAGGCAGGACTGCGTCGAGTGAGCGCCCATAGTCAAGGGCTAATGAAA
TGTTGTGAAGCTTTTGAGGCGAGGACCTTAGAACAGAACGAGTATGTCAATGCGTCTGCC
GCTGAGATCGATCGGCTGACTCAGATACTCAATTCAGAGAAAGCTACGAACGGCACAAAA
GAATCACTTCCAGAGTTAGAGCCTGAGGACCGTCACGGCGATGGACCATTGTCTCGGTCA
TCTCATCCAACATCAGACTCGGAGACTGCTTCGACTACATCGTCCCAAAACATTTTCTCG
AGAATGTCAAGTGTAGAAGCTGATCGACAACGTCAAGAACTTCAGCATGCAATGCAAGAA
GATTCGCCATTGTCGGCTTATGTGCGGACAATTTTGAAAAAGGCCACGGACAAGATTGAA
GAGAAATGGAAAATGCGGTTTGCAGAGCAGCTCATGGAGCATGAACAAGCTTTGTCGCAA
GAGCGTGAGCGGTCGTCGGCATCGGTGCTCTCTAGTTCGCGTTTGGTTACTGAAACTTTG
CATGGCAAAGACGATGAGCTCAAGGCCATTGAAGAACTTAACATGAACCTCAACCAAAAG
GTCCGGCAATTAGAATTGGACTTGGATGCTGCTTGCTCGGAACGGGATTTCTTCAAGCAG
CAAATGGATGATGATGATGACGAACGATCAGTCAATGCCCATAGCTTTTGGAAGAAGACG
ACAGACTTGGCCAAGCAGAACCGCAATCTGACCGAGGATTTGTCCCAAGCGAACAAAAAG
ATCGCACACCTCAGCGAAGCGATCGCGATCATGAAATCGAAGGCATCGAGTCTGAAAACC
GAAAACGGCGATCGGGTTCGTGCAACCAAGTCCATGATCGCGGAAAAGAACTTGTTGCAG
GACAAACTTGCAGCCATGGAAGCAAAATTCGAAGACGAGAAGAATCGTCGGGAGCAATTT
CAAGTAAATGTCGAGCAATTGACGGTGGAAAACACTGCTCTGTATGCGCAAATGGTGGCT
CTTCAAACGACACATGAAGCCAAGATGGAGGAACTGCGAGCTTGCTATGAAAAGCGCAAC
GTCTCGCTTGCAGGTGAAATGAAGCTGTTGCAGGATCAAAATCGCCTGATGCGGAAAACG
GAATCTCGCGCGCCACGACCGTCGTATGACAGCAGCAGCGTCACTAGCTCATCGAGCAAT
GGCAATTTGATGTCTCAGGCTGATGATGAAGAAGCAACTCGACGTATTCAAGAGCTGACC
GACGATTTGTTGGAAGCGCGACAAGAACTCACACAAAAGTCGGATGTCATTGCCGAACTG
GAGACAAAAATTGCCGAGGGGGAAAAGATACGCCGCAAGTTGCATAACACGATTCAAGAA
CTGCGTGGCAACATTCGTGTGCACGTTCGGCTGCGACCGTTCCTGCGCTCCGATGGCGGG
GAAGCGTTGGCTGAGAGCCCGCAGTCGGCCATCATGTGTGATACATTTGCGTCGACGATT
ACGACCAATGTGAACAATCCGCACACTTTTTCATTTGACAAGATCTACGGTCAATCGGAC
TCGCAGGAGTTCCTGTTCAAGGACGTATCGGACTTTATTCAATCAGCCATGGACGGCTAC
AATGTGTGTATCTTTGCGTATGGGCAAACGGGGTCTGGAAAGACCCACACCATGCAAGGA
AGTGGAAAGGCGCAGATGCGGGGAATCATCCCGCGGTCGATCGATTTGATCATCAATTGT
TGTGAAAGGTTGACGTCCATGGGGTGGAATTTTTCACTTAAGGTGACATTCTACGAAATT
TACAATGAAACGATTCGTGACTTGCTTACCATGGAAAATGCCAAGGACACGAAGCCGAGC
ATCCGCACTGATAACCGAGGCAAGAATTACGTGGAAGGACTGAATGAGTTCGTCATTGAT
TTTGATCGGGCAGCGGAACAAGTTGAAGAAATTGTTAATCTAGCAGCGTGCAATCGTTCG
GTGGACCGCACGGACATGAACGCGCATTCGTCTCGTAGCCACAGCATTTTTGCGCTCACG
ATTCAAGGATACAATGAAGCACAAAGCACAGAAGTCGAAGGAAGTCTGAGTCTAGTTGAT
CTTGCTGGTAGTGAGCGACTGAGTCGATCAAATGCGACGGGGAGCCGTTTGAAGGAGGCG
CAAGCGATCAACAAGAGTCTGAGCGCTTTGGCTGACGTGTTTCAGGCTCTTGCGAAAAAG
TCTCCTCACGTTCCGTATCGCAACAGTAAACTCACGTATGCGCTGCAGCCTGCGCTCTCG
GGGGACGGAAAGACACTGATGATGGCCAACTTGTCTCCTACATATGCGTCCCTCGACGAG
TCATTGTGCAGTCTTCGCTTTGCTCAAAAGGTGAGCCAATGTGAGCTTGGTACTCCCGTG
CGGCAGATAAAAACGATAAGGCGACAGTCACTAGGACCTGGGGATCTTAATCGTGGCGGC
ATTAAAAGCTCGCCTAGTCGTGAATCTCGACGAAGCACGTTAACACCGGGTGCGTTGAAG
AGACTGCTCTAG
>maker-pcu_contig_5-snap-gene-0.29-mRNA-1 Sporangia induced phosphatidyl inositol kinase
ATGGTGACCATCGCGCATTGCAGCGAAGATTCCAGCGTGACGACGACGTCTAAGAAGTTG
TCGCGGCACATTCTTCACCTCGTCACTCACTCGCCGATGAGTCCGAGGGAAATAGTACGA
GAACCACGCTCCGTCTGGCGCCAAGCACTACTTTGGCCTTCTAATTCAGCTATACTCAAG
AAGAATGCTCGTGTTGCAGCTATAAAAAGTAGTAATAATCAGAGTGAGTCCCGGGAGTCA
TGCACTAGTGAACGCACTTTGAACGAGATTCGAGAGAGCATCGTTATTGCTTGCGAACAG
GAACTTGACCAGCCGCAGGACGAAGAGACCTGTCCCTACAAAGCAAATTTGAATGAAGAC
AACAACTTGCATGATCTCACAAACTCGATCAAGAAGCTGGCACTTCCTGGCTTGCGTCCT
ACGGCAGTGATCTACCCAGCGAAGCCTCCAAAGGTACTGCAGCCAGTTGTTGAGCCCTCA
TTGAACATTCTCAAGCGGACGTCGATTGATCAAGAACTTCGTGAATTTGGTGCCAATGCT
GACGCTCAGATCACCATGTTTCCTGACTACTTTAGCGAGAAAGAAAAGCTTATGGTACAA
ATGGCAGCTCAGGAGCTGCAATTGGGATGTCAAGTGGGGGAGAAAAGCATTGCGGTATAC
AAACTCAGTAATGGTCTTCCACAGCACAACAGAGTGCAGCGCTTGAATTCTTCTTTGAGC
GGACTCAGCAGCAGCAATGTGGCTGACGATGTGTACGTCGATGTTCACGAGCTGGCTCAA
TACGGCAAGGACGGCTTTATCGCAAAGCTGAGACTACGACGTTTGGGTTCTAGAACAGGT
ATACGTCGAAACATGCTTTGGGACGTGGCCGAGTTGAGTTCGACGGCCGATGGTATCGCT
GACCCGATGAGTGAAGGAGAAGGTGGCGTGTATGCAATGCAGTCTCGCTCCAGCGGTCGT
AAGCTTGCGCTGTTTAAGCCTGCGGAAGAGGAAAAGTTTGTGCGCGAAGGGCTGAACGCT
GGTGAAGGAGCTGTTCGCGAGGAGGCAGCATACGTGCTTGATTCTCGCAGTAATGGATTC
AGCGGTGTGCCGCCAACAGCGGTGGCGCGGCTACGGCTCACAAAAGTGGGGCGTGCTAAA
CAAGGCGCTGTGCAGCGCTTTATGACTAGCTCGATTGGTAGTATGGAACAATTCGGCATG
TCCTATGACCTCGAGAAAGCGCGCGAGTTCGTTCCTGTGGAGCAAGTGCACCGTATTGCG
CTACTGGATGTTCGCGTCTTCAATACGGACCGACACCCAGGCAATATCCTTCTCATTGGC
GACAAAAAGCCGTACACCATGGTGCCTATCGACCACGGCTGTATTCTACCGAGCTGGTTT
CATCTATCAGAAGCACGCTTTGACTGGCTGGAGTACCCGCAAACACGTGAAGCATTTTCA
CCTGCTGCTATGCAGTACGTCAATGGACTGGACGCCGAGAGAGATGCAAAGGTTTTGCGC
TCTTTGGGTATTCGAGAAGAGTGTATCACTACGTTAAAAATTTGCACGCTCTTCTTGAAG
TTGGCAGCGGCGCAAGGCAAGACGTTGTTTTGGATAGGAAGTTTTATGGTACGTGATGGA
TGTTTCCAGCACCCATCGCGTTTGGAGATTGCCATTCACAAAGCATGCGAATGGGCTGGT
ATCCCCTATACGTTCAAGCCCAACGATTTCAACGAACAGCGTGGCGAGATCGAACTGGGT
GTGCTCAGTCGCCGTCCGCCTAATGAGTTTTTTCTCGCGCTCGAGCGTCTGTTGCTTGAG
GCAATCCGTTGTGACGAATCCTAG
>maker-pcu_contig_5-snap-gene-0.27-mRNA-1 Drug/Metabolite Transporter (DMT) Superfamily
ATGGGCGAGTACCAGGCCAAGAAGGCTATCATCGTGTTACGTGGCAACGAGAGAAAAGTT
GCAATCTGTATTGCTAGCTGGTACGTAATCAGTCTCGTGACACTTTGGACCAATCGCTAT
GTTGTGGCCAAGCTGCGTGTGGACTCGAACTTGCTCTCGCTTGCACAGCTTGGCATGTCG
GTTGTTGGTGGCCTGGCCTCCGAGCTTTATCTGGTAGGCGGGACAGCTTGCAAACTCGGT
GTGCGCAAGGTGCTGGACGACGGACTTAAGGATATGGTACTGCTCGCTGGTGTGCGCATC
CTCACGGTACTATTGGGACTTACTGCACTCAAATATATCGCCGTTTCCTTTACGCAAACG
ATCAAGTCGTCCGCGCCGTTCTTTACAGTTGTGCTAACCTACTTTCTGCTGGGTCAACGC
ACGGGTTGGAGAGTCAATGTTTCACTTACCCCCATCGTGACGGGATTGATCTTCTGTAGT
CTGTCGGATAGCTCGTTCCACGTGATCGGATTTATTGCAGCACTCATGTCCAACTGCGTC
GATTGCATTCAAAACGTTATGACCAAGAGGCTGCTTAATCGATCCTACTCGTTAGTGCTC
AAGTTAACCACACAATTGCAGCTCTACACTAGCGTCATCGCGGTGGCCATGCAGCTCATG
TTTATCGTGTACAACTGGATGTCGACTCCATCTGATCCAGTGCTCGGAGCCGTAAAGACC
GACCGCTCAACATCCTTTGTCTTCATGATTCTCGTGCTGGACGGCATGTGCTTTTACGTT
CAGAGTGCGCTTGCATACACGCTCATGAGTATGGTATCACCGGTGACGCACAGCGTGGCC
AACTGTGTGAAGCGCGCACTGATCATCGTGCTTTCCATATATCGCTATGGAGAGGATGTG
ACCCTGCTCAACTGGTTTGGAATCGTGTTCGTGATCTTTGGTGTCTATGGCTTCAATACA
GCTTCACGAATTGAGCGTGAACAAGCCATCAAGGATCCAATCATTGCTCCAGTTACTTCA
GCTTTTGTTCAGACTTGTACGATAACCGCATTGTCTGAAATCCGGATTGACTAA
>maker-pcu_contig_5-snap-gene-0.26-mRNA-1 Phosphatidylinositol N-acetylglucosaminyltransferase subunit C
ATGACTGTGACCAAGCCAAAATGGAAAAAGATCTTGTACGCAACTCAGTCTTATGAGGAC
AATTTCGTCGACGAAACGTTCCTGGAGCAGATGCGGACGAACGCTAATGTGCGCGAGCAT
AGCTACGGAGAAATGGTCCGCTCGGCTGTCGCCATCACACAACAGATCAGCGCCGTCCTG
ATCTTTTTCTCAGTGTTTGAGTTTGTTCGTCAAGATGCCGTCTCAGCTGCACTGCTTGGA
GGCATCGATGTTTTCATGGCCGTGGTTGGCTTTGCGGTGCTTCGTATATACCTTGGCCTT
CCATTAAACACGCTTGACACGCTGCGTTCGTGTCTTCTCTTTTGCGCTACACTGTCTCTC
CTGTCACCCGTGCTAAGGACGCTAACAAAGTCATATGCCGATGACACCATATGGGCGTTG
GCGACGTTCCTCGGTTTGCTACACCTCATCACACACGACTACAACTACGTCAATTCGGGC
ATTGGACGCTTCAGCGGCACAGTCTCGCTTAACGCCGCCATCTTTACGGCGGTGCTGCTC
GGCTCTCGATTGCAGTCAAACGAGCACGTGTTTGCGTTCGTGTTATTAGCCATCGAGATC
TTTGCCATGTTTCCAATCTTTCAGCGCCAGGTTAAGCGCCACTCAGAGAGGCTGCACCTC
ATTACTGCGGTCGTGCTCTTCGTGATCTCATCGGCGTTGACTTGGCAGCTTTCAGGACTG
CTGAACATACTGTCGAGTACCTTCGTGCTCTTCCTGGCTTTTGTGTGCCCGCTATGGTTC
ATGCACGTGCAGGAGTCCAAGAAGTACGTTGGTGGTCTGTATTTTATCGTCCATCAGTGG
TTGATGCGCAACTGA
>maker-pcu_contig_5-snap-gene-0.37-mRNA-1 GPI7
ATGACGCCAAGGTTTCCGCTGCGGCTGCTGTGCTTGTGCACTGGTCTAGGAGCGTATTTG
TGCTCTAGTGGCTTACTTCGACTCAACGAAGTCTTCTTTCATTCTATAGCTCCCTCATCT
TCGGACTGGGAGGACCACAACTTGCAGTTTGATGGTCGACAAGAGGCCGACGCCGCCTAC
GACCGTCTCGTCGTCGTTTTGATCGATGCACTGCGAGCTGATATGGTTCTGGGTAGTGCT
GCAATGCACAGTGATCGTGATCGTGACAAGCACGAGATCAAGGGAGAACTGAATGTCTAT
ATGCCGTTTACTAGTGGACTTGTGACGTCTGGCAGAGCTCTCGGCTATGTCGCACATGCC
AGTGTTCCAACAGTGACCATGCCTCGCCTTAAGGCGCTTGTAACTGGCAAAGCCCCAGCA
TTTATTGACATATTAAAGAACTTCAACTCGGCAGCTTTGGATGACGATGCCAACCTAGTG
TCGCTATTAGCCGCGAGTGGGAAGCGCATTGTGTTTTATGGCGATGACACGTGGCTCAAA
CTGTTCCCGAAAACGTTCACGCGGTCTGACGGAACCTCCGGATTTTACACAAAGGATACA
GTGGAGGTGGACAACAATGTGACGAGGCATTTGAGAGAAGAGCTGGACCCGAGCATGCAA
AATGGGAAGAGTGGCGATTGGGACGTCTTGGTACTGCATTATTTAGGGCTGGATCATGTC
GGTCATCTGCGTGGACCAAGATCAATGTTGATGCAGGAAAAGCTGCAGGAAATGGATGGT
GTGGTGCAGCTTGTGGTGGACTCGGTACGTGAGCAAGATGCACAGAGAATGAAGAATGAC
AGCACAGCGCGATCATCACTGATTTTGCTATGCAGCGATCATGGCATGTCGGAGGTTGGG
AATCATGGTGGTGCCACCATAGAGGAATCCTCTGCGCTGCTGATGTTTATGCGTGGTGAC
GGTGAGTCAATACGCTTACCAACAGACCGTCCATACAAGCAAAAGCGCAGTCAGGTGGAT
CTGGTGCCAACGATCTCTTCACTTTTTGGACTCCCCATTCCGCTACACAGCACGGGATTG
CTGCTGGACGATGTCGTTCGTGCCTCATCGACGCACCGCAGCTCTTTCTACTTGCGCGCG
TTGTACCGGAATTTTCAGCAACTGTATGCTCTTGCCAAGATCAAGTTTCATGCCTCGACT
CTAGCTAGTTTTGATCATCAATACGAAGTGCCGTTGAGTAAGCTTCACACGGCACTCCAA
TCGAATCAAGACAATGTCAATGTTGACGAGCAGACTACTGCAGCTGTGTTTGAAGCTTGT
GAAGTGCTGCAAGCAAAGGTTGCGCAGACCGACGGGTCCGAGTACAACGTGATTGCAATT
TTTTCTGGTCTAGTACTTCTCTTCTTCAGCGGTGTTGCCGCCGCAGCTGCACTTACAACA
CGCCTCAAAAGGGAAGCAAAAAGCAAGGCAAAGCAAGAGACAAGCGATTATCGATTGGCT
ATTGTAGTCGTGGGCAGCATTTTGCAAATTGCTAGTCTGTCATCGAGCTCTTCGATTGAA
AACGAGCACGCAACTGCATTTTTCATAACGACTTCATTACTCGTTGCTTTCGGGGTCAGT
ATGCTACAAGGAGAAAGACTGGCAAGCAAATTCGGTAATTCGTTTTGTCCAAGTGCTGGA
CTAGTCAAGGTTGGAGTGCTGCTGATTGTTACACGAATGCTACGGGCACGTAATCAAGTC
ATTAACTTCTGGCGATTGAATGGGCTCCAAGTCGACACCAACTTACCTGGAAATGAGTTC
GCTAGAGACGATTCCGTGTCCATCTTGTCCACAGCTCCCACGTTGCCCTCAAGCATTTTG
CCTTTGAGCGTCTGTATTGCTTTCGTGTGCGGAGTCGCGCTGCGAAAAGCTATACATCAC
CTCAGATCAGCTTGGCAAGCAGGAGCTCTCTTGGAGGTTTTTGCCGGTGCTTGTAGCGGA
CTAGTTTTCGTTGCCGGTATGTTAGCATGCCTTACAGTCAAGGAGCTTTCTGATCAAACC
GTCGTGGAGGAATCTGGGTCCAAATCGTGGACGTGGTGGGCCTCACTTGATGTCGATACG
AGTGCGCGTATAGTGTATGCAAGTGCTGTCTTAATCGCTATGTTTGCGGGCCTCACGAGA
CGCACTTTGCGCCTTTCGCTAGTCGAAATGGTCGTCTGGCTATTGATCTGCGTGCTTCAA
CGTAGCTCCAATTTCCCAACGCTCTGCTTGCTTTGCTTGCAAATGGAACTAGTCGCAAAG
CTACTGGAGTACGAGCAAGGCTCTGTGATTCGACAGAATGGAGCCACTGTGGCGGGACTG
GCAACGTGGCTATCGCAAGCAGCTTTCTTTGCGCTTGGTAACTCGCACCTGGTTACCACA
ATTGACATTAGTCAATCTTACCATGGTTTGTCGTCGTACTCGCAAAGTTTGGTCGGTGCG
CTGACCTTCATCAGTGTATTCTCCGGTCAGCTTATATGCTTCGTCAACCTTTTCCAATGG
CTAAACGTCGTTGCGCCCATCGAAGCATCGACAACATCGTCAGTCTCACACTCTCCAAGC
TCGAGTAACACGAGGTGGATCGTGTGTCTAACAATGCTGACATATCAGACGCTTCGTTTC
GCCATTTACACCAAGTGTGTGTGCGGTCACTTTAGTATCGTGGTCTACTTGATGCGCTTT
CACTTGTTTATCTGGAGTGTCTTTGCCCCTAAGATGCTCTACGAATTTGCCCACGTTGCT
GTCTTGCTAGTACTTGTGACTGTGCTGGCGTTACCATTGAAGTGA
>maker-pcu_contig_5-snap-gene-0.30-mRNA-1 Urate catabolism protein
ATGGCCGACTCGACAGTTCCGCGTGACTTAGTAGGCTATGGCGCGCCTAGCTTCGACCCT
AAATGGCCTGGGAGTAAGAAACTAGCACTGCAGTTTGTATTGAACTACGAAGAGGGTGGT
GAGAATTGCTTGCTAAATGGAGATGCCGCATCGGAGCACTTGCTGTCGGATATCGTGGGC
GCTGCACCGTACGTGGGCCAGCGCCATATGAACATGGAGTCCCTATACGAGTACGGCAGT
CGAGCGGGCTTCTGGCGACTGTATCGTGCATTTACAAAGCGAAAGATTCCACTCACAGTC
TTTGCCGTGGGTCTCGCACTGGAAAAGAATCCACAGGCGGCGAAGGCCATGAAGGACGCT
GGATGGGAAGTCGCCAGTCACGGATACCGCTGGATCGATTACCAAGACGTGGATAAAGCT
ACAGAGCGTGAGCATATTCACAAGACGGTAGCAGTTCACGAGAAACTGCTAGGTGAACGG
CCAGTGGGGATTTATCAGGGTAAACCCAACGTCAACACCCGACAACTGGTAGTTGAAGAA
GGAGGTTTCCTGTATGATTCTGACGCTTATAACGACGACTTGCCCTACTGGAACACGCAG
TTTAAACGTCCGCATCTCGTGATTCCGTACACTCTTAACAACAACGACATGAAATTTGTA
TCTGCTCAGGGATTCAACTCAGGGGACCAATTCTTCACTTACTTGAAGGACGCCTTTGAC
ATTTTGCTGGAGGAAGGACGAAGTGGACAGCCGAAGATGATGTCGATTGGCTTGCACTGT
CGTGTGGTGGGACACCCTGGACGGATTGCTGCACTGTTGCGCTTCTTAGATTACGTCAAA
AGCTTCCATGACGTTTGGATCTGCAAGCGTGAGGACATTGCGCGCCATTGGTACCAGATG
CATTATCCGAAAAGTACTGCCAAGTCAAAGCTGTAA
>maker-pcu_contig_5-snap-gene-0.32-mRNA-1 RUN and FYVE domain-containing 2 isoform 3
ATGCGAGATGAAGTGGATGAAATTCGTCTTGAGACGCCAAGTCGTCAGTATTTGCCGTTG
ACTGAAGTCACGGCAGGTCAAGGTCGATATGTGGTGCCGTTTACCTTGTCAAGAGAGGAA
AAAGCCGTCGGAATGGAGACAGCACGCTCTCATTTGACGCAATTGATGGCCGAGTGTGCA
GCCTCAAGCTGTCAATCCAAGGACGAATCGTCATGGATCCAAGTCAACAAGACGCGAAAA
AAGGCGACAAAGGTTTTTGTGTGGGAGAAACGTCTTGTAGATGCTTCGAACGAGGTCAAG
AGGAAGAAACGGGGATCGTCGGTGCTCAGAAGATTGGCGGCAATTGACCTGGATGAAGAC
AAGAAATCACTCACCTACTGTGTTCGTAGCACCACGATGGTGAATGCACCACTAAGCACA
GTACTCAAAATCCTGGATGCGTCCGTCGCCACAGCATATCGATCGTTTACTCGAATCATC
TACGGCAATCTCGTTGCTGACACGTCGGTGCTTTTCCACACTTCGACTCCTGGTACGAGT
TTCTGGACGGAGAGTGATAGCGACAGCTATGAAACGCTGGCAGTGCGCTGGTTAGTGTGT
CGATGCAGCAACCCCATGGTCTCGGACTGTGACTTTTGTCTCCAGGAGTACACGAAGCGG
CACTCAATTGATGAGTTGAGCATGAACAGCAGTCATTACAACAACAACAAGCGTCGAGAT
GATGACGAAGACGAAGACGACACGAGAGCTCAGAGTCCCAGCGACGAGGGGCTGCACGCC
ATTGATGAAATGCCGGTGGCGTATAAAATCTTCCGTTCCATGGAGACACGACACTGTCCG
GAGTTGCTTGAGTCACATCGAGTAGTTCGCTGCAAAGTTCCTCTTGGTGGGTTTCTCTTG
TACCCCACCGATAACAGCGACAAGACAGCCGTTGTATTCTACATGAGCATTGCTCAGAGC
GCACGTCGTGATCGAGATGATCCCAGTGGAAGTTTACTGACTCAATGTAGCGATCGGCAA
TTTCGCGCACTCCAGAGCGTCGTACGACAAATGGCGCTGCAAATCGGTCGCTTGGACAAG
GCTGTCGAATCCTACAACATGGTCCTACATCTCGAGTCGTTGCGTAACTTGCAGTGGGTA
CGCAATGCCGAGCGAATCCAGTGTGTCGTGTGCTGTCGTCGATTTCACCAACTCACTCGA
CGACGACATCATTGTCGCTTGTGTGGCGAAGTCATTTGTCGCGAGTGCTCTATCCTTAAG
GACGTGGATTTGCCCACATTTGGGCCAACAATGCTGCGGGTTTGTACAACTTGCAACCAG
AATCACTCGTCCTGGCGGCTAAAGGCCTCGTCACGCTCTGAGTCAGAGCAGTCGGTGTCA
TCTCCCAACCCACGCAGACGCCGTCGGATTCTTCTAACACCAGACCACGATACTGACAAA
TCCAAGCTGGAGACAGGAACACTGGCGAAAAATCGTGGTGATCGACGTCAGAGCATGCTG
GAAGATGAGGGTAAGAGAGAAAAGAAGCGATCACACGAGTCAAGTAAACGAAAGTTTGCG
GTGGCTTTAGACAACACGCAACGGCTGAAGAGTGGAGAACAGGCATCTAGCTGTCCGAAA
CCTGTGTCATTCCATACATTCGAGCGAGAGGACTTTACGCACAAGTGGAGAAACACTCGA
AGGACGTCAACAAAGGAGCCATCTCTCTTCACGACATCGTTTACAAGTCCAAAAGCAATC
CACACTTTCAATCATAAAGTTGGCATTCATCGCTCGTCTTCCGAGACGTTTTCGACTTCT
CTGCATCCTCAACGACCACTTTTCGACAAATGCTTTCACTCGCCAACGACCACGAGGAAA
CAAGTACGACTCAATCCTCGTCAAGCTCAAATCAACGACAATGACGAGGAAGACAAGTAC
GAGAGCTTGGATATCGGTAGTCATGACAAAAGTGGTCTTTGGTCTCGAGATTATCAGCCG
AGTCCTATGAAACAGGACAACAATGAGGAGAACAAGCACTTTGGAAGCCGAATGACTGCC
GAGAGCGCAGCTTTGCTCACGGATAGACCCTGGATTTACCGCACCTTTGAGTCTCCGCAA
ATGTATGAAGACATTTTCCTTACACTTTGTGAGAACGCAGCGTCGGTGAGGAACTCTGAG
TTTGTTGCATTGACGCTGTTCACACGGACATTTCGTGACAATAAGAACCAGCAGGATGAA
GCCGAGACTGAGGAAGTGAGTGTGAGTTATTTGAAAGTAAGAGGCCATGCTAAGCTCATG
AAGGTAGCGGCAAACTTGCGGTGTTGTGACCCTGTGCTTTGGACGAAGAAACCCTTAGTC
ACTCGAAATGTTTGGGTACTCAACAGTCAAACGTCCATACACCCGTCAGGATACGACTTT
CGACAATTGCCGATTGTTCTGGGCCCGCAGCAGGCAAAATTTTATGCGGGAGTGCCGCTT
ACCGACACGAAAAAGGGATTCCGGTATGGTGCTCTTGCCGTCTTTGACTCGAGAATGAGT
CGAGGGGAGGATGATGATTTGCCCATGAAGAAGACACTACAAGCACTTCACGTGTGCACT
CGCGAAGCGGTAATGGCTGTTGACGAGCGAAGGAAGGAGATTGAGCTACGAACCTTCTTA
CAGGCCCCTTTGATACAGCTACGTCAATCTGAACCAGCGCTGTATCTCAATACGGATGCT
TCGCAGTCCAGTCTCCAATGTCGAGACATCGAGAGCCTTGACGGTGATAGCGACGACAAC
GATGGCGTCGACGAAGACTATCAACGCCATGCTAGCGTATCTCGGAAGGGCAGTATGGGC
TTTCCCCACAGTGGCAATTCTAGTGTCGGGAGGGCTCGCGTGGATTACTTTCAACGGAAA
ATGCAAGAGCTCGTGCGTCAGGCCCAGGATACGCAGGCTCAGATGGTGGAGAACACTTTG
TTCATGGAGCGCCATGGAGTTCCCATTGTCTAA
>maker-pcu_contig_5-snap-gene-0.38-mRNA-1 Gamma-butyrobetaine dioxygenase
TGTCCGGCATGCGGCCATCCAACGGGACAGCGAGTAGTGAATTGCTCCGATATCAATCAA
GACGAACTAGACATCGAGGAAGTGTTTGTGAAGGGAGACACGCTGAATATCGTGTGGAAC
GACCACCACGAATCCATCTTCTCGTGCAAGTGGCTGCTTGAAAATAGCTACTCAGACTGG
GCACTAGATCAACACGCTCATGACGTGACTACGACTCCATTAGCCCTTAATGCTCCTGTT
CCCTCGACGGAATACGAGCGAATGATGGATACGAGCGATGACAAGGGGCTGTTTGAGGCA
CTTCACCAGGTTGTTGAATACGGCTTCACGGTAATCCGCAATACACCGTCAGTAGCAGGC
GCTGTCAAGACGCTCGCGGAGCGTATTTCACCCATCTCGCACTCGTTCCAGTATGACGAG
GTCTTCGACGTAGTGGCGGAACCCAAACCTGTCAATATCGCGTACACTACTATGTACTTG
AAGAGCCACGTGGATCTGGCATACTATGAGTCTCCTCCTGGGTTTCAGTTCTTGCATGCT
CTGCGCTTTGACGAATCGGTCGAAGGCGGTGAGTCAACTTTTGTGGACGTGTTTGCCGTG
ACTGACGAGTTCCGTCGCCTTCATCCGGAACACTTTGCTACGTTCTGTCGTGTGCCCGCG
ACATTCAAGAAGCACCATCTGACTCGTGAGAAGGCCACAATCATGGAGTACCAGCGTCCC
CACATCCAGCTCAATCACCGTGATGAGGTGGTTGCTGTGCACTGGAGTCCTCCGTTCGAG
GGACCGCTGAAAGTTCCATTTGGCGACGTGATGCCATACTACGATGCGTATCGCATCTTC
CACGAACTGGTTGAAGGTGGCAAGCATCGCTACGAATTCCGACTGAAACAAGGCGACACT
GTCATATTCAACCAGCGCCGAGTTTTGCATGGAAGAAAGCAGTTCACGCCGAATTCCGAT
GGTGTGCGTCACCTCCAGGGCACTTATGTCAACATCGACGACGCGCTTTGTCGCTACAAC
GTGCTGCACACACGCTTCGGCACGGACACGAAAACTCGCCGCGTCGCCAACGGCAGCTTC
TCATAG
>maker-pcu_contig_5-snap-gene-0.33-mRNA-1 YALI0F06864p
ATGTCGATTGGTAGCCGATCCACTAAGCCACGCGGAATGTCGATGACTGAAGCCATGGCG
TCTCCACCCCCACCGCCACTAGACGCGTGGCGTCCGCTGGGTCGACGTGTAGCCTCTTCG
TCTCCACCACCAACACTCACGCACTCGTCATCGAGTTCTCCTGACTCAACGTCGCTGTCG
GATAATCAGGTGGAACATAATGGAGCAATGGAAACTCATGCGTCAGTGGCGCCGACAATG
CTTGACCATGTCGACAACAACTCGTCCTACGGAACGAGCGTGGACGGCAAGGAGACGAAA
CTTCGCCATGCTGCTAGTTTCCGTGGCGTTGTGAGCTCGTGTCTGTCGTCGTCTGGCTCG
TCCGTTTGCGACTCCTTATCTTCGGATGAAGAACCACAGGAAAAAGGCTCTCAGCAGCTT
AAAGAGGGTGCAGTGTCTGCTTCAGCACCTTCTATCGATCCGTCCTACGCTGAGTCGTGT
CTTCCTGTGCTTTCCCAACTCCCGCATCCTCCTCGAAGTATCAGTGTGGACAGTGGAGCT
CGTCCAGGCACGTTATCTCATGTCAAGTCACCAGTGCTTGGTAACAGAAAAGATGGAAAG
ACGTGGCAATTACAGGATGAAGAATTCTTTATGACATCACCACGCTTTGGGACGTCGTTA
AGTAACAGAGATGGACGACATGTCGACTTGTTCCGTGGCAATAGCGGAGGTCCGCTGCTT
TCCACATTATCGAAGGATTCACGTGCTTCCTCCGTGGATTTCACACTCGGTCGCTCGCAC
GACGTAAGCCCGCCACTACCTCCACCACAAGAGCCACTGCAGCGACTGCGTGCGCGGTCA
TTTTCATACTCAGCGGTCTATGGTACATCGGGATACAATCCGTTCAACAAGCAGCAATAC
GGACCCCCTCCTCCACACCATCAGCTCTTGCAGCAGCCGCAGCAGACGATGGCACAAGAG
TTTCCTCAAACACTGCGTAGCTTCCACTCTGGGAGCGGTATGATGCAACCTGGACAACCA
CAACCACCGCCTACTGGTGTTCGTCCTCCGCGCGTCAGCATCCCCACAGACTCCCCCATG
CACCAATTTCAGTACGGACCACCGATACCGTATCGTCGATACTCTGATGCATTTGCAATG
GCACCATATCCGGATTCGTACACTAGTGAACAACAGGAAAACCAATCGCGTCAGAGCAAC
ACAAGTCGTGAAATGCGTTCGTACAGCATGGAGTACGGCAATTATTCGTCGACACGTCAA
ATTCGTAGTCAATCGATGGAAGGTCCTCAGCTTTTTGCGTCAGCACCTCCAATGGAATAT
CCTCCATCCTTAAGTCGTAGCAACTCAGCTGGTGTGAACTTTGATTGGGCACGTGGTCAC
ATGGACGCGGCGCCCCCGCTACCTCCAGATGTGCGATCTGTTAGTAGTAATGGTGGTGTC
CTATTCCCCCCTCCGCCACCTGAGGCCTTTTATGACGTGGAGTTTAAACGAGGTCGACAA
GAAGTATTTGCTGGTCGTGCAGCTTACAAACCTGGCGAATACGTCAAGGTCGAAGCAGAC
CGTGGAGAAGATATTGGTCGTATTGTGCAGCGCACCACCGAAGTGTGTAAGGGTGGTAAC
GAGTCGGGAAGTCTTGGAGAAGAGTCTTTGGGACGTGGTAAGCGCCATGACTTGCCAACG
AAGAAGATCATATGCGTGGCGAGCCAGCGTGAATTTGAGATGCTTAACGAACAGATGTCG
ACTTTAACGATAATGGTCTTGCAGCGTAAAGAAGAGAGCGAGGTGTTTGAAGTGTGCAAG
AGCAAAGTGCGTCAGCGTCTGCTGCCTATGAATGTGATCGACGCCGAGTATCAATTCGAC
CGTCACAAACTGACATTTTTCTTTGAAGCCGACCGACGCATTGACTTTCGAGAACTCGTC
CGTGATCTCTTTGCTATCTACAAGACGCGCATCTGGCTGCAACAAGTGATCCCGCTGGGA
AAGAAGACGGGGAATGAACTCGACGCTAACTAA
>maker-pcu_contig_5-snap-gene-0.35-mRNA-1 ATP-binding Cassette (ABC) Superfamily
ATGGCTCCGAAAGGGGATGACAATGAACCAATTGGGGACAAGACGTTGATTCCTGAACGA
TTTCGATGGTATTCCAAGTCACTCAAGTGTACGCACGGATGGAAAGATCGGCATCGAGGG
ACACGTAAACGAGGATCTGGTGTCGTTCGGTCTACGAGTTGTCCCGCAAAGATGTGTGTG
ACATTGCAACATCGAGGAGCTGGTCCCGAGAACTGGAAAGTTGTTGTGACGAAGCACATA
CGGACACACAATCATCAATTGTCCAAGGAATTGTTTCTCTATTACACGGAGAATCGACGC
ATTTATGACCCCGAGCTACTTGCGGTCGTAGGAGACGCATCGGATACGGTAAATGTCGCT
GAGGACAACACTCAATTGGCGTTTGTCGAGGCGAATCAACGGTCTGGACTGTACCGCTTA
CTCTCGTCTAACGACGAGCAAAACCAAGAGCAGACGGCGTTCATGGGATCGGACTCGTCG
CCTTTATCTTCTGCTTATCCGAATGAAGATACTGGCCGTACGAGTAAAGAGCTTGGACCT
CTTGCCGCAAGTAGCAGTAGTAACCTCGTTATTCGACCACGTGGCAAAGCTGGAGGTTCT
GTGGCAGTGATGCCACCACTGGGTTCAATGGTGTTGACACCGGGAACAGTTCCTTCAAAG
GCGATTGATGGAGGAGGCTATTGGGTACCTCGAGTATCGGTTAAAGTACACGCGTCTTGG
GAAGCTTTCCATGACTTTATAGCGCAGTATTCGTTTGATACTGCACAAGTTTTTCGGACA
CGATCAACGGTCTCAATCGCAGCAAGAAACGCAAAACTTGCAGTCTCAAGTGCCGCAAAG
TATGGACGCAATCACCACGACGTTGCAAGCTACGCAAGTTACGCAACGACGTCACCTTCT
CCACGCTTGATCCCAGAGGACTACAAGTGGTTTTCCAAGCTCTTGATCTGTACTTATGGC
TGGAAACGAAGAGCACGGGACAAAGGACGACGTGGTAGTGATTACAATGATGGTGCAGGG
CCATGTCCAGCTATGTTACTCGCTCGGATGGAGCGCAATGTCGATGGTGCGTGGCACATT
GTAATCAACCGTCAAGTGCAAAAGCACAATCATCGCTTGAACAACTACGTGGAGGAGATC
AGTGAGAGCAGTCACGTGGCAGTCGAGTCGATTCAAGATACGACCAATGCACTGGCAGCT
TCAGCTTCAAATCTAACGCCGCGACGTTCAAGTAGCGAGCCGTCACCCTTGATTGAGAGC
GAAGGAATTGCGGGAACAAACGCTGAGGACATTGTACCGTCGTCCATGAGTTGTCGGGAA
ATTGTCGTTCGTGTTCCAAAGCTTCAGTCGATTTTTGAGTCTTGGGACGACTTTCACGCA
AGCCTCAAAGCTTATTCCGATGCCACGTATCAACTTTATCGCACACGAACGACAAGTTCC
GCCAAGGGAAGGAACAGGAAGATTTCACAAATGAAACGCAGTGAGGACGACTACGAGAAG
GGCACGAACCAAAGCGAAATGGACGGACTGCCGAACGCCATGAAAGCCACACAAATGATC
CCGGAATCCTGGAGATGGTACTCTAAGACTCTGACGTGTACTCATGGCTGGAAGGAGCGA
CATCGTGGCACGGGAAAACGCTCTGCGCATGGCGTGCGCTCTACCGCGTGTCCTGTGAAA
ATTTGTGCCACGGTGCAATACATAAGCTCATCTTCCAAGCTTGAACATGAGCTCGACTCG
ATGAACAGCAGCGACGTCGTGGCTTCGGACAATTGCTGGCGAGTTGTAGTCACGAAACAT
ATCGTGGATCACAACCACAATCTATCGCGTGAATTGTATCAGCATTACTGTGAGAATCGT
CGGATCTACGACCCTGAACTACTTGCCATTGACGCGTCAAATCATAGCGCTGTGGTGAAA
CGCAAGGTCGATCAAGGCTCTAGCGATCAAAGCACTGTAGCTTCGAGTACGTCAAAGCCT
TGCATGGTTTCTGGTGAAGGTACTCCATCTCCTGCGCTTTCGACAGAGCTCGAAGCAGGG
CTAGCAGAAGCTGTGAACCACGCTCAATTGTTCGAGTCTTTTACTAGCAATCAGTCCGTG
AGAAGTCATGCTAATGAAGCAGCTGGTACACCGCAAGCCATTGCCGGAGCGCCAGCTTCA
GCTGGTATAGGCCCACCCTCTGTGCCGTCAGTTGTGCTGCTTCCGTACAGCTCGACAAGC
CCTTACTTGCCAATTCAAGCTCAAGGTCAAGAGCCTCAACAGCAGCATGAAGAGCATCAG
CAGCAAACGCTGGCAGCGTTTGGCGGTAATGGGACTGGCGCTCACCTTGGACGGAGTCAC
ATGGGAGGCGAGAGTGCAGCAGCTTTGACAGCCATGGCCGCATCCTCGTCCAGTCTTGTG
TTGCTCAACAACGCAGGAGTGACGATGATGGACGGATATCCTCCGTCCGATTCGAACGTG
ATTTCCGTGGCCTGTCGTGTTCATGGATCATCAACGGGAGTCAACTTAGCTCCTAGTAAA
GAGAGTAACCCGAAGCAGGACACGCATTTGCCCGAGACTCACGCAATGGACTCGATTAGT
CCTTCAGCAGCGCATTGTACATGCTTTCGGATTGCCAGTAGTGGCACTTATGTTACCATT
GTGCCTGCAAGTGAACCATTAGCTCCACCTGAAGGCAACAGCTTTGACGTGAACAATGAT
GCAATCATGTATACGGAAGACATGGACGGAGTGTGGCAGCCGTCGTCGCATGTCGAGATT
GAAAAGGTGACACTTGAGACGGGAGACTTTGTGTGGCGTGTACCGCGGATCGTACGGCGA
TATCCTTCGTGGGAAGCTTTTCACAAAACGCTGGACGCATACTCAGCGGCAACATTCCAG
CTTTACCGTGTCCGTACGACCTACTCGGTGCGTTCGCGTAATGTCCGTCTTCGTCAATTA
GCTGCGAATCGAGGTCTTGTTGTACGTGAGTGTGAGGAGGACAAGGACGCAAACGTTGCG
GTCGAGATGGAGCAGGAAGGCGGTCAGGGATTATCCCGGGCTCATCTCGTACCTGAACGC
TACGAATGGTACTCAAAGACGTTCCTGTGTACGCATGGCTGGAAACGTCGCTGTCGTGGC
AGTGGCCAGCGGATTAGCCACAATATTCGAGCGACCGAGTGCCCTGCTAAGCTCTGCGCT
ACACTACAGCGCACGGACGGCTTGAGCAAATGGAACGTTGTCGTCACAAAGCATTTGACC
GAGCACAACCACGAATTGTCGGCAGCTCTTTACTCGCAATATTCCGAAGTACGTCGTGTA
CGTGACCCGGAAGTCTTAGCGCGAGCCGAGCAACTTTGGCGAGGTGGAGCTACACGTCGT
CGTGTCTTTGAGTTTCTCAAGGAACGATCACCGACTCAAGTCATTCTCATGAAAGACGTG
CATAACCTCGTTCAGCGATGGCAGGCACACGAACGTCGTCCAAGACAAGACGAAAACGAC
GCAGAGAACGTTGAGACCAAGCAGCAAACAGGTCAAAACACGCCGTTGGACGTAGCTACG
AGTCAAGACGAGGACACGGACACTTGGCTATGA
>maker-pcu_contig_5-snap-gene-0.34-mRNA-1 Conserved gene of unknown function
ATGACGTATTTTCAAGGAGGGGACTTTGTCGAGCTCTTGAGTGCTCAAGGTCCTTCTCCT
GCGGCTGCCTGGCGACTGCACGGTCGAATCTCAAAAACGTTTGACAAGAGCATCAAAGGC
AATGCCTTTCAACTCGATGGAGGCTCGGAAACTAAGCTCCAGTTGCCCAAAAGGACGTCG
TCGGCGCTCGGACTGGCGCAGCGATTTGTCGTGTTGCAAGTGTTTGTGCCATTGACGCGC
TCGTTTTGCATTGAAATTTGCGCTTCCGACTGTCAAAAAGTCCGCCGTCGCTTCATTCTG
GCCTCGGCGTTCCGGGATACGACACGCACTGCGCTCCATGTGCAGCTTCCTCTCTCTGCA
ACAAAGCTACGTCGTGATCAATGGCAGAATCTGGTCATTGATCTCGCTACTTTGTCGGGG
ATTTACTTTGCCGAGACTAGCTATCGTGCAATGGAGTCGATCTGTGTGGGTGGAAGCTGT
CGGCTGAAGCGCATTTTCACTATGAAAGAGGCGCCGACTCCGTCCAACTCGATAGGTGGG
AAACCTGCCGAGACGCGGGACATTCCTCGCCAGTTTGTGTTTACGGCAGCGCAGGGGACT
GCGATTCCAACGCTGTATTTCTCCATGGAACCTCTTGAAGGTGGCGATGTGCATGGAGTG
ACGCTTACTACTAGAAAGAGCGCTGCTAGCCACGGCGCTACGAGCTTGAAGCGCCGTACT
CGAACGGCGCCAGTAAAGACTCAATCCAAGTCGCTGTCTGCAGGAACGCGAGCAAAACGC
GAAGGAGTTGAGCACAAGACTCAATTGGAGATGGCAGTCGACAGACCGATGGACTCTAGA
CTAGTAAAAGGGAACGACAAACTTCGTCGGGTAAAGTCGCAATTTGACAAGGTGGTGATT
GCAAAAGCTTCACATGAACAGGATCCTGTGGCTTTAGGACTTGATGTCGCTCTTGTAACG
CGTAGACGAGCGTTTGAGGCAGATCAAGACGTTGCTCAGATTCGAAGTGGAAGCGCCTTG
AAGGATGACAAGGAGGAGGGGGAGAGATTAACGATAACGTCGCCAGAGAGAGACGTCGTG
TCGACTGAGCACAGCTCAAAGCCGACTATTCCTTCGCAGAGTCCGTCACTACGTGAATCC
ATCTTGGGGGAAATCCAGCAAAAGCTTGCGAGTCTTGAAGACGAGGAGAAGCTGGCAGAT
GAACGTGACCGAGAGCTGTTTCTACGCCACACGTCGTTGCGCAGCAGCGACTGGCAGCTT
CAGCAACTTTATGAGGAAGATGTCGCGAGAATTTTGCTTTCAGACGATGAAGAGAGCGAT
CTTCAGCTGACAACGGCCAAGGTGTGA
>maker-pcu_contig_5-snap-gene-0.15-mRNA-1 Folate-Biopterin Transporter (FBT) Family
CCGACATTGTGGCACGGGCATGAGTTCCTCGCCGAGTGGCGTCTGATAACTTTCCCGCGT
GATTTTGTTCAACTGGGATTTCGTCATACTGCGGCTGTGTCAATTACTGTGAATTTGCAA
ACTCGCGCACAACCGCCGTATCGAGCGAACCGTACAAGTGTCGCCCCCAATATCCGTGGC
TCCCAATTTCTTCACGGAAATTGTGATCTTTTCTATGTTGTAAGGTACACGGCCAATTCG
TGTTATGAACGCAATCATCCTGGCTTTATAGACACGACCTCGGGCTGGTCATTGTACCTG
CCATCGACTAAGTCGGGCCAAAAGACATCCAAGCGGATACGCACATTGTGTGTCGTTAAG
TTACCACCCACAATTTGGATTTGTTACAAGGCGGAGACGCAAGAATACACGGGTAAATTG
AGCCGGATTATGAGTATCTTGACTGCTGATTATTTGACGTTTGCCATTGTGTGGTCAACT
CTGGTGAACTCGTTGTCCATGCATATGACCGCAAAGTGCTGGAAGGTAGTTAGAGGCTGC
GCCCTAACGTCGTTAGTGAAAAGCTCGATTTGCTAA
>maker-pcu_contig_6-snap-gene-0.19-mRNA-1 Conserved gene of unknown function
ATGACATTGGTGCGGCAGCGCTCCGTAGTAGTGCTGTTCCTCAGCGCACTGTGCTATGTA
TCCGCCAAAGTGCCAGTTGTCAGTCCCTTACGCGTCAACGTTCCAAGCGTTGGCGATATG
ACTGCCGGTTGTTCGCTGTGTCGTGACAGTGGAAACTGCTCCATAGCTGTAAATAACACA
TCGTCTGGAGTATTCTGCGGCGATCTTAAGGCTACTGCGATGAAAACACAACCATGCTGC
TGTGCGTTCTACACAGAATGTCGAGCAACCAGCAAGTCGCAAACATGCGAGTGCGGTGGA
GCATGGCCGATTGCCACGTATCACAAGAGGCATTCTGTGAATGAAGTGGCTACTGAAACT
GACAGCATCATGTCTGATCCAATGGCCAACCAGATATCGGCAACGACGGAGATCTTCATC
CATTTGTCAGCATATCTTGCATTCTTTGTGTTCGCCGTTTACGTGGACCAGTGGGTGGAG
TGTTTCAGTGATTTCAGACGGAATCAAATGGTCGTCTACAGTGATGCCGTAGACATAATG
TCGCTACGCTTTCGTCAGCGGTTTGGTAAGCGGCGACGAGATCCCCAAGCTGACACAGGA
ACTGATGATCGTTTGCCGCTCTTGGTGATGGAATCTCCAGCACCAACCGCTACTCCTGTT
TTCACCTTTGACGTGGCATTGGACGCAGACTCTTCCCAAAAAGAAGTGGAGAAACAAGAG
CCAGCATCAGTGACTGAACACATTGTCGTGGTCACCGTCGATGTCGATGTCGTCCGAGAA
ACGGATATTAGTCCCGAGTGTCCTACTGATCTCGAAGAAATCTCATTAGAATAA
>maker-pcu_contig_6-snap-gene-0.29-mRNA-1 Conserved gene of unknown function
TTTCGCCTGCCGTGCCGCCGTGTAGAGCAAGCGGAACGCAGAGATTGAGCAGCATCATTG
GCCAAGCCTTCTTTTGTCTCCAGACTCGGCCACAGCCGGTGGCTCCATACACGGCATTGA
GCTTTCAGTCGCTTGACACTCGCAAGCATCTCGCTCGTCTACTGAGTCTTCCCACCGCCA
TGATGACCGACCCAAACACCAAGGAAAAACTGGGGCAATACGATGACAGCGATGACGATG
CAGTAGAGACCGTCGACGTCTTTCACCCCATGGACGATAGCGCCTCCTCTACGCAGCTCA
CGGTGCAGTCGCTGCCTTACGTCAAGTGCCGTGAGAGCGCTAGCGCCGTGTTCGGCTTCG
ACGCGGCCGTGCGCCACCGCGTCTCACTAGCGTCCAACGCGTCCGACACCGCCGACTCAT
CACCTGAACACGCCAATAAGATTCCTACGTCACTCTCATACTCGGTGCCGTCCACTTCGA
TGGTGACCAACACTCCGCGCGGCCGTCCCGCCGTGGACGTGATCGCCACTTACATGAACA
CATGCGACCAGCGAACAGTGAAGTCAGAGCTCATGCGGGCCCACGCGCACTTTGCGTCTC
CTCGAGGTGGTCCGCCGTCGCGCATCCGCTCGTCTTCCGTGATGAGCAAAGAAGGCAGCG
CCGAATGGGGCTGGTTTGCAGATATTGACTCGAGTAGCGAAAGCTGGGGCGGTGATGGTT
CCATTCACTCGCTACGTCGCCGGCTCAGTGCTGATCTGGGACTCATTGATGTGGGCAACG
TTCACGTCTTGGGTGACGAACAGACAAACACACGCATCACAGCAGCGCATAAGACGTTTA
CGATCATCACAGAAGGCAACGGCAAGGTTGTCTCTGCTACGGTGTCCATACCGAAGTTTC
GCATTGTGCAGTCGCGATCGGGCGCTGATCGTCACGCGCAGTATTTAATAACCCTTATGC
TCGGCAAGGAGCTATACGCTGACTGGCGTCGATATTCAGAGTTCGGGGAGCTAGTGAAGA
CGCTTGACGAAAAGCGTTATAAGCGGACAAAAGACGCATGGGCAGGCATTGAGACGCGCT
GGTTCAACCGACTAGAGCCTTCGTATCTGCATCAAAAATGCATTACTCTCGAGAATTTCA
TGCGTGAGCTCATGTACGAATCGAACGACCCGACTGTGCTGATTAACTTCCTCGGTGGCT
ACCTCGGTAAAGTAAATGCGCGACCTACGGACCCCGTGGCGTTCCGCCCAGCTGCACAGC
TCCCGAAAGAGCTTCGTCCCCCACAACCACAGCACGAGCGAGAGCTGTTTGAAAAAATGT
GGGCTGAGAACTTTAAACGGTCTCACGTGGAATACTCATCAAATTTGCCTTCGGGCCAGA
TCGCCAACT
>maker-pcu_contig_6-snap-gene-0.20-mRNA-1 UPF0551 protein C8orf38 homolog, mitochondrial
ATGACGGACGCGTCCATCCTTTTTCGCTATTGTATGTTGCTGGTCCATGTTACGACTCGC
AGAAACCTGACTCAATATGCATCGTTGTTGCAGCGAGCTTTTAATGCCGAGATCGCGACT
ATCAAAGACTCGGTGCACAGCAACCATATCGCAGGCAAAATCCGTATGCAATGGTGGCGA
GAGCGCATTAACAATTTGTACGAAGTTTCAGCCGCGACAGGTGCTGAACGACCGGAGCAA
TCGACGCTGTTACTTCGAGGGTTAGACAAGGCTGTTCAGGAGAAGGACTTGACGCGGCGG
TGGTTTGAGCGACTGTTAGACGCTCGAGACCAGGACCTGGATCGTGATGAGGTGGAGAAC
TTGCACGAATTGGAGATCTACGCCGAGCAAACGGCCTCTTCACTGTTGTATCTCACACTC
GAGTGTCTCGGTGTTCGCGATGATACGGCAGACCGGGTAGCCGGACACGCTGGCGTGGCG
ATTGGCCTCACGACGCTGCTACGTGGCACGGTGTATCATAGCTCACGACAGCAGTCGTAT
CTTCCTGAGAATCTCATGAGCAAGCATTGTGTGACCACAGAGGATCTGCTAGCTGCCGTG
GAGAACCCTAAACTAGGCGAGAAGGTGGCGCCGGTAGTGTTTGATGTTGCTTGCCGTGCA
ATGGAGCACCTCCACCAAGCCCGGTCGCTGCGAAAAGAATTATCAAGTGAGTCGCGTAGG
GCGTTCCTGCCGTTGGTGAGCTCTGCGATGTATTTGAAAGAGCTGGAGGCAGCCAACTTC
AACGCCTTTGCCCCCGAACTGCAGCAAAGGAACATGTTCCAGCTGAACTTGGAGGTGCTA
AAGCACTTCTTTTTGCGCAAATACTAG
>maker-pcu_contig_6-snap-gene-0.18-mRNA-1 Polyketide hydroxylase
ATGCCATTGACGCCGCTATTGATCCGGGCAAAGAAGCCTCGTGTGTTGGTGGTGGGTGGC
GGTCCCGTAGGCCTGGCCACTGCCTACATGCTCGAGAAGCTCTATGACGTCCCCACTCGT
GTGATAGAGCGCCAACGCAGCCCCACGTCTCACCCGCAAGCGCATTTCATCAATCTTCGC
ACGATGGAGATCCTCTACGCTGTGATGCCACAGTTTCACGATCGTCTATTGGATCATGCA
GCGTCGAGCTCCTTGTGGCGTGACTACGTTTACTGTACAGGGATAGGCAAGACTCGAGAA
CTCGCGCGTATTGATCAGTTTGGACCCTCTGTGAGGATTACGATCAGTCAAAAGTTAAGA
CTGAAGGTGTACAATTGCTGCACAGGCATTCCGCGCGATGATGTCGGGCTCAAGTTGACA
AATGACGACAAGCTGCGCAAGGCGCTGACGGCGCTGTCACCGACGCAGTTTCTGCACTTC
CCGCAAAGCCGCTTCGAGACACTGTTGGACGAATTCTTGATGGAAAATGACGTGCAAGTT
GAGCGTGGAATAGAACTTAAGAGGTTGACGCTGCCATCAGACGACGCTGTCACGCAGCAA
CCTCAAGTAACGCTGCGCCACTTGTACGACCATAAGGCTGGTGTGTTCATGTTCGGCGTT
TATAGAGATAGCGACACGCTCGAGCAAGCATCTTACGACTACGTCGTGGGAGCAGATGGC
GCGCACAGTAGTGTGCGTCAGTTTTGTGGCATTGATATGGTTGGAACGCGCAATCTGCAA
ACTATTGCAAATGTGCACTTTACGAGCAAGGCATTGTCAGAGGCTGCGAGTGAGAACCCG
GCCATGCTGTACTTTGTGTTTAACAAAGAAGTTGTCGGTGTCCTGATCGCCCATGACCTC
AAGCAAGGAGAGTGGGTTTTCCAGATTCCATTCTTTCCCCCGCAAGAGTCAATTCCCTGG
GATTTTTCGACTGCTCAATGCAAGGAAATCATCCGCCACATTCTGCCTAAGAAGGTCGAG
AACAGCGATGACGACATCACTATTCTATCGGCTGGGCAATGGCGAATGGGAGCTCGCGTA
GCGAAACAGTACGATGCCGGCAAGCAGCGCGTTTTCCTCGTCGGTGATGCAGCACACCAA
TTTCCGCCTGCAGGTGGATTTGGCATGAACACGGGACTGCAGGATGCGCACAATCTGGCT
TGGAAGCTGGCACTTGCGATTCAGATGAACGCGAAGGATTGTCCTGCTAACAGCACCGAT
ACTCAAGTATTGCTGAGCTCTTATGGTCGCGAGCGCCAGCTTATTGCCATAACAAACACG
CAGCTTAGTCTCAAGAATGTGGCTCGAACCATGAAGATTCCGCAAGCACTAAACATATCC
TATGACAACGCTCAGACGTTGTCGAAGGTCATCAACTCGGCACCAATGCAACTTCTTCCG
CTGCGCACTCAGCGTAAAATCGCGCAGCAAATCATGAGTGTCGGTAAAATGCCGTTGGGG
CTGTTGGATGAAGCTAAGGGTGCAGGTGGACCTGGAAGTGCTCTGGGTAACCGTATGCGT
GCCAGCGTACAAGAGATTGTGTCCCGTCGTAAATCGCTTGGCATGATGTTTTACCACTTT
GATATCGGATTCTCCTACAATGCTTCTTCTTGGGCAGCTCGAGCTAAAAGGCTAATGGAA
GACCCAGCACTGGATCAGTCTGCGGAATTTCACACCAAAATTGACGATGATGATGACGAC
ATCATATATTCTCCACGATTTCGCGTCGGCGAGAGGTTTCCTCATTTTTGGTGCAAAAGC
GAGAGCGCAAAGGTGTCCACTCATGACATGATGCGACTCGTTGCTCAAAACCGAGAAGAT
TGTGGCAATGTGCAGTTTATCCTCGTCGTGGGCGAACGTGATGCAGTACGAGTAATCAAC
GCCTGCTCATCTTCCACTTCGCCTGTAGCCGCAAGGCACGTCTCTCTTGTTGTACTGCGT
TTCAATGCTGAGATTGATGCTGTGGTTGCGGAGGCTCAGAGGTCTTCTGTGTTTGGCTCG
GTACTTTCGTGGCAAGTGATCGAAGGCGATAGTAGCCAGGCATGGTCAAGATTCATGGAC
AGCAAAGCCGCTTGTCTTGTGCGTCCAGACGGCCATATTGGTGCACTTTGGACAGGTAAA
GAACTGGAGGACTTCAGTGGCAACACGCTTACGCAGTCGATGCAGCAGGCCATCCAGCTC
AGCTGA
>maker-pcu_contig_6-snap-gene-0.26-mRNA-1 Conserved gene of unknown function
TCTAATGCTGCAGGTGCCAGTGAACGCTTTCTCCCGTATCGCGAATTTCAAGTCGCTCTT
AGCAAGATCAGTCGCGCTAAATGTTACGGCAATTGCGACGGAATCGATGGCTGTGTATCA
CCCAAACAAAGACGTTGGCCAACAGCCTCAGAGCTTGTGGGCTCGTTGGTAGATCAGATG
ATGGCCGAGTGTCAGCACTGCCGTTTGGACACTTTGCAATGTCAAATGACGCGCTCCAGC
GCTCTTGATACACTCGAGCACAATTTGCCATTGCTAGTACAGAGCTTTCAGTGCTACGGG
GTTCACAATCGCCTTTCAACGAATGGTGCGGGACTTGTTCTATCGACCATGACGCTGGAC
GGATTTATCGACTTTCTCAATGCGCACTTTGAATATGAGGAGTTTTTCTCGTTTGATGAT
CTCGCACGTATGTCAAGTGAGGTCCTCGCTGGATTCGCCAGAACAAGTGCCAAGATCAAG
TCAACGAACAGCAGAGGAATGTTGACAGAGACTGGCAAAGTCCTCAATTTTGCGCAGTTT
TTGGAGCTGTTTTGTCGTGTGGCTTCTGCTTTCCACCACAAACTTCTTCTGCGAGAGTGT
GCGCAGCTTAGGCGGACTGTCGAGTCCTGTCGTCTTGAGTTCAGCATTGAGGTGCTATTG
AATCATATGCACATTTCACTGAAGCTGAATGAAGCCATACAGCCTGAAGCTGCCACGAAT
CAATACCGACAGGAACCTCCAGGTATTGCTGCTGTTGTGAGAGAGCTGGCGGCGAAATCG
TCCGAGTCGTCCCGAGGCAACGAATTGCAGGCAATGACTTCGGCTGTTCAGAACATCTGC
GAAATGCTTGAGCTTGACGTTGCTGACCACGCTGGACCCAGGAAATCCAAGTGTCGCTCG
AAGGGTAAAGGGAGTTTGATGGCGGCAGATCAAGTGTCCAGAAGACCCAGTAGTATCGTA
GACGAGCAAGTACCAACGAGCGAAAGGATGCCCAGTGTGAACTCGACTGCGATTCAGCAC
TCAAAAGGGGAGGAAACACGCAAACCACCTCCGCAGGTGGCCATGATACGAGAGATTGCC
ATGCCTCCGCTGTTGCCTGCAGATGTGACCCAGCTGCTTGAAAACGCACTGAAGTTTCAG
AATATGGCCCAGTACAATATGGCGCTAAGTGAACTAGATTCTTGCAAACAGCGCTACCTA
GAGCAGTACGTACCACCCAGCGACGACTCAACCATTGGCTTGGCTGACCCGATTCACACG
GAAGTCCAGCTCTTCTTCACTCTCCAAGAAGCAAGTGTCTACGATAGCGCTCACAAAGAT
TCACAAGCTTTGACCAGGTACTACAAGGCAATGAAATTAGCTCGTCTGCTACCTGTGTCA
CACCCGGGTCGATCACTTGTCAAGAGCTGTGTCGGGGTTACGCTGTTTTACACTGGAGAA
TTGCTTTTGGCCCAGCAGTGCCACCAACAAGTTTTGGACGCACGAAATGCTACCAAGAGC
CATAACATCAAAGTCGATGCAAATTACCAGTTAGACAATGGAATGTCACTCGAGACGGGC
GACCACGTCGACTGTGCTCTCATCGATGCTGCAACGGCCATGAACAATCTCGCATGTTGT
TTCTCTCAAGATCAAAGTGCATCGACCTCCAAGATGATGGACAACGCGTATTTGCTGTTC
AAACACGCCCGACAAATTTATGCGGACACTTTCGGGCCTGCACATCCTCGCGTTGAGCTG
ATCTCTCGTAATTTAAAGCGTATACGAGCTTGTCAGAATGGTGTTGTGAGTGACGCAGTT
GATGCTTTAGCCCGTGGCGAGTACGCATACGTGATTCCTGGTAGCAAGTTTCAGATCCAA
GCGTTTGAATTTGTCGCGAAACCTTCCAAGAAAAGTGGTAGATATGTGAGCAAGAAGAAG
AAGAAGAAGAAAAGTGTCAACTAA
>maker-pcu_contig_6-snap-gene-0.24-mRNA-1 Protein BREAST CANCER SUSCEPTIBILITY 1 homolog
ATGGTGCCGTGGACGCTCGCGCGATTGGAGCGCGCAGTGGAAACCTTCTCGACGCAATTG
CAGTGCGCGATCTGCCTCTGTGCCTATGACATTCCCGTGTCATTACCCTGTCATCATTGT
TTCTGTGAGGAATGTATCCATCGTGCCTTGGAGCTCAAGCCATTGTGTCCAATCTGCAAG
ACACCAGCCAAGAAGAGGCAACTACGCTATGATACGACGGTACAGGAACTACTGCGAGCT
ATGAAGATGCTCAGTGCTGCACCATTTTCAGTCAAGGAAGAGGATCAGAATCAGGAGAAA
CGTGTAGCGACCAAGACTGCGCTACGTAAAGTTGCTGCTGCACCCGAGCGACGATCGTCT
CCACGACGTGGGAACGGCAAGTTACCGACAAGATCGTTGGATATGTGGATGAGTGGAGAA
TTGTCGCAATCGTGTAATGAAGTAAAGATGAAGAAAGAGAAGACGGTGACGACAGAGAGG
AGAGCGTCGTCTCGACGGACGCTAGTGCACGACTCAAACTCTCCAATGTCTCCTGCGCTT
TTTGATATGACGGGCACATTACGAAGTAATGGGAGGATCACAGAGACAAAGGAAGTAGTG
ACGCTACGACGGCGATCACGTGTTGATCGAGTTAATGGGAAGAGTATGAGCTCATGTGCT
GCTGAGAATCGCAGTCAAGGCAAGAAGGCAACATGGGGCACAATGGATGAGATTGTCGCG
GAAACTCAGCTGGAGGAAAGAGAGCAGACACAGCAGATGGCAACACGACAGAGATCAAGC
ACAAACGTAGAGATGACGACAGTAGACGACACGCAATTGGAGGCAGGAGAGACGACACGA
TTGCAAACGGCTACCAATGGAAACTCTCGAGCAGCTAAGAAAGCAGACGATTCTGTGCTC
GAGACGCCAACACGTCGCAAAAGACGGCGGTCGACTATGAATGGCGTCACACTGGATGAC
AAATTGCTGAAGGATGTGGCCGTCCGTCCTGGAAGTCTTGCACATGCGACTCAAGCGGTC
GAAACGGTCTCAATGGCTGGTGCTAGTCAAGCGCAGTCTGTGTCTAATCAAGTGTTCCAA
GTGGGAGATGTGGTCGAAATCATTGAACGACAGTGGGTTGGGATTAATAAGCAAGGCGGT
GCAGCGCGTATCACTCAAGTTCATGGCGATGGCTATTACGCAGTGAAATTTGTGATTGGG
GGCAAGGATAATCGCGTGCCTGGAACGTTTATCCGTCGACCAGCAGAGGAATTACTATCC
GACTTAGCACCAAGTTGTTCCGTTAAAAAGCGTCAGCGTAGACGCGTTTCCGACGTAATG
GTATCACCAGATCTTCTTTCGATAAAGTCATCGAGAGAGTCCACAGATAGCAGCGCCAAA
GTCACGACAAAAACAACGAGAAAACAGTCGGGGATGGTGTTTCTTTGCTCGGGGTTCAAG
GAGCGACGAAAGCATCAGATTGACGAGTGGGCCGAGCTGCTTGGAGCTGAAGTTGTTCAG
CATTGGTCCAATGACGTGACCCATTTGATTGTAAAATGCATTAGCGGAGATGGTGCAAGG
AACGAGGACCCTTCGATGGACGATTCGGACTCGACTTCTTCGCCGCAGACCCGTCAAGAT
GGAAAGCGTGCACTGTTTGGTGACCCCACGTCAGGTCGATGGGTGAAAATTCGATCACTA
AAGTACCTCAAGGCTCTCGTTGGTGGTCGATGGATTGTAAGCGATGAGTGGCTTCAAGCT
TGTGCAAAGCATGGCGGCTATGTCAAGGAAGTGAATTATGAGGCCGATGGTCATTGGAAG
GGACGAAGGATTCCTGACGCTGTCAAGCGGTCGCGACTGACACGAGAAAAGCTTCTTCAA
CTGTCTTCACCAGATGTAGGACTTGTTTCCTTTGACGTACTTGAGCGCTGGTATTCACAC
GTCGATCGCTCAGCTATTGGCACGATGCTGTTTGCGGATTTCTGCTTTCACATCATTGGT
GACTTTCTTCCACCTATGCCACCAATTACAGAGTTGAACACTTTGATATGCATGGGCGGC
GGGAAGCTAATCGCTTCCATGGACGACATCCCTAACGAGATGCACATGCGTGAAAACCGC
GCCCGAAGGCTCATTATCGTGTCGGACAAGATCAATCCAATAGCTCTACGTCAGCAGACA
AGGCAACTAAAAGCACAGCCACAAATGAAAGCAGTCTCATCGGCGATCATTGTGAGTTAT
CTCTGGGTCATCAACAGCATCAGTGAAGTCAACTTACGCGAGCTTCCCTGA
>maker-pcu_contig_6-snap-gene-0.25-mRNA-1 Ser/thr kinase
ATGGCGTCCAGTCGCGGGGGCAAGAAGGAAGAGCAAGTGCGACTCGTGGGCACGCATTAT
CAACTCGGAGTGGAGATTGGACGCGGGGGCTTCGGCGTTGTATATGGAGCATTGGACCTG
CGCAATGGACGATCGGTGGCTATCAAACAAGTGTCGCTGCGGGATATCGATAAAGACGAA
TTGCTGTCGATTGAGACGGAAATCAGTTTACTGCGCAAATTGAAGCATGAGAACATTGTC
AAGTACCACGACACGATCAAGACGCAAGGGTTTCTCTACATTGTGCTGGAATACATGGAG
AATGGGTCATTGGCGCAGTTTGTCAAAAAATTTGGATCGCTGTCGGAAACTCTCGTGGCT
ATGTACATCACGCAGGTGCTGAGAGGACTTGCCTATTTGCACGAACAAGGTGTGCTTCAT
CGTGACGTCAAGGGCGCAAACATTCTCACGACAAAAGACGGACTGGTAAAGCTTGCTGAC
TTTGGTGTCGCTATTAAATTGAGCGAAACGCAGAAGGCAAACTCCGTTGTGGGATCGCCG
TATTGGATGGCTCCTGAGGTCATTGAGATGGCTGGGTGGTCTTCTGCCTCGGACATCTGG
AGCGTGGGATGCACGATCATCGAGCTGTTGACGACCAAGCCTCCTTATTTCGACTTGGCG
CCCATGGCTGCGCTATTCCGCATCGTACAAGAAGATCATCCACCGCTTCCACAGCGCATG
TCCCCGGCCTTGCACGACTTCATTATGAAATGTTTCATGAAAGAACCTCGGCTTCGAGCA
TCTGCCGAGGAGCTTTTGGTACATCCGTGGATTGCCCAAATCCCAAAGAACAAAGTGGAG
CAAAGCACGCAGCTTGTTGCAGAGAGCGTCACGTCTTCAAACGATCTGGACGCAGTGCTA
AATACCATTAAACTATACGAAAAGAACTCGTCGACTACAGAGCTACCACCAACATCAACG
GGCAAGATCTCGCATGCTCTCAGTGTCAAAAACGAGCAGTCGGACGAGGATGCCGAAGAT
TGGGACGACGAGTTTGGTGTGGATTCGAGCCCCAAGCCGTTTGTGCTTGGAGAAGCCAGC
AAGATGGAGGACCCCAAGCCCAACCTGCTAGCCGAAACAGCGCCGACCAAGTCACAGTTT
CAACTTTCGAAAGAAGACGCTAATGCATTGTTCGACGACGATGTGTGGAACGATGAAGAC
CCGAAAAGTGCGGTGCTGTCAGTGAGATTGATTGCACCAGAGGCGGATCATGGCAGCGAT
GTTGTTCCGACGGATCAGAGCAAGAAAGACAAGTCTGCGATGAACTCGTGGGACCGATCG
TCGTTGATTCCTGCTCAAAGTCGCATCGCAAAGCTCCAGCAGTTCGTTGAAGACTCCGAG
GAAGACCTGACATTCGACGATATCGATGAGAAGCAGCTATTGCAAGCGGCTGCAAAGCAG
CAACGTGCGATGGAAACGGATCCCGTCCCCGCTTCTGTCGTTCCCGCCGACAAGCCACTC
AGTGCTTTCAAGGAAGACGACGATATGGATAGGGACTTTGACTTTGCAGAGGGTCAAGTG
GGAAACATGATGCTACATGTTGGCGGCGCTCATGATAGTAACGCAGCATCGTCTTCAAAT
GGGAGTGCGCAAGAGAATCTGTTTGACGATGAGCTCGACTTTGATTACTCGACAGCTCAT
GACACGAATCAAAAGGCCACGGCTCGAGTTGTTGAGCTACTGTCATTACTGGATCCTAGC
ATGGAAGACCAAGTAATTTTGGATGCCTGCAATAACTTGGAAGCGGTATTCGATCAAAAT
GTGACGTTAAGGCGAGATTTGATGTCACAGCCGGGCGTTGTGCCCAACATTATGGAAGCG
CTGGAAATGAAGAAGATGGACGTCCTACACGCTGTGCTCAGGGTCATTAACATTATTGTC
GAAGGAAACAAAAAGTTTCAGGAAAACTTGGCCCTTGTAGGTCTCGTGCCCGTGATCATC
AAACTGACAAAGCAGCATAATCCATACTATTTACCGGGTGAAAATGGTAAAGGCTTTCAC
AAGAACGGACTCGAGGACAACGAGTTTTTCAAGGCAGTTCGAATGGAAGCCGCCAAGTTT
GTGCGACAATGCTGCAAAACAAGTTCGCTGACACTGCAAATGTTCATCGCATGTGGTGGA
TTGCCAGTGTTGGTGGACTTCTTGACGCTGGAAGAAAAGCGTGACAATGATGTCGATTTG
CTTCGGATCGCTTTGGACGGAATATTCAGCGTGTTTAGTCTCCAGACCATTCCGAAGAAT
GACATTTGCCGACTATTTGTCAAAGCAGGACTGTTGAAAAAGTTCGTGGTCGTGTTTTCA
GAGATTGCGGTGGCCGTGTCAGCAAATGATACACGTGGACCAGAAAATGATGACAACAAG
AAGGTTAAGGATCGAGCGAAGGATGAGTGGGCCATGAGGGAACTTCACAAGACTTGTGAT
ATCTTCGTGCTCTTTTCTCAAGGTGATGCAGTGGTGAAAGAACACATGTGTGACGGTGCG
GTCTTGGAAGGACTTCTCGAAGCGATCCATCCAGGAGCTCAGCTTTGCAGTCCTGGCGGG
CAGCAAGACGAGAATCCACAAGCTCTTCCTCTAACACGCCACTCGGATGAATTTGTTTCG
GCAATACTAAAACTCTTGAAGTGTATTCGGAATCTGAGTATGGAGCCTTCAACGCTGGAA
AAGTTGGATCGAGCTGGTGCAATTCCGACGCTTGTCCGTCTATTGAACGAGCAAGAAGCA
GAAGGCCCTTCCATCGCAGTCGTGAAGCGGAAAGAGGTCGAAAACATTGTGCTCCAGTCC
ATGTTTTACCTCTGTCGGATCAATCGTAATCGTCAGACTCACGCAGCCCAGGCTGGGGTG
ATCCCGTCACTTATCAAAGTAGTTCGGAATTCCAGTCCACTCAAGCAATTCGCACTCCCG
ATTCTATGCGATTTGGCCCATGCATCGCCAACCGCGCGTGCTCATCTGTGGACATACGAC
AGTGTGACGCTCTTTCTGGAATTACTGGAGGACAAATACTGGCAGATTGATGCCGTCAAA
TCCATCAGCGTTTGGCTTGTGCACGATACCATGAAGATGGAGAATGTTTTGCTTATTCCC
GAGAACCTGATGAAGATAATGGTGTGCTTTCACAACGCTGTGGACACTGAATTTGAGAAC
TTACTCGAGCCGCTCTTGGAAATGATCAGTCGCTCGGTGAGGCTTAACCAGGCTCTTGGA
CGCAGTGGCATGTTCGTCACGGAGATCTTAAAGCGTCTTCGACTCATTCCAAAGGCGATT
GTACGCAAAAACTTGCTCAAAATGCTCAAGAGTTTGTTTGAGTCCCACACGTCACCAATC
CAATTCCTCGTCGAGTACAATCTACGGCCGATCGTGTACGCGCTGGCTCAAGATGAAAAC
AGCATGATCCTTGTGAAAGAAATTGCGTCTCAACTTCTTCAAGCCATTCTCGTCGCTGCG
GGTGTGTTTTAG
>maker-pcu_contig_6-snap-gene-0.30-mRNA-1 CDS Pa_7_6970
ATGGAAGTAGCGCACAAATCCGCGAAAATGCAGCGGAGAAGCTTGGCCAAGTGGCTGCGC
GCTCTCCCGAGTTTTGCGTGTCAATTTTGCAAAAGCTTCGGCCGTTAATTGTCGACGATG
AATGGGAGATCCGTGTGGCTGCCTCCAAGTGCCTTGATGTCGTGGCGCGCTCTCTGGAGC
ATGAAGATGACAACGTTGTGGACCTTTTTGCGTCGATCTCGTTGGGCAGTCACGAAGCTT
CTAGTGTAGCACTCAATCTGCAGACGGTGGACGTCAAGACAGTGGTGCAGGAAGGAGCGC
CGCTATTGCGCAGTGGAGGGGAGGAGTATCAATACACGACGAATTTGACTGAGGAAGAGC
GGCGGGTTTATGCCGTAAAGCAGCGACGTCTGCTGTTGAGACGCCTCAGTGGAGCGGAAG
GACCTATTTGGAAAACGCGCGAGGACTCCCTGACTAAACAATTGCTGCCTCGCCTCAATC
AAAGCCATGCACAGGAAATTGCAGATGATATTGAGGCAAGTGAAGAACAGCCGAATGAAG
ACGCTGGACCGGTCAAATCTCTTCTCCGAAAGCAAGCGTGTGAGATCTTGGCTACTTCTC
GAATGTCTAAACGTCATGGAAATCATGACACAAATTCCAATAGAGATGACAAGCGGATAA
GACTTGATTGTGACGGTGTAAAGGAAGATGTGGCTATCAACTCTGCAAAGGATTCGAGTG
GCTATGCTGACGAGACACAGACATCGACACCAACAAAGGCAAAAGCTGTCGCATGTTTGG
TCTCTGATCTGTTTGAGAGTATTTTTGATTCGAAATGGGAAGTTCGTCATGGTGCAGTCT
TGTCATTGCGGCAGATTTTCCTGTCGACCCGCTTTATTGCTGCCGTTGCAGCAGTCCAGT
CAATAGATGAAGACAGTGTGCAGCAAAGTCTTGTTGATCAATGGCTGGAAGAGTGCTTGA
TTCGGTGCATTTGTGTACTGGCGCTGGACCAATTTGTCGATTACTCGGCTGATGGAACAG
TTTCTCCTGTTCGTGAAGTTTGCGCACAAGTGTTTGGAATTTTACTTGGCTGTCTCTGTA
GTGACACAACGCTAATCGGATATCTGCAGGTCGTGCGCACGTTGTTCAGTGGATCGACGT
GGCAGGCTTGTCATGGTGGCTTATTGGGGTTAAAGTATCTTGTCCGAGCTCATAGTAGTC
ACGCCCACGCATTGGTTCCTCTTTTCTTCGACGATGTCGTGAATGCGTTCGCCCAAGACG
ACAATTCAGAGGAAGAAGTGCTGGTTCTAGCCGCCGATATGTGTAAGGAGTTTGTTGCTC
ACTTTGATCGGATCGAGCGACCAAGTATCACAAAGGCTGCTCTACTATTGTGGAGCTCTC
TTAAACTTCATGAGAAGGATGGGTACGTTACCGCGAGCATAGCTCAAGCATTAAGTGCGT
GGTATAACCATCCACCAGTTGCAGCTCAGCTGCAAAGTGACGAAAAAGTTGAGGCAGCTC
TTTGGCAGAATGTATCGTACACAATTCCTTTGCTCCATCATCACTCGGATGCCGTTCGAG
CGTCCAGTGCGACTTGTACTGCAGCCATCTTTGCGGGTGGATTATCGTCATTGAGTCCAG
TCGACTTCACTCGATCGTTTCTGCCACATTTGCTCTATCAAATGATAGTGGAAAAGAGTG
AACCTGTCCAGCAAAGCTTACTTACCGCATGGAAACAAGTAGTAAGCAGCTTGTCAAACG
ATGCGCTGCTTTTGGACGTCGTATCCAAGTCCCTGTCCAGTTGGGCGAAGTTGTTGTGGT
CGATGGATGATAAGCTCAAAGTTGAGGTGGTCAACTCAGACGGCACGGTATCTATTACAA
ACGTAAGCGGCTCTGTGGATCAAGCAACATGGGAGAACGTGTCCTCTCGTGTGTTCTTTG
CCGAGGCCATTGGCTTTGCTGCTGCTCACATGCCTCTTTCCAGCACATATATGACTCAAT
TGGTCCAGTTATTTCGTAACGGGGTGTGCAGTAGCTCCGGGGAGCAACAGTGCGGCGCTC
TGCTAGTTCTGTCGAAATGGGGCTTCTTTGAGAAGCAACTGAGTGGCGAAAACTCATTGG
AGCAATCACGACGACTGCAGCATTTGCGAGATTCAGTCGGAACTTTGCTTGAAACGTTTG
CTGAAAATTGCTGGAAAGCATTGGAGTCGGATGCAAAGAGCAAGGACGCGTCAGTACTTT
ACAGCGAACAGCTTGGATCATTGAAACGTGTGAGGCAGATGGAAGCTCGAATCATCGAAA
TCTTCTCGTCTGTCGGCATCCCGCTTCAGTCCTCGCAAAGCTTTGGCATGTCAACGACAG
CGGAGATTTCACGACACATCGCAGAGCACGCAGCTCATTTTCCTTACGACAAGCTGCAAA
AATGCCCCAAAGAGTATGAAATGGCTCACTTTAAGCGACAAGACCTCTTTCTCGTAGACG
AACTCGTTCAACAGACTTTTTCTCGTTTCCATCATCGAGTACAAGGTCTGGGAAGCAGCG
CCTTCTACGAACTCATGCTGGTTCCCAAAAAGTGTGGATTTCTAGTCAAAGCGCTAATGA
ACTCGATCAAAGAAGAAGAAGAACGCGCATTTCGCTCCATTTCTTCGCGAACGATAGCAG
ACTTTGTGGTAAGCCAGTCGAGCACTCAAAGAAAGTGTATCGCAAAGGTGATTTCGAATC
TCTGCAATATTGCCACGACGTTCGTAGGTGTTTCGGGTGTGTCTTATGATGGCATGCTTG
GTTTTGGAACAAAAGACTCGCAAGATGACGACAGTCCTTTGATTGCTCCTGAAGTTCTCA
AGAAGACTAAAGTCCGAGTATCTGGGGCTGAGAATGCGTTGCGTGAGATTTGCAAGCGCG
GTGGCGATTCGCTTTTCCATGTGTGCCAAGCGTTAGAGACGGTCATTTCCAAGGCGTGGG
AACACGCAAATGTTGCCGAACTTCGAATCCAACGGTGTATGCACCTAATCATTTTGGTGG
CGCCCCAAATTAAGGGCGATGCGATGGCGACTTGCATAACGTGGATAGACCGACTTGCTC
AATTGACGCAGCAGCCGTACGAAGACCAGCAAACACGGCGTATCGTGGCTCATGCTATTG
CTACCATTAGCAAGTATGCGGTGGGGCAGTACCGAGAAAACGCAATGCTTGTTGTGTACG
ATTCCGTTTTTGTAGCATTTTCAAATGCTGGGAGTCGACAGCTTTGCGCAACGAATGACG
CGCTAGAAGGCGCTGTCATGGTGCTTGATCGCATTGTCCACGTTCTGGGAACAGATTTGA
CGCCGTATGTCCCCAGTCTCGTTCATTACGCGATGAAGACGATGAGTTCACAATCTGAAT
GCGTTCGCACTTGTGCAGCTGGGGCATTTGCTGATTTGGTTCCGTTGATCCCACTTCAAA
TGGATCTTGGGCTTCAGGGCTCCAATCGTTTACTCTCCAGCTCATTGGAAACGATTGTGA
AGCAGAACTCGATTTCGCGTAGCTTTCTCGAGAGCTTTGGCGAAGGCAAGGCTGTTCAGC
ATGTTGGTGTGGAGTCTTTGCTAGCTTCAGAAGTATCTTTACGCGTGTATCAACAACATG
GCGTGGATTGGCTTTGTTTTCTGGCCAAGAACAATCTTCATGGAATTCTCGCTGATGACA
TGGGTCTTGGCAAGACGTTGCAGACACTTTTGAGCATGGCCGCGACGTTAACGTCATCCG
AAAGCCATGACACAGCCATGTCTTGCCTGATTGTCTGTCCATCAATCATTGTTCATCATT
GGATAGAGGAAGTCAAACGCTATATCCCAGGCATTTTCACATCCATTCTTGACTATTCAC
TCCCGGCAAGTGAGCGAAAGGCTTTAAACTGCAGTGATGGTATTCCAGCATCAGATCAAG
GCCCATTATTGATCGTGACTACTTACGCAATCTTGCGCACGGATATCGAGTGGTTGAGGA
GAACCGATTACGCCTTTGTGGTGCTGGATGAAGCGCATTTAATTCGGAATCCATCTACGG
CGTTGTTCCGTGCGGTGCTCAAACTACGTGCGTCGCATCGCATCGCTTTGAGCGGGACAC
CATTGCAGAACAATGTTACCGATTTGTGGGCTTTATTTGAGTTTTTGATGCCTGGGTACT
TAAGTGGCTTTGCTGCGTTTCGCCGTGAATTTGTCCTCCCTATCACCAAAGCAAAAGAGC
GAAATGCGACGACGAAGCAGAAGGAGTTAGCAGCAATTGCGATTGCGCGATTGCATCAAA
AGATCCTGCCGTTTGTTCTACGACGAACGAAGGACGAGGTGCTCAAGGAGCTTCCTCCGA
AAATTGTTTCCAACGTGCTTTTGCCCCTGTCTTCGTTACAGTCACGCCTTTATTCGCTGG
CATCGTCGACAGAATGGGAAAGTATAAGCTCAGAGGCATCTACTCGATCGACCAAACCTG
GTGCCAAAAGCTTGAAGACGAAGCCGTTAACGAATGTGCTGACAGACCTCCACCTATTGC
GCAAAATATGTGTACACCCTGCGCTTGTTGCAAATGAAGCAGTCGCTCGTACTTTGAACG
CACAGGAGAAGAAAGCTCTTCGAAGCTGGAAGTGCTCAGGAAAGATGACCGGATTGCGCG
ATCTCTTAGTAGAGTGCTGTGATATTGCAGCGTGGGATCAACAAGGCTCTGCATCCAATG
TTGACAATCTAGATGATGGCAACATTTCGCCACATCGGTGTCTAGTGTTTGCTCATTTGC
AGCAAACGCTAGATCTCGTTGAGCAAATGCTACAAGACGCATTGCCTAAAGTAACATACA
GACGTCTCGATGGACAAACACCACGCACAAAGCGTGCTGAGATTGTGCAGCATTTCAACT
CTGACCCATCGATTGATGTCTTGTTGCTGACAGCGTCGGTAGGTGGCTTAGGGCTGACGC
TAACCGGCGCCGATACAGTGATCTTTGTCGAGCACTCTTGGAACCCCTTTGTCGACCTGC
AGGCTATGGATCGAGCGCATCGTATCGGACAAAAGCGAACCGTTCGCGTATTTCGCTTGA
TCATGGAGAATTCTCTCGAGGAGCACATTCTCAAGCTTCAAGAGTTCAAAACGCAAGTTG
CGTCCACGGTTGTGCAGGATAGCGATGCTCGTAGTAGCATGAACACGAACACAACAGGTG
TTCTCGACTTGCTGCAAGTCTCATCGTCAGCAGTGGCCGCTAAGGAGCTTCGTGGTTCAG
TTGCTAAATCAAAGCTTGGAGATGGTGATCTCGCCACAACTGCGCTTCCACAAGGAGCTC
AGGAACTCCTCGACCAAATTGGGGAACTATGGGACGAGTTGCAATACGAATCATTGGCTT
TTCGGGAAGATGCGGACAAGT
>maker-pcu_contig_6-snap-gene-0.22-mRNA-1 Vacuolar protein sorting-associated protein 8
ATGAGTGGTATAGAAAGATTACTGCTTGAGAGCGATGAGGAGGACCTCGGGGAGCTGGAT
CTGTCCACCATCACGTTGGAGGAGATCCTACGCGAAGAGGAGATGGCTTCTAAGCTAAAA
GAGGGCGGAGAGACCAGTAGTGGCGCTCAACAAGATGGAAATGATCTGTTCTTTGCACCG
GCCACTTTCACGCTCAATATTGAGCCAGGACCAGGCATGGACGTGATCCCAATCCCCAAG
CCGGCGACTGCACCTGTTGGTAAGACTGAGATACACTTCCGCACTCCATTGGAGATCGCA
GAAGCCAGAGAGAAGCAGCTTTTGAGCTGCGTAGGGGTCGAGCTCATCTCCCCTCTGCAA
GTAAAACGACGACTACGAGCTCATGCAAGATCTAAAGCTCTTCAGTCTCGACGAGAGGGA
CTTGCAGCTTTGAAGAAGAATCAGAGGAAGAAGAAAATTGCCAAAGGAGCTGGAGCTGCG
GCTATTGCGACGGAGAAAAAGTCGACGGGCGTCGTCAAAGTTGAACCAATGGAAGCCATC
AGTCGACAACTTCGAAAGAACATTGAGTTCAAGGAGCACGGTCCTGGGTCGCCTACTGTA
GTGGCGATTCACTCCAAGTTTATTGCCATTGGTACGTCCAAGGGACTTGTCATAATCTTT
GATCATTTCCAGAATATCCGACAAGTACTAGGAAATACAAACGATGCAGATGGAGATGGA
CCTGTTACAGCTGTAGACGTGTCCCCTGGTAGTGACTATTTGGCTTGTGGGTATCAGAGC
GGACGCGTTGTATTGTGGGATATGATCAAGGGCACTTCGCTCAAAGCGGTATCAGATGCA
CACGAGAATCCGGTCGTGAGTCTACGCTTTCTCAAAGACCAGAAACCTGTGCTGGTCTCA
GTGGATACAAAGGGTCTTGTGAATCGACTCAATTTCTCCAAAATGATGGGAATGGTGTAC
GTTGTGGATGTGGATCCCTTGTACGACGGATCAGCGGGCAAAATCTTGTCGATTTCTGTC
CTGCCACAGTCTGCTGGCAATGCCAAAATTTCATACTTGACCGATCAATATTGTCTGGCT
GCCTTAAGCACGGAGACTGTGACCTTTATCATTGCTATTGAACCTGACGTCCGCGTGATT
CACCGTTGGGCTCGACCTGACGACATTACACCCGATGATCCAGTGCTTCCCACGTTGGCG
TTTGCGTGGATCTCTTTCCCAGGTAGCTCTCGAGCTCTGGCACCTGTACTTGCACGTGGC
TGGGGCAACCGCGTGCAGTTCTTAGAAGTAGTGTTTCCTGGCGGTAAAAACCATTCGCAC
GCGCGCCATGGCTTTCCTACCTTTGATGAACATGACCAGATTGAATCGTCGAGTGCTGTT
ATGGCTGTGCAGTGGCTTGGAGATCAAGTTGTGGTGTATCTAAACTCACATGACGAGATT
TGCGTGTACGATGTCATGTCCCGCCAGGAGTTGGAGATCGTGGACGTATCGTCACTGGAA
CTGGTGTTTGCATCGTACCGTGGTAAAAATGCTCGTAGTTTCTCCAACAGTTTCCGAGGA
TGCTACAACATTTTGTACTTGCTTGGGCTTAAAGAGTTGCAAACAGCTCGTGTGCTACCG
TGGACGCAACGAATTGATTTGTTGGTAGATGATGGCGAGTGGCTAGAGGCGCTAGCACTT
GCGCTGGATCATTACGAGGGGCTGAAAATCGCCGCTGCCGATCGTGCAGCAAGGGATCGA
TTTCCGCCTGTGTTTTTTCGTGATGCGCAGAACGACCAATGTCTTGTGGACATTCTACAC
ATGTGTCAAACCAACCAGCGTACCGGTGGAAAGGAGGATGTATTCCGACATGAAGAGAGC
GCCGACGAAGTACGTTGGGTTTGTGGTGAAGTGCCTTACCCGCCTGACATTGCGAAGAAG
CTCGAAGAAACTTTGCAAAAGGCGCGTAGCGGCGAAGTCACGAAAAATTTCGTACCCATC
AGTGTGGCCGAACGTGTAGCAGACCTACTGATGGAGTATGTGCGTCTTGCCATTGCCAAT
GCGCCAGGCTCTACGGCTGCTGCAGGAGGAGAATTAAGCCTCAACAAGATCGGGATGAAG
CTAGATTTGGCCAAGAGCCATTACCAGATGCTAGCAGGCGTGTGCATTGAGTTTTGTGCT
CTTATCGGTCGTACAGATCTGCTTTTCGGTGAAATCTATACACGCTTCAAAGACGCTAAG
AAACTGAGTGTGCTCATTGAACTGCTGGAACCGTACATCCTTTGCGAGAAGCTACGAAAT
CTTTCTCCTGTGGCCATGGAGGAGTTTGTCAGACATTTCAGTGCCCAGGGCAAACTCGCT
CAAGTGGAACAGTGTTTGCTTCACTTGAATGTGGCTGAACTGGATCTCGATACGATTCTG
AAGCTGTGTCGCGACCACGAGATGTACTCGGCTCTCATTTACATTTATAACGAAGGAATG
GACGACTACACGACGCCCATTGATGTTCTGTTGGAGGCCTGCTCGAATACAAAGGCACGA
AAGTCAAAAGCTACACTGGAACCGGCCGCTAGAACTGTTCGAGCACCTTTCGGAAGCCGA
GTGAACAGTTTGGCATCGGCATTTGGTGGTACCACCCGGGCGACCGGTTCTACAATTTCA
ATTGCAAAGCCTGCAGCAATGTCAGCACGCGATAAAGCTGAGGAGGAGGCACTTAGTGGT
CCACGACGTCGGCGTTTGTTTGGATACAAGCTGCTGTTATACATTTCGTACGCATTAAGT
GGTCGCACATTCCCGAAACACGAGCAAATCTCACCTCTGAAGCTAGGAAAGGTGCGCTCG
CAGATCTGCTATCACTTGTTTGAAAGCTCGGTGGCGGGGTCGTCGAACCCGCGACCGTAT
CCACGACTCGAGGCGCTTATCGAACTCGATGCTCGCGAGCTTTTCAACATCATGGGACGT
ATGTTCGACACGCCTAGTGTTGAGTTTGAAGGCGAGAAGAAGGACAGTTCAGGTCGTCCA
ACAAGCCGATACGACTCAGCTCGAAACGTTGAGATGACCAAGTGTCCTAGCCGTCTATCG
ATCGTGCTTTCGCTCGCAGAAGTCATCTTTGGACCGAAGAGTCCATTCAGTTCTGTAGAA
CATGCTCACTTCTTCATGTTTGAAGCTCGGCTTCTCAGTGGCGGCTCGATCGAGCCACAG
GAATACGCTGATGCACGTGCTGAGGCTATTGGTGATGCCGGGTCTGCTGGCGGTGCATCG
ATGATGGATTCATTGATGAACTTTCTGGCCCTTGGTCCAGCGTCACTGCTGTCCAAAGGC
TCTTCGGCAGTCACTGTTGAATCTTCGCAAGAGGAGGGCTTTGACAAGGCTGGCCGCGAG
GCAATGCTCGTGCGTCTGTTGACAAAGCTAAGCAAGGCAACGTACAACCACGAAGCTTTG
CTGGCCAGTGTCAAACGAGAGAGAATGAGCCGTGCAGCTGTGCTGTTGTACAAAGATATG
GGAGATTTCAGCGAAGCTATTGCGTCGTATTTGGCTGATGAAGACCATGAGTTCCAGATG
AATGCTTTCAGCTATATCCGCATGGAGACTGACAAGGCAGTAGACGGCGAAGAGATGGAA
ATGCGTGATAGTAATGGCAATGAACCCCCTCGTCGCCGCCGGAAGTTTATTGAAGATGCT
GTGCTGAATCATGCCCCCGCACTCATGAAGACAGACGGATACGCATTCGTGACGCTCATT
TTGGGTCAGTTCCCGAACTTGAACAACAAGGTTATCCAGAAATTCCTGTCATTGGGCAAA
GACGGCGCAGAGCTCGAGTTCTTGTACCTCAAGCAGGTGCTTATGGTCGCACAAACGAAT
GGCAGCACTACAAGTGATGAAGCTGATGTTGTGAAAGACCTCTTGGATCGCTCAAAGCTG
CGCATTGCCGACGATCCCGCTGTGCAGGAGCGTTTTGTGCGTCTTTTGTGCGAGTTTGAG
CCTGCTGGCGTGTTCCCGTATCTAGAGTCTCACGATAGCTACAAGGTCGATGCGTGCTTG
CGTCTGTGCAAAGAGTTTGCCATCACAGATGCCGAAGCGTATCTGCTTGAACGCACGGGC
GACGTCACCGGCGCACTCACTCTTATCCTGCAAAGCTTGGAGCAAAAACTCAAGATTCTC
AAGCCTGCCTTACGTGGATACAACGTGGCCGCTGTGTCTTCGTCGTCGACGGGAACGCCT
GACATGCTAGCAGGGGCTACAACTGGCGCGAACAGCACAAGTGGCACTAGACACCAATCG
TCGGACCGCATTATCGATAGTGTGCAGGAAGGCAAAGATGCCATGAAAACGTTGGAGGTG
GCCTTGACCATGTGTCAGCGTAACTCTTTGCGTAATCGTGATGAGCAGGCAGAGAAGCTC
TGGTTCACGCTCTTGGACAAGCTATTGCGGATTCAAAATTCGGTAAAGCGAAGTCTCAGC
TCTAAGGGTTCGGCCCACAACGTACCGGTCACTCGGACACATAGCAGCGGTGGTAACAAT
GGAAATGGTGCCATGACTGCGTTCCAAGTGGCACTGAACGAAATGATTCGCTTTATTCTC
GAACGCATGGCATCTTCAGTGTCGCTGAAGTCAATCCTGTTCAAGATTACGAATGAACAC
GGTCGTGGTGCTTTTGGTGATTTCCGGCCTACAATCTTTGGTATGCTGGACACGTACAAC
TACGAACAAAACATCTACCAGACGGCAAACGGTCTCATCAGCGTGGACCTGTTCGACCAG
ATCACGACGCTGAGGCGAGCCAAGTCTCGCTGTTATGCTGCGCCTTCAAATGTGTGTGGC
TACTGCCATGTTGCGCTGTCGAAGCCGCCCTTCGGAATGGGGCAATCTGGAGCTCCTGGT
ACGGAAAAATGGCACTTGCACACCTCGATGGTACTTGTCATGTCTGGCCAAACATTCCAC
GAATCTTGTGGAAAGGCGTGGCAACAAGGCGTAGACGTTAAGACGCCAGCAGCACGTGGC
GCTTCTGGGAAGCTATCGCGGAACAATGGCTCGGCGAGTAGTATGGCTAGCGATGGATTG
GTAGAAGATGAAGCTGGCAGCCGTCTTCAGCGCAAGCAGCCAAGTACAAGACGCTATTTG
GCACGGTTGAAGACCCAGCGCCGTGCTTCACGACGACAGGTGTCGCCTCACGTCGTGTTA
GAGAGTCTTATCCGTGAAGAAAACGGTCGCAACAAGTACCTTAAGAGCTCGCGCGCAGTA
TTCTCGCTACGTCCAGATCCTGAAGTGGCTGCCAGCAAGGTCAAGAAGCGCTTAGGAACG
CGCAAACCTGGTTCGCTTCCTGCAGCACCTATCCAGAAAGGCAGCATTTAA
>maker-pcu_contig_6-snap-gene-0.28-mRNA-1 Phosphatidate cytidylyltransferase
ATGAGTCTCTGTGCAATGTTGGCTGTATGTACGTTCCAGATTGTGACAGTCAAGAAAGTG
GATCAAGTTGCTCTGACCAAGTTGCTGCTGGACCTGTTTGCACTGCTGTACATCGTAAAC
GGCTTCAGCCATGCTATTTTGCTACGGTACAGCTCCAGCAAGTATGGATTCGGACTGCAG
ATTCTTGGACTTTGCTGCGCCTGGGTCTGTGACAGTGGCGCTCTTGTGGTGGGGTCCTTC
ATGGGCGACACCAAATTGGCACCGGTCGTTAGTCCAGGCAAGACGCTCGCAGGTGCTTTC
GCTGGGATTGCTTCCAGCGTCATCACAGTTTTGTTCATGTTCGCACTTCCGCGCCTCACG
ATTGCTTTGCCATTGATTGACCAGTGGACACATGATCTGCTGCCCCCACCAGAAGTAGTG
CCCCTTACGCACCAAATCGTGCTCGGTACAGTGCTTGGTGTCTTGTGCATTTTGGGAGAT
CTCGTAGAGTCATTCGTGAAACGCGTTGCTGGAGTGAAAGACTCTGGATCCTTCTTTCCA
GGTCACGGCGGCTGTCTCGATCGCATGGATAGCTTCCTGTTCGTCGCGCCGAGCTTGAAT
TTCTACAGTCAATTTGTTCTGTCCCAGCCCATGTAG
>maker-pcu_contig_6-snap-gene-0.27-mRNA-1 Phosphatidate cytidylyltransferase
ATGACGATCGCTTGGGGGCGACGAGTGTCGACAGCACTCATCGGAATCCCGACGGCGCTT
CATCTGCTGAGCTCGGACATAGGCATGTTGATTCTCGCAACAGCATTGTGCTGCTTGTCA
CTCGCAGAGTTCACCGGTAATATCTGCCCACAGATTGTGCCGCAACCCAACGCGTCGATA
GAAAAATTAGCGCATCGCTCGCTCTTGATCATGTTGGGCGCTGTTTTGTGCGTAAGCGCA
TGGACTGGTATCAGAGTCATATATGGTGAGAAAAGCTTTGGCGTTGACCTAAGCATTGCT
ATGATCTGGAGCTCAAAGTGA
>maker-pcu_contig_6-snap-gene-0.23-mRNA-1 Radial spoke protein 1
ATGAGCGCTGCAGTCAAAGCAGGAGGAAACGTAATCTACAGCGTGGGCTCTTGGCGGCTC
AGTGACGATGGATCAATTCATCGGCAGGGCCGTCTCAAGTACTCTACGGGCGACGTGTAC
GATGGCGAGTGGGTCGATGGCAAGCGTCATGGCCAAGGAGTGCTCACGTTTGGTTCAGGC
GGTTGTTATAGGGGCCAATTTGTCAATGACCTGTTTGAAGGAGTTGGTGTGCTTGAGATA
CCCAAGTGTCGACATTCATTTACCAAGCTGTGGCAAAGAGGAGAAAAGTATGAAGGGGAG
TTCTATCGTGGTCTCAAGCATGGTCGCGGCACGTGGCAAACCCGTGGCGGCGATCAGTAC
GACGGAGAGCTCAAGAAGGGCTTGTATGACGGCCGAGGTGTGTGTGTCTATGGGACTTCG
GGTGATGTGTACGATGGCGAGTTCGTCCGAGGCTTGCGGTACGGGCAAGGCGAAGTGCGC
TTTCGGAATGGCTCGACGTACAAAGGCGGCTTCCGACTGGACGACTTTCATGGCTTTGGT
CGGATGACGTATGGCCCGCATGGCAGCCAAGGTTCGTATGTTGGCGAGTTTGTCAATGGA
AAGCGACATGGACAAGGACTACGAGTGTACGGCAGTGTTGACGCCAAGAAGACTAATAGA
CGGCGATATGAAGGGTCCTGGGAGGACGATGAGCCGCATGGTCCTGGTGTTCTTGAACGC
GATGGGTGGACCGCTGTGGGAACATTTGAACGTGGTCTGCAAAAGGGTCCTGGTGTGATG
AGGTTTGCAAACGGCAACACATACGACGGGAACTTTGACAAAGGGACTTTTCATGGTAAA
GGCCGCCTTGTCTACAGCAATGGAAGTGTGTACGAAGGCATGTTCTTATGCTCCAAGCGT
CATGGTCAGGGCACATGTGTGTCTTCTCACGGTGATCGATACGAAGGCGATTGGGTTGAT
GACCAAATGCATGGCCATGGGGTATACACGAGCACAATTGTCAAGAAGTTTCGGGGCGGG
AAAGGTGGAGGGAGTGGCGTGAAGGTGTACACTGGCAGCTATTGCAATGGGCATCAGACT
GGTAAAGCAAACATTGTCTATGAGTTCACACGCCACTTACCCGAAAGCAAAGAGCACTTA
GAGATGAAAAGTCCGATGAAAACACTCAAAAACTCTTGTCTACGGAGCGATTGTCAAGGC
CAACAAGGCAACAACTGGCAGTGGCACAACGAGTTTGAGTTTCCCGAGGGTTCTGGCTAC
TGGCATCACGGACAAGGACAAGCAACGTACGAAGGTGGCGTTCTACGTGGACGTTTCCAT
GGGCAAGGCTGTTTGCGCTCTCCTGATGGAAAGTTGTGGCGTGGCGAATGGGTCCACGGG
AAACTCCATGGTCGTGGTGAACGCGTCTATCTTCCTCTGGAATTGGACACCATTACGACG
AAAGAAGAGCTCGACGAAGATCGTGCTAGCTCCATGCTAGCGGTGGAAGGACGAATCGGG
ATGTATCACATCGTCCAGTATGTTGGCGAGTTCATGGAGAATGTGCGGCACGGCCAAGGC
GAATTGCTGTACGCAGACGGGTTTCGTCTTCGTGGTCACTTTATCAATGGATTCGTCGAT
GGTGTTGCATGCTATGGCTTTTGTGGACGATGGAGATACGGAGAGTTTGTTCGTGGTGAA
CGCAAGCGATGGCTTACGGAACAAGAGGAGGCAGAGAAAGTATTGCACATGCAAGAGCAG
GAGACTGCAGAGGACATTAGCGCACAAGTCAAACGTTAG
>maker-pcu_contig_6-snap-gene-0.21-mRNA-1 BCCIP family protein
ATGCCGCCACAGAAGAAGCGCTCGCGCGGCTCTGACGAAGCATCTGTGGACCCCAAAGCT
GCTGCTCAAAGTAAAGATGAGGAGGCTGAAATGATGATGGATGAATCGGATAACGACAGC
AGCGAAGACAGTGAGAACGACCTCACGTTTGCCGCGGCGTCCAATGATGCACAGAATGAC
GACGACTCGGACGACGACATGGACGGCGGAAAGGCTGCTGCAGCCGCTGGAAACAACGTG
AGCGTGGAGTTTCTCTTTTCGGACCCGCGCGAGGCTCATTTCCACAGTGTCAAGCAGTTC
CTACTAGCCTATTTGCCACCTTCGCAGCCGTTCGACGTTTCCGGACTGGCCAACACCATC
GTGGGTCAAGTCAGCGTCGGCACTATGGTCTGCGTGGAAGGAGAAGACGATGCATACGGC
TTCATTACTGCTTTGAACTTGAAGCAATTCGAACAGGAGACAAGCATACAACAGATTGTG
CAATACGTGACCAAGAAATGTCCAAACGCCGACCTGCCCAAGCTGAAGGAGATCCTTAGC
ACAAGAAACGTGGGACTTGTGCTCAATGAGCGCATGGTAAACCTGCCGTATCAGCTCGTG
CCAGCGCTACACTCGGCTCTGCATGAAGACATTGAATGGGCGATTAAGAACGAGGACACG
CAGGAGCTGCGCAATAGCTTCCAGATGGATTACTTCCTCATTCTAGCCACGTGCACGGAG
GAGAAGAGTGGCAGTGGTGAATCCAAAAAAGGCAAGAAGACCAAGACAGCGTACGAGCAG
GTGGCCAAATTCTTCCACAACTTTGAGGATGAGTTTCTTGAGCAAGAGGCAGAGTTGACG
TTCGCATTTGACACGCCATTGGCCGAGCGCGAACGTGTGGACAAGAGTAGTAAGAGCACA
GTCGTGATGCTGCTCAAGCGCGAGAAGCATAAGGCGGCATTGGCCCACATTTCGGCAATG
ATCAACGTGTAA
>fgenesh_masked-pcu_contig_6-abinit-gene-0.80-mRNA-1 Glutamate-rich WD repeat-containing protein
ATGAGTCTGCAGAAGAAGCGTACAGCCACCGAATTGTCAAGTGATCCGAAACGTCACACG
GCGCAACAGTCCAATGGTGAGGAGGAGCTGGTGTTCGAGGACCCATTCGGAGACGACATG
GAGGATGAAGAGATGATCGAGAGCGACGGTGATGAGGAGGTGATGGATAGCGAGGTGTCC
GCCAATAAGGATGTGGATATGGACGGTGAAGAACAAACGGACAAGCAAGTGAAGAAGGTT
TTCATGCCTGGTGTGGACAAGCTGCAGGACGACGAGGTGCTGGACTACGACAGCAGCGCC
TACGATATGTACTACGCCATGACAGCTGAGTGGCCTTCGCTCAGTATTGATGTCGTTCGT
GACAACCTCGGTGCTGTGCGCTCACGCTTTCCAATGACAATGTTCATGGTAGCTGGCACA
CAGGCGACCAACCCAGATGACAACCAGATCACAGTCATGAAGATGTCGGAATTGCATAAG
ACCAAGCGTACCGATGGATCAGATTCGGAAGATGACGATTCAGAAGAGGAGGATGAGACG
GAAGGAGACCCAGTGCTTGAGTCTCGTTCCATTCCACACCTTGGCGGTGTGAACCGTATC
CGTAGTATGCCGCAGTCTTCCAACATCGTAGCCACCTGGTCGGACCGCAAGAAGGTGCAT
ATTTGGGACATTGCCAAGCAGCTCGAGTCATTAGATGGAAAGGCGGATGCTCCGCTGCAG
GCTAAGCAAGCGCCTGTGTACACGTTCTCGGGACACGCTGACGAAGGTTTTGCCATGGAT
TGGTCTCCTGTCCAGGCCGGTCGTCTGGTAACAGGTGATTGTAGTAAGTTCATTTACCTT
TGGGCCAACTCGGATGGTGCATGGAGCGTTGACAAGGCTCCGTTCACGGGCCACAAGAGC
TCCGTGGAGGACTTGCAGTGGAGTCCGACGGAGGCATCAGTATTTGCTTCATGTTCATCC
GACCGCACTGTGCGTATCTGGGATACCCGGCGGAAGGCCGGCAGTATGCTGGACGTTGCT
GCCCACGATGATGACGTAAATGTGATTTCGTGGAACCGCAACGTAGCATATCTGTTGGCT
TCTGGCTCGGATGATGGTTCGTTCAAGATTTGGGATCTGCGTAACTTTAAGGCTAACAGC
CCGGTAGCGCACTTTCGATACCACACGGCTCCGATCACGTCGATTGAATGGCACCCGACC
GATGAGTCGGTGCTTGCTGTGTCAGGTGCTGACAATCAGATCTCGGTCTGGGATATGTCT
GTGGAAGAGGACACTGAGGCCGCTGTGCCTGTTCAAGGAGAGAATGGTGAAGCGAAGCTG
GACCTTCCCCCGCAGCTGCTGTTCATTCACCAGGGACAGACTGATATCAAGGAGCTGCAC
TTCCACCCGCAGTGTCCAGGTGTGCTCATGAGCACGGCCGGTGACGGCTTTAACGTCTTC
AAGCCTGCTAACATTTCGTAA
>maker-pcu_contig_6-fgenesh-gene-0.11-mRNA-1 Chromodomain protein
ATGTCGCTAGAGGAGTCGTCGGTCCTTATGGACCGGGCGCTTGTGACGATATGCCAAGGA
CTGCCCGAGTCTCTGGGGCTCTACAATACGGCCAAGGACCAGTTGGCACTTGCAGCTATA
CGGGCTGTGCCATTGTTGGAGCACGTGGGATCAGACTCGCGCAAGCTCGCTCTGATTCGC
GACTGGATGCGCACGTTCGAGCCCGCAGAAGACCAGCCACTTGGTAGCGAAATTGACGTT
GAAGCACTCAAGGAGATGGACAAACGCGAGCGTGAGAAGCTTCGACAGGAATTGCAACGT
GAGAAACATGCGCAGAAGGCCGCGAAGAGCAGTGAGAAGAAGAAGAGGAGAAAGGTGAAA
AAGAAGGAGAATAGTAGCGAGAGAGAGAGAGGGAAGACTGCGAAGAAGAGAAAGGAGGAG
AAGAAGACGGTGAGCAAGAGAACACGGAAACGTCACGATGAGCTGAGTAGTGACGAGGAC
GACGAGGACGACGTCATTGACGAGTCCAGTAGCTCGAGCAACGATTCGTCGGCCGAGACC
TCGTCATCTAGCGAGTCGGACAGCGACAGTAGAGCGAGAAAGCGCAAGAAGATCAACGAA
GTGGTGCTGTCCTCAGATGAAGACGAAGAGCCGAACGACATGTTTGATACGGATGATCCT
GATGTGTATGAGGTGGAGAAGATTCTGAGAAAGAAGACGAGTGAAAGGTATGGCGAACCG
GATTTGTACGAGGTCAAATGGGAGGGATATGAAGAGACGACGTGGGAACCTGCGAGCAAC
ATCTCCAAGGATCTTATCGATGAGTTTGAAGGGCAACCAGTGCGTGAGGACGTGTACACG
GTCGAAGAAATTGTGGATCGTCGTAGTAAGCGAGACGAGACGACGAAACTAAAGACGCAC
GAGTACAAGGTCAAGTGGGTTGGCTACGATGAACTCACGTGGGAACCTGCAGAGAATTTA
CCGCACAATATGCGGCGAAAGTTTGACCAGAAGTACGAGATTCGGAAACGCCGACGATCA
TGA
>maker-pcu_contig_6-snap-gene-0.33-mRNA-1 Conserved gene of unknown function
ATGCGCCTCTTAGTCTCTCGCGTCTTTGGACTCAGCCTCCTGTTGTCCGTAGCGCAGCTC
AGACGTGTGCAAGCTCAGATGTTCGGCTACAGCTACGAAAGTGATCGTATCAAGCACGAG
ATCAGTCTGGACTACTACGCGCCCGAAGATCGCGGCTGCGCTTTGTGTCGCAACGAAGAT
AACTGCTCTCTTGCATTCCACAACATGTCAGCCGGTGTGTTCTGTGGCGATGTGTTGTCG
ACGTTCCAGCCGTGCTGCTGCTCGTTCCGCAACGAGTGCATGACCACAATCTTCTCGGAC
TCGTGCGAGTGCTTCAATGGTTTCAGGGAAGAAGAGATCATGACGACAAGGTTCTATTTC
TTCATGGCGCTATCGTTTATCGCGTGGGGGCTGCTGCTCTATGACAAAATGTGTGCGGGT
CCGTACAAGGTCATGAACAGCAACCACCAGTTATTGGCGAGTTCGCCATCAGCAGCAAGA
GCGAGAGGAGAAGACAGTGTGGTCGACACAGTCGACAGTGGCTCGGAGCACGAAGTAACC
TCAACTGATGATGATACAATGACTCTTCAAGTCTCAGAGGAAGTGCGTGAGATTGACGAC
AATGCGTCTCAATGGCAATCTCAATCATCTACAATGACTGACCAAGTAGTGACGAGTGCC
GACGTTGCAGTCCACGAAAAATTAGATGGAGATTCTTCAATCCAAATAGTGTAA
>maker-pcu_contig_6-snap-gene-0.31-mRNA-1 N-acetylgalactosamine kinase
ATGTACACAAACGAAGCCTTGTTTAGTGCCCTACCGCTCCCTGAGGATGAAGCGTTAAGG
CAACGTCTTCTGCAAGTAACGAGGGAGTTCGAGAACCAGTTTGGGAGTCCTCCCGCTGGC
GTCACACGCGCTCCAGGTCGTGTGAATCTTATCGGAGAGCACGTGGACTATGAAGGCTAC
GCAGTGTTGCCCATGGCCATCGAGCAGAGCGTCTACGTGGCCTTTAACACAGTCGAAGCT
CGCAGCATTCATTCAGGATCGAACATTGTAAGTGTGGCAAATGCCAAGTCACACTACAGA
GCAATTGCGCTGTGTATGGACGCGACAAAAGAGGAAAACATGCAGAAACTCGAACAGGAA
AGAGCTTTCTGGGCCAAGTACGTGTTGAGCGGATTGCTGGGGGTTCGAGACGCTCATCCC
GAGCTGTGTCTTGGGAAGGAAATCAAGCTGCAGATGCTGGTGGATGGAGACATCCCTATT
GGCTGTGGCCTGTCCAGCTCCAGTGCGCTGGTTGTTGCTGCCTCTTTAGCCACAATCAGT
GCACTGCAGCAAACGGGACAACAAGCACTGAAAAGAATAGAGCTAGCGGAGCTGTGTCGA
CAAGCAGAGCAGCACGTGGGTGTTATGGGGGGTGGAATGGATCAAGCAGTGGCGTGTTTG
GCACAACGTGGTGTTGCTCTGCATCTTGATTTTTCCCGCATCCCCGCAAGGAGTAACCCA
GTCGAGATACCAGGTGCTGCTGCTGGTGCAACATTCGTGGTGGCAAATTGTATGGTAGTA
GCGGAGAAAGCAGTTGATGCGGCTACACGCTATAACAAACGCGTCATTGAGTGTGCTCTC
GCTGCAAAGCTGATTGCGAAGAAATCAGGCATCGACAATTGGAGACAT
>maker-pcu_contig_6-snap-gene-0.35-mRNA-1 Conserved gene of unknown function
ATGAACCTTGGGCAGATGAAGAACGACCCCACGAATGGCTCGGCGCAGACCATTCCGTCC
CTCAAGCGCACGATGAGTGGAGGTGCAGCAGGCAGTGTAGGCCATGGACACGCCGGCGGT
CTGACCAGCCACTTGGGTGGAGGCATGAACAACATGAACTCAATTCCGTCGGTGCTACAC
GCGACACCCAACACAAATCCGCCGCAGATGCTGCGCGCCGTGACGTCCTCGAGCGTTTAT
AACCGACCTTCAGCCAGCACGTCGATTCGAGGTGGCAACAGCGGTCTCTCCTCTGGCGGC
AGCTCCTCCGCGGCCAGCACCAACGTCACGGCCACGACCGCAACGCGCAGCGTTTCCCAG
TCGTCCACCATGCAAGATTGGAGGATGTATCTGACCATTGAGGAGCGTCAAGCCGTGCGC
TCCAAGATTCGTGATGCTTACACCAGTCGCTGCTCCACTTATGAAGATTTGCTGCAAGTG
GCTTGTGCCATTGAAGAAGAGCTGTTGCACATTTCGGCGCCGTCGCGTCTAGATTACTTC
AAGAGCGGCTTTGAGTTCGAGAACCGCGTGAAACTCAAGAAGGACCAATTGCAGGGCCAG
TTGGCGGCATTAGACAACAAGCGGCGGTCAACGAGTGGTCAGCAACAGCAACAGGGAAAC
TCTGGAAGTGGCAGCAGTGGCAACAAAACAGTAGGATCGTCGAAGAAGCAAAGGAAATAG
>maker-pcu_contig_6-snap-gene-0.32-mRNA-1 Drug/Metabolite Transporter (DMT) Superfamily
ATGGCGTCCACAGGTCGGCAGGTGATGCTGCTGTCTCTGCTTGCGCTGCAGATTGGCGTT
CAGCCACTGCTTATGAGCTGGTACGCGACTGAGGCGCACGATGTGCGTCTGCGTGTGGGA
GTCGTGGAGCTCCTGAAGGTTTTGTTGGCACTGGTGCCGCTCAGTCTGACGAAAGGAGAA
GACGGTCTTTTAAACCAACTCAAGACGTGGAAACTGCACACTGCTGTCGCCACGACGGTC
CTCCCCGCATTCATCTACGTACTGCAAAATCTGCTGAATCATGCCGCGGTGGTGGCGCTG
GACGGTGTCACGTTTAATGTGCTAAACCAGACCAAAATCATCTGGACAGCGCTGCTCGTG
TATCTGCTACTGGGCACGCGGCAGTCTCTGCTGCAGATGGTAGCTTTAGGACTATTATGT
GTAGCTGCAGTGCTCATGACGACATCATCGGGGGAAGTGAAGGACGAGAAAGGGCAGCAA
GACGCAGATGCTTTGGCGCTCGCAGGCATGTACCAAGCGCTGCTGGGTGCAGTGCTGTCG
GCACTGGCTGGAAGTATTATCCAGAAAGCTTTGCAACAAAAAAGGCGTAACCAATATGTG
GTGACGGTGGAACTCAGTGTGCTGGGTGAGATGACGCTCGTGGCGCTGGCTATCGTGCAA
GACGGACTAATGCATCCTCATGGTGACGGAGACTCCCAAGACAATATGTGGGATGGATGG
AGCATTATGACGGTGGCTGCACTTCTATGCCAAGCTCTGGGTGGAGTTCTGGTTGGATTT
GTAATTCGAGATTGTGGGAACGTCGAGAAGAGCTTTGCCGTCGTGGGAGGAATGGGACTC
ACTGCATTGCTTGAGACGCATTATAATGGAAAACCCTTTGGACACAACGCCTTGATGGCT
ATGGGACTTGTGGCTATCAGCACGGCTTTGTATACACTCAACCCGCCTGCAGCAGCGTCA
TCAAATGACGAAACACGACTGCCCATTGCCTTGAATGAAGCAGATATTATTCCTGTGACC
AAAGCAAAGAAGAAGAAAAGTGCAGATGCTATTGAGCTCGAGCCATTTCTGCCACGACCC
ATTGTCATCACAGCTACTAGCAATAGCGTCCACATCAGCAGCACTTCTCGACAAGAGATG
CGACGTTCCATGCGGCAATTGCAGCTTCCTGCCGAGGCACCCAAAGCTCAACGGATCCTG
GAAGCGATCGTATGA
>maker-pcu_contig_6-snap-gene-0.43-mRNA-1 Conserved gene of unknown function
ATGGGTACTCGCCGCTCCACTGCATCCTCCGCTAAAAATGCATCCGCCGCTAAAAGTGCA
TCCGCCGCTAAAACTGCATCTGCTGTACACAAGCACCATGCTATCGTCAAGCCTTCTTCA
ATGTGGTACTCAATCTGCTCCAAATTGCTACCAAATCTGTTGGTAATCGCTGCAGCTGTC
GCCGCTGTCTGGTTTGAGCTTACGACGAGTGAATTTTACGTGCATTCTCCAGAGCTCTTG
TCGTTACTTAAACGATCATTCATCTTCTGGGTCTGTTTAGCTGTGCGAGCGCAACTCACT
GACTTTGTGACTCCATCCAAGATGTCTCGTCGTCCTCCGTCGCTTCGCAAAGAAATGAAT
CGCCATGTGCGAGCGCTCTTCGCTGCAATTACTGCCAATTTATTGGGAACCGCCATCATA
CGCCCGATTTTCAGTGCAACGCCCCAGTTTGAGGATACTGTGAGACTTGTCGTGCCCATG
TATTTCTTAGTTGAGGTCGTTGTCGATGTTTTCCACTTCCCAATGCCTCTACTCAAGACG
ATCATAGGCTTAAGTGTCAGCTGGTTGAAAGCCATCACGATCCCCAAACTGGTCAAGGAA
TGGCAGTCGGGTACAAGTGCTCATCCGCTCGGGTTTCTGGCGATTTCGACGGCCAATTTG
TACGCTAGTGGAGTCGTGCTGCGCTATATGACGCACTACGGTCGAACGGGTCGTGTAGTG
GACTTGTCCATGGGTGCCGTTGGATTCCTTTTGCAGATCGTTGGTACCAGTGGTGTTGTC
GGTGTTGTGGCACATGTTGCAAACCATTTCAAGTCCATTGAAGACAGGGTGTTGGAAGCT
CGTGTGCTCTACTTCTGCGTGGCTTGGTTCGCACTGAACAAGTACTGGAAGAAAGCGGTC
AGAGAGCTGCTACTTTCGATGTTCACGTCGCCAGTCAAGTCCAAGACCGCGTAA
>snap-pcu_contig_6-abinit-gene-0.89-mRNA-1 (Fragment)
ATGGACTTGTTGGAGGAATTCATGCCCGATATGGGAAAGACTTTGGCCGCTCAAGAGAAC
GCGCTGACGTCTGTGGTCACTTCGTTGGCTACTCAACTGCAGCATGTGGCGCTGATGAAC
GAGCGACAGACGCAGCGAATAGCGCAACTGGAAGCTACAAACAGGTCGATGCGACTCGAG
ATGAACGAGCTGCACCAGAATTCTATGGCCGAGATTCAAACAACGCTCACAACAAAGATG
GAGGAACTACAGCAGCAGGTACAGCAGCAAGTACAGCAGCAAGTACAGCAGCAAGTACAG
CAGCAAGTACAGCAGCAGGTACAGCAACAGGTACAGCAACAAGTACAGCAACAGGTGCAG
CAACAGGTACAGCAGCAGATACTGGTGAGTTGGTCCTCACACGCAGGACAGGAAGCTCCT
ATGGTCGCATCTGCAGAGCTCGAGCAGAAACTTCGTGAGCTGGACGAGAAAGTGAGTACT
CAGATAGGAGAACTACGCCATGAGGTAGCAAGATGCAGTGAGAAGGAAGAAGAAAACCAC
ACAAAGAAGAGCGAACGACCTCAACTGGAGCAGCTCGAGAAGCAATTCGTCTACTTGGCA
AATATGAAGGTGCAAGTGAAGGAACTTTTGCGTCGATCCGATCGACAGGAACAAAACATT
GAAGATGTGCGGGTTGGGATTGGAATGTTGGCCAAATCTTTAGGTAGTGACGATGTCGAC
TCGGACACCTCCAACGAGCAGACGGACGAAGAGGAAGAAGAGGAAGACGCTGAACCGGAA
ACTACGACCCATTCAAGTGCAAGTCCAATTGAGGTGTCGCCCACTGTTATTGCTGCCACT
GTAGAGACTAATGCTTATGAGAAGGACGAACTCTACGGCAGCTTGAATGAGGTCATGCCA
CATCGACAGTCTGAGGCATTAGCGACAATAGACGCCCCGGTTGCGCAGAGTTTTGCCGCA
CATGAAGCAAGACCCAAGTCCATTGAACTTGACCACGCAATTGACTCGACAATTTCGTTT
GTGCCACCATCTGACGTAGCGCCAGAGATGATGGTAGAACGACCCAGAGACGAACGTGAA
ATACCTTCACGCGCGACATCAACGGAGACTCTCTCGGAGGAGAAACGCATCATGGAGAAT
ACTGTGGCTCGTCCAAATTCTCCCAAATCGCCCACATTGGTCGTTCATGATGAAGACGGC
AAGAAAGAAGGGAAAGAGGAGGCAGTCTTACCTCCCGAAGAAACCCATAGCAGCGCTATG
GACGACAAAGACGTGTACGAAAACCCACCAGAGCAGCACCAGTCGTACGTGGCACCACAG
CAGCAGGAAATGAGTGAATACGTGGAGTCACTTCAGCCGTCTTTGTCGAAAAATGTCTTG
TGCTCTACTGTGGTTATGCCAGTATTACGCACACAGCGGCAACAGCGCCAGGCGAATCCA
AGCAAACCTTCAAAGACCCAATCGCGTAAACAATCCCTTCAGCCCTCGCAGCAAACGATA
CGCTCAGTGGCACATCCCGTTCGGAAATCCATCAGTGCTTTTCCACCTGCCAAGATTGTG
TCGTCACCGCCACGTCCGCCACTGACCAAGGAAAGAATCCGCGAACTTTGGATCTTCTTC
ACTACCAAACTCATGCGTTTGCAACGTCTTCGCCAATCGAGCGGGATCAGCGCGGAAAAA
GCGCTGTTTCATCAGCAGCAAATGTCCATGGGCGCACGGGTCAAACGACTGGAGGAAAAC
ACGGTACAGATCGAAGAGTTTTTGGGGTATCTCGAACGGCACATTAAGGACAACAGCTCC
ACTATCAGTAGCTTGAACCAAAGCATGGCTGGCCTCCAGCCAGTGGTGGACAAAGCTCAA
GAGATGCAGCGTGCGCAGACACGCACGATCGTGGACGTGGAGGAAAAGGTGAATGACATG
GAGGTGGAACTCCAGCGTCTGCGGACTTCAATACGTGCCAATACTTCCACCTCAAATGCA
TCGAACGCAGTGACGAACACTATATCAGCGCAGCTCCAGGACGTGTCCGCCAAGTTTGCT
GATCAACATTCTGCCATTGAAGAGTCTGATAAACGGCTGGCGCAGCTCAGTGGGGCGGAG
ATTCCTGCTCTCCACGACAAAATCGAGCTCTCGTTGTACACGCTACGACAGGAAGCTGAG
CAACGCACGAACGAGGCGGCACAGCAACTGCAAACGATGGTCGGTCAGCTCCAGACTTCG
CAACGCTCTTCCGATCAAAACCTGCTTCAATGCCTCACCAACTTGTGCAGCCGCGTTTAC
CACACGCTACTCGGAATGAGCGGAGCGATGCTTCAATTTGCTGAACTTGGCAGAATTGAG
CAGCAATCGAGCAATGTCGCTCGAAGCTCAATCGATGTGGGCATCGCATTGCTGCAAGAA
ATTTTCTCGCATCTTGTTGGGAACTGCCAGCGTCTTAACTCACAGGAGACGGACTCGGAA
ATGGATTTCGTGGTAGAAAGATCCTTGGATTTCCAGCAGCAACTTGTAAAGCTAAAGGGG
CAAATGGCAATAGCACGAGCGGCTGCACACGCGTCCGATTCGGGCGACAACACGGACGGC
GCTTCGGCGCTCCATGTGCAACAGTCGAGCCTTGGCGACCACCTCATCTCCATGACTATC
GCCAAATTGAAAGAGCTCGAGGTCGCATTAGTCACACAAGAAGCTCAGACTGAAGACGAC
GAGACCCGGGAGCTGACGCTCTTCATGCGCGACGCAGTAGTTCAGATCCGCTCCGTTCTC
TTTTTGCTGTTGCTGGACGCAGATGCGATGAAATCTCGTAACGAAGTCCACGACCTTCGT
GTTTCGACCACTTTGGCGCAGAAAAAAGTTGAGGAGCACAGCTTTGCACTCAGTCATCTT
GACTCGACTATCGCACTCGTCAAGATACTAAACACACGTCTCGATTCCTTCATGGAGCTC
TCCTTTTGTTATGCAAAAGAAAAAGATGTCACGCACTCGATCCAGGGACTGCTGTCCGCC
AACAATGAAATGCGCGATCTACTCACCACAAGTCTCGATGCTAATCGAAACGAAATCATC
GAGCGGGACGGGCTCTTGGGCGAGGAAATGAACCAACTCATTGCCCGCGTAAGCACGAAA
TTGGACAAGGACGAACTGTTGTGGACCCAGGAGGTCTTGGAGCGACAGGTGCAGAAGGTT
GCAAACGCGTCGCTGAATGAACGCGATCTTGTCGACATCCATCGGCGATTGCAGCGCAAG
GCGGACAAAAACCAAGTGGAAGTCTTGGTGCAGAATCAGCGCGAGCTTGGCGCAAGACGC
ACGACCAGTGCTGCCACTGATCCTCGTGGTCCATATGCAGTGCCTCTCGTGGGCGCCAAG
TGTATTTCGTGTCAGGGAGAGCTGCCGCCAACGAAGGCCATGATCAAGAATGCCATCCGC
GACGAAGTACATTACGAGCTTGCCAAGGCTCGCGCACAGAAGTTGCCACCATCGTCGCAG
GCTGCTTTCAATGCATCCAACCACCGCAGTCTGGCAGCGTTCAAGAAGGAGCTCCTTTTG
ACCTCTTTGCAACGCGAGAAACCCCAAAGCAAATGA
>maker-pcu_contig_6-snap-gene-0.37-mRNA-1 Rnpc3 protein
AGTTTCAGCAACATCTCGAAAGCACTTTCCGATGCATCCGTTGCTACTACGCGTTGGACA
TTGCAGGATCTTGACAGTAAACGATTGCCGGAAGCCCGACTTGCTCTGGAAAAGGCCATG
AGGAATTATCAACGTGGGGAGCCTTCAGACACGCTTTACGTAAAGAATCTTGCCAACACA
GTGAAGTTTGCAGACCTCATTGCTGTCTTTGGAGCTGTTTTACCACGCGAATCGGGGCCA
GATGCCCTGGATATCCGCCATTTTACTGTCGGCCGAATGAAATGCCAGGCTTTCGTGAAA
TATCCCACACTTCAGCTTGCCTCCAAAGCCTTACATCAAGTGCATGGCGTCGTGTTGAAA
GATAAACCGCTCGTTGTG
>maker-pcu_contig_6-snap-gene-0.44-mRNA-1 Conserved gene of unknown function
ATGCAACTCCGGACGCAATATCTGCTGCTGCTCTTCGTATTCGGCGTGATCGCCAAGGGT
ATGGTGAAGTCCGCCTTCGGCTCAAACCTGTCGATCCTGCTACTCGTGTGTGTGGGCATC
TACTACTGGCGCACCAAGAAGAACGAAAAATGCGTGTACGATGAAATTGCGATTCAGCAG
GCTGAGGCTGTTGCAAAGCTGGACGCACTGCATGGCGTCGGCGACGGCAAAGTCACGGAG
TTAAGCATGGCCATGCGTAAAACATCCTTCAAATTTAGCGAGTCTGAAGCGAGCGTCATC
ACGGACCGGATCCGTCGATACTCGAGCAAATTGGGTGGATCGCGAAAAGATCGACAGAAG
TTTCTGCAGAAGAACGCAAAGCCTAAGAGAATGGAAGTAGATATCAACAATCCGGTTGAG
GTGGCAAGTGTGGCGAAGGCAAAAGCTCTGGCGACGATTGAACCGTCAGAGCCTAAGACC
GAGAAGAATCACCTCGACAAGAAGAAGATTGAGACGATCGTGGAGGAGGCTGTTGATGCC
ACATTTTAA
>maker-pcu_contig_6-snap-gene-0.42-mRNA-1 Conserved gene of unknown function
ATGGCCAGCAATCTCACTAAACAAGCAGCACTTTGTGTGGATCGTTACGAACAAGAAGCC
CAGGAAGAACTCAGCTCTTGGGTGGATCTTCGCTTTGAGCAGAAGAGGGAGACGCGCTAT
TATCTACTCAAGGATGTGGACTCGACAATTGACTATGCAGCACATGAACTAGAGCGTATC
GACTTTATCTGGGGCCGCATTCGCTCAGATCGCGGTGCAGTATCTCCTGCTATCAAAGCC
GACATTCGCGTCGAGGGTCACCTCGTGGTGTTCTCCAAGGTAGAGCTTAAGCTCACTAAA
GCCCAGCGCAATGCACCAATCACGAGCATACTGCAGCAGTACTGCGTGCTGAATCAGATC
CTCGAGTTCCACGGCATCATACAGAGCCAAGTGGGGAAGCTAGCGACGCTTAAGGAGTTC
TTACACGTACAACGTCAAGATCTTATGAATGATGAGTCGAGCAATGATGACGTCGAGACG
TACGTGGAGATCGTGCAGCGAACCTTCCAAAGTCTCGCTTGCATCTGCCAGGACCTGCGC
AATGCCGCCAATGTCCTGCGATTGCCCAGTCGTCGTCGGTTCCCATACTGCTCCCACATT
GACCACAGCTTCAAGCCGGCACTTCCGTCCGAGGTCATTGTCGATTTTTCCATTCATCGC
GGTGAATTGGTACGTAGTTCAAAAAGGCGATCACAAACATTCCAGAAGGCTGTGCTTCGA
GAAAAGAGTTTATCGGTTGTGTTTGGTAAGTACGACAAGTGTGTGACGCATGTAAAGAGG
AGTGTCATGCTTGGATGTATTGATGGGTTTTCATTGACTGGTAGCGCCTTCCGCGGTCAA
AAGGTTGAGATTGTGGAGTACGCACGAACGTCCGTGCCGATCCCGCAGCTAGAGGAAATG
CTGCTCCATCTCGACGAGCAAATTGCGTGGCTAGTACACGTTCGAGACAATGTCAAGGCA
TTACTCGACTGTCAAGACCTTTGTCACGATTACTGCTAG
>maker-pcu_contig_6-snap-gene-0.39-mRNA-1 Phosphatidate cytidylyltransferase
ATGCGCAAACGCCGCTCTATTCCAGACGATAGCCATAGTGACAGCCCTAGACACATGCAG
GCGAGCCCTCCTCCGTCTAAGACTAGCGGTGGTCTCACCAAGTTCACTACTCGTGTTATC
GTGGGGTTTGCCATGATCGGCGGCTTTATTGCTGTCACGTATGGAGGTCATTTGTACGCC
TGGGGACTCGTGGTTGGACTACAGACGCTGCTCTTTCGTGAGCTCGTAAACGTGCGCTAT
CGAGCTGCAGCCGAGAAGAACATTCCGTGGTTCCGCTCCGTGCAGTGGATGTGGTTCATT
GTGGCGCTCTTTTACAACTATGGTGACTCATTTGGTGCTTTCATTGAGAGTAGCAAGATT
CGCTTTGTACCGCCTGCTTTTGTTCACTATCTTCGGTATCATACATGGGTCTCGTTCTCT
TTGTACGCGCTCCTCTTTGTCATGTCGGTGCTGAGTCTTAAGAAAGGACAATACACGTGG
ACTATTGTGACGCTGGGGTTGATTGTATTCCAGATGAAATACGTCGTCACAAACATTTTC
AACGGCCTGTTCTGGTTCTTGTTTCCCGCTTCGTTGGTCGTTTGCAACGACTGCTTTGCA
TTCTTCTGTGGAAAGCTCTTTGGTCGCAAGTTTATTAAGACGCCATTTCTGCGATTGTCC
CCAAACAAGACGTGGGAGGGATTCATTGGTGCCTTTGTGTGTACTATTGTATACGCCTTC
TTCTCCAGCGCTTTCATTTCACGGTTTAAGCTGATCCCTGACCCGCTCACATGCATTCCT
CACGACGTGTTCCTACCACACTTATACGACGTTCCCGTCGCCATTGCACATGTCATTGGG
CAGAGCCAAATTCAGCTGCTTCCCATTCAGCTTCACTCGCTTTGGTTTGCAATCTTTGCA
TCAGTTGTATCACCCTTTGGAGGATTCTACGCATCTGCTATCAAGCGCACGTACAAATTG
AAGGATTTTGACTCGGTGATTCCGGGTCATGGCGGTGTCATGGACCGAATGGACTGTCAG
CTCATTACCAATTGCTTCACTACGGTTTACTTCAATACTTTCATTCGCTCGCAGTCTCCA
TCCGTGACAATGATCCTCAACCTTGTGGCAAAGTTGACCATTGAGCAGAAGCAAGAGGTG
CTACAGGCCATTCAGGAGATGCTTCAAGGCTGA
>maker-pcu_contig_6-fgenesh-gene-0.16-mRNA-1 Dolichyldiphosphatase 1
ATGGCAAAGTTGACGGCGACCAAGGGCAAGGCGCTGAAAGCCTTCGAGCTCACTTGGGTC
ATGTACGACCCAACGGACCGGTTCGGCGTTATCATGGCACTCTTTACGCTCTCGCCAGTG
TATGACTATTCTGTTTCCCACTGTCATCATCGCGTCTTCAGGTCTAACTCGAATGTGTGT
AGGTTTGTGACGCTCATGCACGTGACACTAGTCATTTTCCAGCGTGACTTGGACAGTGTT
AGCATGTTTCTGGGCCAGGTTGCCAGTGAAGTGATCAATAAGGTCCTCAAGAAAACGATC
GGCCAGCAACGACCCAATGGCGCACATATAAGCAGCTCTGGGATGCCCTCAGCTCATTCG
CAGTTCATTTCGTTCTTCTCTTCATACGCTGTCATCTACACATACTCGAGGTTAAATTCG
CACCGCCTCATGGAGCAGCGGCTTACGATCGTCGGTTGCATTCTCCTAGCAATTGTGACA
TGCTACTCTCGAGTGCGTCTGGGCTACCACACGAGGGATCAAGTTGCTGTCGGTGTCGTC
GTTGGAGTCATTGTCGGTGTTGCCTGGCATACACTGGTTTCAACGGTATCTCCGTGGCTG
TTCCCTCTCATCGCTCAGTCACGACTAGCACAGTTCTTTTACCTACGTGACATCTCGCAC
ATCCCCGATCTCATCGTCTACCAGCACGCACTTTGCTATTCAGACGCTGCTAGTGCCTTG
AGTAGCAAGTCCTTGTAG
>maker-pcu_contig_6-snap-gene-0.46-mRNA-1 Dolichyldiphosphatase
ATGACGTCAGCGGTGGAGGAGGAGATCAAGCGCCTGCAAGAATTCGAGCTCACATGGGTC
GTGTACGACCCGACGGACCCACTGGGTGCCATGCTGGCTCTATTCACGCTATCTCCCATC
TTCTTGATGGTCGTGTATCTCACAGTCATTGCCTCGCAAAGAGACTTGGACAGCATCAGT
ATGCTTATAGGACAGCTTGGGAGCGTCGTGCTCAATAAAGTGCTCAAGAAACTCATCAAT
CAACCGCGGCCGGAAGGCGCATTCATGAGAGGACCAGGAATGCCATCAGCACACTCCCAG
TTCATGGGTTTCTTTGCGGCCTACGCGGTGATCTACATCTGGAAGAGGTTGAACTCGCGC
AGACGACTGGAGCAGTGGTTTACTATCTGCATTGTGATTGCGATGACAGCTTTGACGTGT
TATTCTCGCATTCACTTGAACTACCACTCCACAGAACAAGTGTTAATCGGCGCCGCCGTG
GGTGTGCTCACTGGGGTTGTCTGGTACGCCCTGGTTGCTGCGGTCTCTTCGACTTTGTTC
CCGCTCGTGGCCAAGTCGCGTCTTGCCAAGTTACTCTACGTACGAGATGTCTCGCATATC
CCAGACTTGACTGTCTATCAGTACGACTTCTGTAGCTCTACGGATGCCGAAACTTTTCAT
AAGAAAAAGTCTCAGTAG
>snap_masked-pcu_contig_6-abinit-gene-0.70-mRNA-1 Gene of unknown function
ATGGTCGCAGACGAACCCTTGTGTCTGCGCATACGGAACCTACCGTCGGTGCTGTCCACT
GAAGCAATCACATCGCTACTCACTCACTATGGTGCTACTCGTGTCTGTGTCTTGCCGCGT
CGAAATACCGTATCAAGTGGCAAGGAACCAGGCGCAACGACATCCAAGAAGCTGCAGAAA
GCTATTGCAACATTCACCACTCGAGAAGCTCAGCAGAAGGCGCAGAAACGATTGAATTTG
CTCGAATTGGCTGGTCAATGTCTGCAGGTGGAAGTGGTTGGTGATGACAAGTCAAGTGAG
ACGAAATGGGAGACTGGAAAGACTGGAGACCATGTACCATTGAAAGGTCAACCACCATTA
CCGAAAGGTTTACCTCCACCCATGCCACATCCTATGCAAAGTCGTCTCTACGCTCCAGCA
CCTCTAGCTCCGCATCTAGGGTGA
>maker-pcu_contig_7-snap-gene-0.21-mRNA-1 Exopolysaccharide phosphotransferase
ATGATTAAGATTCCAACGGGCGTCCGCATGCGCATGGTGCTTAGCCACCAACGCAATCTC
CGCTACGTGCTAGTAGCAGCATGTAGCACATTGCTCCTGGTTGTGTATCTGCTTAACAAG
ACGCCGACACCCTACACTTATGACATACTATCGGACGACGAAGACAGACGCTACAATGCG
CAGACCATAATGAACCAGTGGCCCGGCCAATGTCAGATCAAGAACTTTGAGCAGTTGCGT
CGTATGTCTATCGTCTACACGTGGGTCAATGGTACCCAGCCTTGCTACCGTCAGATGCGC
GAGAAGGCCGGTGGTAAACATGCCGTGGGTGGCTCTCGTGACCGAGAGATCGGAGAGCTT
AAGTACTCGATGAGGTCGTTAGAGAAGTACATTCCGTGGCATACTGGTCAGATCTACATT
GTGACGCCTGGTCACATCCCGAACTGGCTGGATATGAATAATCCGAGGATCAAAGTGATC
AATCAAGACGACTTGTTTCCAGACTACGCCAAGCCATTCCTGCCCACATTTAACACGCAT
GTGATCGAGCAGTTTCTGTACATGATCCCGGGCCTCTCTGACATTTATATGCAAGTGAAT
GACGACTATATGTTTACGAAACCTATCGCCCCGCACGAGTTCTTCACATGTGACGGAGGT
ATCCGATTGCTTCATGAGGCGGGACTTATCTCCCATAAGCCACCCACACCCAAGAAGGGC
ATTTGGATTGCGTCCGTGCTCAATACGCAACAAGAGATGGATCTGCGCTGGGGAAAGACG
GATCGCCACTTCATTAAGCACGCGCCTTTTGTTTACTCACGTCGGGCATTTGAACGCGTT
CACCAGATCTTTGATCGTCCGCTCTACATGACGCTCAAGAGCAAGTTCCGTGCCAAGCAA
GATATGAACATGCCACTACTGCACCACTATTACATGATCGCACAGGGCAGTGAGGAGCTC
AGCATTCCTGTTTACTCGCCCCCCGTGGATGAAATGACGGGATACAAACTGATTCTCATG
AAGAACAACAATATTGCCAAGCTCGAGGAGATCTTTAAAGCAATTTTGGATGGATCTACG
CCGTATAAAATTATCGCGATGAATGACGAGTATTCGGACATGCGTGTGGCTGACACGGCC
ATCAAGTTCCTCACGAATTTCTTGCCTGAACCCAGCAGCTTTGAGCTTAAGCCGGACTCA
AAACCCCACGCGCTTACCGTACGTAAAGCTGGCACATGCGAAATAGACTTGACAATCCTG
TCACCATCCCCGCGGAGGGTGGAAGCTGCACCAAAGTACCAGGTGATTGCTTACCGCGAG
ATCCGCTGGGTAGCCTTTACGAATTCTCTGTTGCGAGGTTTGGGCTTCGGTCTTGGCGTG
ATTATCATGTATGTCTTCTATCTGCTTGTACTGCGTCGCAGCAAGGCATCCCTAGGCTTG
AATGGTACATACGATAAGGTGTGA
>maker-pcu_contig_7-snap-gene-0.20-mRNA-1 Transmembrane protein
ATGCCGAGCGATACACCGCTGAGCCACTCGAATGGCTACACGTCCGAGGAATCAGATTAT
TCGGTCGTGACTCCATCAGATGAGCAGAATTATCAGGATATGTCGTTTCTACAGGCTGCG
AATACTAGTGAGCTTGTGGATGTGGTGGGCGACCTCATTACGGAAGACTTAACGACGGTC
GCGACCAATACGCAGCAGTGTCGACGATTTACAGGCAAAGCCATCAAGGGAAAGACTTCC
AAGTACCGCGGTGTGACACAGACTAGCAAAACCTCGTGGGGGGCCAAGTACAGCGCCAAA
CGTATCACGAACACTTGTAAAACGCCTGAGGAAGCTGCTCACGCTTACGATGAGTATCTA
AAAGTCAATTACCCACAGAAATACGCGAAATTTGCAAACTTCTGCTACAAGTGTGGCAAG
TTTGTGAATCCTCTGGGGCTGCTGCAGTTTCTGAGCGAGTGCGAGTGCTCTATGGACTCC
CCTACGGCATCCTCTGTGCCCGAACCAGCTTCAGTGTCGCCCAAGAAGGAGATTTTGAAT
GGACAACAGGTATCGACCCCCAGAGCTACGCCAATCTTGATACCACCGTTAGCTCCGTCT
CGAGCTGCTGGGTTTTCAACGCAAAAGGTGATGGAAACTTCAAACCACAGCACAGACCTG
AACCCCGCCGACGATAACAATGCGACGTTTCTTAGCCATCGCCTTAACAATTCATCTGCA
GGTTCGCTCAATGCTTTAGAGGACACGGAACAGTTTTTTAATGAGTCGTATAACCGCGCG
GCTAAAATGTCGTCGGATCGTGGTCAAAGTGCTCTGGCTACCGAGCAGCAACAACAGCAC
CACAAACGTGACAGTCTGCCCATGGCGATCATCAGTTCGGCTGGGGACTCATTTACACAG
GAAGGCAACTTGGATCAGATCATTAGCGACATTGGCCAGTCGTCCTCATCCCACTGGTTG
TCGAAAGGACCGACTGCAGAGAGACGAAGTGTGAATGACAGTGATGCGAGCTTTGTGGCG
ACAGGAAGCAGCAGCAGCGAATTCAACAATTATAACTCGGCTCAAGTCGAGTCAAACTCG
TTGGACTTTGATGTGGATGAATTGGATGAGTTGACCAGCTATTTCTTGTCGGAGACTGAC
GCTGCGGTTGTTATGCAGCGGGAAATGCAAGCGAAATCTGTTGCAGCGCAGCAGAATGCC
TCAGTGACGGGACCGCGAAAGCCCAAGTTTAAAAAGATTCATAGTCTCGACTTTGATTCT
GAGAATGGCAGCTCGCGTAGTGGTGGTCCTGTCGTGAATGATGTGAAGCTTGAGGGTGTT
CAAGCAATGAACACTTACATGGCAACACCTGTGAGTGATACTCCAGGTCTGGTAATGCCT
CCTGGGTCACCAGCCATAATTGATTTTCAGACGCAGTTTCTGGAAAAGTACTGGCGCAAT
GACCGCAAGAACATCCAGTGCTTTCCGTATTGCCCTGAACATGGCGACTATTACCGGGTG
CGAATTGAGAATCTCCAGCACCGGGGCAAGGGGGCATGCCGAGCCCCTGTAAAAGCCCGC
GTTTCGATTCCTACGCCGGCAGGTGCGTCTCTTTCGCAGTCTGGACTGATTGTGTTGGCC
CGCTGCAACAGTACGTTTTCACGAAACGTGCAACTTACGAAGCAGCAGACGTTAAATCTT
GTCGAGATGAAAACTCTGCAGAGTGTTAGCGCAATCGGTGTAGTCGACCATTTTGCTCCC
CTTGGCAATGGCGTGGGAGGCGTGCAATTCGGCGTGACTTTTTACCCAGACGTGTGGAAA
TTTGAGTTTGATCTGCCCAAGAAGCGGCGCCACGTGCAGAGCTCGAGCCCCACTATTTCG
TCGCATTGTCCTGATGGTGGTGATGCGGGGTGCGACTCCATGGCAGCGGAGTTCATGTAC
TTCTGCGAGATCGACGTGTTTTACTCACGCGACAAGACGACATTTGAGCGGTTGGGCCAC
AAGGAGTCCATGAATTTTCAGATTGGCAACACGCGCACACTTTTGCGGCAGCGCAACAAG
ATGGTTGGAGGCATTTGTAGCAGCGGAGGACCGCAGATACGTGCGTGTCAAAATGACCAC
GACAAGCTAATGGATGCGGACGAGCTACCAGAGAAGAAGAAGGTAAAGGTGTATCTAGGT
CAGCGTGAGATCTTATCAGGCACATCACTGGGTGATGATGGGAATCTCAGCAGCCGTGGA
GTACCTGGAAGCAAATCGCCGACTGGATATATCCCGGACGAAGGTCTTTCACCGTCATCG
AAGCGAAGCTTGCTAAACAACGAGACAATGTTTATGGACGTCGACGAGTATTTCAGCCAT
GACTCAAAAGACTCGATGTTTCCTCGTGAAGTGGACTCGTCGGATCTGTATAAGGTCGAC
TCTGACATGTGGAAGAATGTGGATGGCTTCGGCGACGGTACGCAGCAATTAGCTGCCGCT
GGATATTGCCCTTGTGTCTCGCCAAAACAGAAGGGTGACAATATCCAGACGGCGTGTTCA
CGGGTGGCAACCGCCATTCCTGTCATTACTGACGCGAATGCAAGGCTTCCAGCTCATGCT
TTATCGGCAACGATGGAAGCGTATAGTCTACGTAAGCTGCTGGGTTACTCTCTCTTGTGC
GTACCTCTTTCGGTGTTGTTTATTCCTGTGGGAGTTCTACTGCTACTTGGATTTGTGGTG
TTACCGCCTGCTGCTCCAGGTATTATTTGTATACTGGATATGTTGTCGGACTTTGAGCTG
TCTCGCGCCAATAGTAGCTGCATCTCGGGAGATCAGCGCCTTGTTTTGAATCGTCTTGTT
GAAGAGAATGTGGGTGCAGATGGAAAGCCAAAAGGCGGCATGTTTCGCTATCACGGCAAA
GGCGAAGTTTGGCGCAGAATGTGTTACTTTAGTGGCGCAAAGTTTACGATTTCCATGGCG
TCTTTGGTACCGGCGCTTGTGTTGACACTACTTGCTGGGGTTTTTTATCCAATCCGTCCA
GCTTCTGCCACCTTCGCAAATGCTGCGTGTAGCTGTGCACTTTGGTCACGAGAGTATACG
CGTGAGACGACAGGTAAGCGTTTGACAGGCTTTGCTGAGTACGTCAATGCGAATGGACTT
GTTTGA
>maker-pcu_contig_7-snap-gene-0.16-mRNA-1 Phosphatidylinositol kinase
ATGTTTGGCCTTAGTCAACGGCAGTCGATGCAATCCGTATTGCAGTCGAGCGGTAGTGGC
AACTCTGGGCGCAGTTCAGCCGCGTCGTTTATTTCTGCATCCTATGGCAATTACCAGAGT
GGCGCGAACTTTCGCAACGTGGACGAGTCGCTTGTGCCATCATTCGAAGCACTGAATCCA
TATGCCAAGGTCGGATGTAGTATGATGAGTGACGACAAGCGCTGGCAGCCAGTGCCTGAT
CTGTTCCATTCCAAGGAGTCGCTGTACTTTCGTTCGGCAGTGGGTAATGTACTCAAAAGA
GCCCACGAGGAAATTTCCCCGGCGGAATTGGAAGTGCGGGCGAATACGCCAGAGTTTAAG
GTCGAAGAAGGTGATTGGATTGCTCACGATTCGAACCAAAAGAACCAGTTTGCACTCATT
ACGCCCCTTAAGACTGTGGCTAGGATTCCCGCGAACCTTATCATCTCGGACGAACCGATT
TCATTAACACAACCAATTAGCAACCACATGGGCGGATATTTGCGGAAGAAAGGAGAAAAG
AACAAAGCACTAAAGAAGCGGTACATGGAGCTTAACGGCAGTGTACTGGCGTACTATAAG
AAAAAGCCGGAAAAGAACGGTATTCCATTGGGTCGCGATGAGAAGAAAGCGTTGGAGCGA
GGACGAATTGACTTGGATAGAGTATCATCTCTGCAACCTATGGACTCCAAGACAGAGCCG
TATGGTATTCTTTTAGTCACTACGGCGCGTACATGGGCAATTTGTGCCGATTCGGAACCT
GAGTACCAGCGATGGCTTAAGGGACTTTGTGACGTTGTCAAGTTTAGTGCGGTTCACGTC
ACGTACAAGCGTATGTTTCAGTTGCAGGAAGTGAGTGCAAAAGCCATTACTGATGTTCGA
ATGGTTGTCACGACGGGTGATACGGTCGGACAGATTGTTGAGCACATATTCAATTGCTAC
GAGCAAGCTTTGGATGCAGCGCCGTTGAGACCATACAATCCAGCAGAATACCGACTCAAA
ATTACGGGATACCGCGACTACATGATCGACAGATTCCGTGTGCTGAATGAATATGTGCAC
GTTCGCGAGTGTCTTTTGACCAAGAAAACGATTCGTTTGACTGTGATTCATGAATCGGTC
ATCCAGGAGACAGCAATGATGAACTTGAGCATTGGCAGAGACCTCTCGGCTAGCACTGGA
GGAATGAGCAACTTTGTTGATCAGTTTGCCGATATGCTTGACGGTGAGCGGGCAACGTCA
TTGCAGATGACAACCCTGGGTGATGAATGGGAACGCCCATCAGTGGACCGTCACTCGTGG
CTGCCCAGTGGCATCATTCAACAGCCGTTTGCTGTCCGTATTCGTCGAGTACTAAACATT
CCTCGTACGACGTGTGTAAGGAAGCGTTCGAGCGAAGAAGCCGTCGTGACTCGTGTCCCT
TTGACAAGCTCGAGTGTCATTGTTCGCATTGAGCTGTACGATGGGAGTCAACTACTGGAT
AATGCTGTGATTGACACGACAGACGTTCGACTGAAAGCTCAGCGAAATGACTTGCTGTAC
GCTGAATGGGAAAACTCGGTCTGGCACAAGTTCAACATTGATATTTGCAACATTACACGC
ACGATGCGCGTTCAGCTGACAGTTTTGGGTGTGAAGAAAATGGTTGGGCACTCAAATACG
AATCTAGACGCTACCGAGGAAAAAATGTTGGTGACTGGTGTGAACGCGTTCGAAGTGGAC
GATACACTTACACAGGGACAGCACTACGTGCACATGTATAACAACCTGCACTCGTGTATT
CAAGGGCCTGTGCCTCATGTGGCATTGCCAAACGAGCCCTTGATTCAGGTCGAATTTTTC
AAGTTTGAAACGCCCATCAAGTTTGGCTGGGATGATGATGAGGGATCGTCTGTAAGTGAG
CGTTCCCATCGCCGCAGTATCATTACAAGCAGTCGATCCGTGATGCTGCGTAAAGAAGGG
TGGCTGCAGAAAGTGGGCAACTTTTCATCCTTGACTCGGTGGCGTCGACGTTGGTTTGTT
GTGGACCAGAGCACTTGTACCCTTAGTTACGCTGACGACGAGACTGCTCCTCGTAAGCTG
ATTACTTTGCGTAATTGCTCGGTGATGACTGCAGATGATATGAACCAGAAGTTCACGACG
GCTCCCGTGAATAAGGGTACGCGGAAACTTCGCCAGACGTGGTGTTTCAAGGTGCGACCT
ATGGGTTCGTCTCGTGATTACATCATTTCCGCTGAAACAAAGCAAGATCGGGAGGAATGG
ATGCTTGCGATTCAGACTGTTTCAAAGAGTGACTCGACTGCTGACTTTGGAATGAGCAAT
GGAAGCTTTGACGATATGAGTGCACGAGCCTCCGTCGCTGAAAGTCCTCGTGCTGAAGAA
AACAGTGACTATCTTGACGGCAAGAACATTTTAGAGTGTGTCGCTCAGGACCGGCGTGAC
TCGAATTCCCGGAGTAGCGAGCACAGCTTGTCGCAGCATGACTCTGACCAGCTAAGCGAA
CTGTGCAAGCTCATTCTGCTTGATCCGCTGTACCGGTTCAGTCCGTATCAAAAGGAGCAG
CTGTGGATGCACCGCGAGGAATTTATTGACATACCAGCTGCCCTTCCTCGCATCCTTTCG
TGCGTTCACTGGGATGATCGTGAGGAATGCGAGGAGGCATTGACATTGCTTCCACGCTGG
TCAGTACCTGACCATCAAGCAGCCTACATTGAGCTTTTGAACGGCGAGTTTGCTCACGAA
GGTGTGCGTTCATTTGCTGTGAAAAAAATCGGCCAGATGGCTGATACGACTTTCAGCTAC
TTTTTGCCTCAGCTCGTGCAAGCCATCAAATTTGAGAACCACCACGTTTCGCCCCTGTCC
GTGCTTCTCATAGAACGAGCTATCAAGAACCCGAATCAGATTGGCTTTGATCTTTTCTGG
AGCATGAAGGTGGAGGCGCACAATGATCAGTACCGTGAGCGGTACGGCACCATCTTGAAC
GCGTACTTGGACGTCTGTAGCTCAAAGATGCGTGCGATTCTCAAGCTGCAAGACAAGCTT
TTTTCCGAGGGTGGCATGCTTGAGCGTATTTGTCAGAGTGTGAAAGCGAAGAAGAAAGAC
GGCGCGGCTGAAATGAAACGTGCGATGCAGCAAGGCTTAGAGGCGCTGAACGAGCTTCTA
CCAGGTTCGTTCCAACTGCCGCTTGACCCTCGTATTGAAGTGGGTAAGATTATTGTGAGC
AAATGCCGCGTGATGGACTCGGCAAAGAAGCCATTGTGGTTAGTGTTTGAGAATGCCGAG
GAGGGTGGAGACCCTGTCACCGTAATGTTCAAGGCCGGTGACGATGTTCGTCAAGATTGC
TTGACGCTGCAATTGATCCGTTTGATGGACGAGATGTGGCGAGACGAGGGTCTGGATCTA
GCAATGGAGCCGTACAAGTGTGTGGCGACATCACCCATGACAGGCATTCTTCAGATGGTC
ACTAACGCGGTTACGACTGCTGAGGTGCACAGACGTGATGGTATGATGGGGACATTCAAG
GATCCCAGTTTCTCTGATTGGATTCGTGCCAATAATCCTGATCCGAGAAGCCGCAAGGCT
GCAATTGATCTTTTTAGCCGCTCTTGTGCTGGTTACTGTGTGGCCACATGCGTTCTTGGC
ATTGGTGATCGACACAACGATAACATCATGATCGCGTCATCGGGACGCTACTTCCATATT
GACTTTGGCCACTTTCTCGGTCACCTCAAGTATTACAAGCTGGGAATTCGTCGTGAGCGA
ACTCCATTCGTGTTTACAAATGAAATGGCGTACGTGCTAGGGGGAGTTGAAGGAAAAGAC
TTTGCCAAATTCGTCGATACTGCCTGCACGGCGTATTGTGTGCTTCGAAGACAAATGCAC
CTCCTGGTGTCCCTGTTATTGCTCATGGTGCCAGCAGATATGCCCGAGTTGACAGGACGC
GATGACATCAATCATATTGTGACGACTCTGGCACCCGAAGTATCGGACGAGCGCGCGCGT
GAGTCGTTTGAGCAGACAATTCATTTCTGTCTTGACAGCCGGTTCAAGCGCTTTGATAAT
TATCTGCACAACATTGCCCATGCCTTTGGATGA
>maker-pcu_contig_7-snap-gene-0.26-mRNA-1 Conserved gene of unknown function
ATGGGGTCTCTAATGTTCAACGCGGCGCTGCTGGGCGGAGGCTTCGTGCTTGGCCGCGTG
CCACTACTGCCACTCGCGGTGCAGCTTCTGAATGAGATGTATGTTCTCTCTACTCCGCGC
AAGTTGATCATGACGACGCTTGTGATACTGCTCGTGGTTCTCTATGTGATTGGCATACTG
CTTCCACTGCGATGGGCGGCAAATCAAGAGGCGCAAAGAGCTGCTCGGCGACAGGAACAA
CCAGAGTCGACGTCTTTCCGACGAGAATTGAGGCGTCGTGGTAGCTACAGCGTGGGCTAT
GTCACTGATATAAAGGCACATGTGCTCGCTCGCTGCTAA
>maker-pcu_contig_7-snap-gene-0.18-mRNA-1 Threonine dehydratase catabolic
ATGTCGCTGACGAAGCTCTTCCTACGTCGTGTTGCGCCTCGTTCGTCGGTGTCTCTTGTG
ACGCGCGCATTCTCCGCTGAAGTGGATGTCCTACCAGAACCAGTGTCGTTTGAGGATATT
AGCACCGCCTCGTATCGTATCCGTGATGGCATTCAGCAAACTGAGTGCAAGTACACGCCG
TTGCTGTCGCAGCGCATGGGCGTTGAGCTGTACCTGAAGAAGGACCACCAGCAGATGACA
GGCAGCTTCAAAGAGCGTGGCGCCCGCAACGCTTTATTGCAGCTGACAGAGGAAGAAAAG
AAGAATGGCGTCGTTGCCGCTTCGGCTGGCAATCACGCACAGGCTCTTGCGTACCATGGC
CAGCTGCTGGGAATCCCAGTGACGTGCGTCATGCCCAAAGTAGCTCCTATAACCAAGATC
ATGCGCTGCCGTGAACTTGGCGCACATGTTGTGCTGCACGGCGAGCACATTCTAGAAGCT
CGTGAGAAGGCTGATGACTTTGTGCGTGATGAGAACATGACGTACATTAATGGATTTGAT
CGTCCGGAGATCATTGCCGGCGCTGGTACTATGGGCATTGAGATCCTGAACCAAGTACCT
GACGTTGATGCGATTATTGTGCCTGTTGGTGGCGGTGGCTTGATTGCCGGTCTCTCTCTT
GCTGTCAAGACCCTTGCTCCAAACGTCCAAGTGATCGGAGTAGAGCCAGAGTATTGCTCC
AGTTTTGCAGCAGCTCTGAAGGCTGGCAAACCTGTACACATGCCAACGCAGCCAACTCTT
GCCGATGGCCTCGCAGTTCCGTGCGTCGGTGCGAATGCTTTCGAGATTGCTCGAATTCAC
GTTGACAAGGTGGTGACTGTCTCGGAGCGTGCGATTGCTCTGAGCGTATTGCGTCTCGTT
GAGATGGAAAAGGTCGTTGTGGAGGGCGGAGGTGCATCCTCGCTGGCTGCTTTGATTGAT
GATAAACTACCAGAGCTGAAGGGCAAGCGCGTTGTACTGCCGCTCACGGGTGGCAACATT
GATACACCAGTTCTTGGTCGTGTCATTGACCGCGGTCTGGCTGCTGATGGTCGTCTTGTG
CGCTTCGTGGCCACCGTGAGCGACCGTCCGGGTGGCATCGCTCAGCTTACCTGCTTCCTG
CGTGACTTTGGTGTGAGTGTTAAGGATATATACCACGAGCGCGCTTGGGTCCATGCCAGC
ATTTCTCATGTAGCAGTGAAGTGTGTCGTCGAGACACAGTCGAGCGAGCATGCCCTTGAG
CTCAAGCAGCGTCTGCAGGATGAAGGTTATCCACTTATTTGGGAGAACTTCGCCGGCCAT
CAGGTCCCTGTGGAGCTATAA
>snap-pcu_contig_7-abinit-gene-0.88-mRNA-1 Mitogen-activated protein kinase
ATGAACGTGGACGAGACGTTCTCAGCCGGGAACGAGTTCGACAGCTACGAGGACGCACTG
CCGTACGAGGAACCAGCCAGTATCACGTCATCTACGAGCACAAGCCCCGCAGATGGAGAA
CCACGGGGTGGTAGCACGTCAAGCGACGTGGAGCCGCTCCCCAATCAGCATGTAAAGAAA
CTCAAGCGGAAAGAGCGACTTCGCACGCAGTCTGAGGGTGCCGCATGGACACGAGCGTCG
TTGCGAATGCGACCGTCTCCGCCTGTTGAGGACATGGCGGCCACTCCAGCTCTTGACGGA
GCTCCTAGTCTCGCTACACCGGGAAGCGAAGAGCGCTCGGATCAAGTGCGAAACAGCGAG
AGCGTATTGTTGCGTGCCACGAACGATATGATTGATGGATTGGTCATGTCATTGACGACT
AATGGGGATGATGTTGGCCATCGACGACGCAGCCATGACTGTTCCATGTCGACTGCAGAG
GTAATTGGAAGTCGAGAAGGAGTTATCAACATGTGGCGACATCAAGGACAGATTTCAGAG
CGTGCGTCCGAGATTCTCGAAGATGCCAAGCTGTCGCTGCATGGAAAGGAAAAGAATCTA
TACAATGCATCATTGCGACGGCTTTCTGAAGCACAGGACTCACGACTTCATACACTTGGA
GAAAGAATCTCATCGGTGACGACAACGAGCGATGCAAATCCTATTGAAGAACCTTTGTCG
ACCACAAGTAGCATTTGCGACGTTGAGCAGGACGTCGAGGGAGAATTGGAGGCGTCACAT
GAGCAGATTGAGGCGAACGAACATGTGGAAGGGCCGACTATCGTGCCCATGCATCCAACT
ACAGCCCCAGTGCTGCAGAATGGGGATGCGCTTTCATTGGATCTTGATAAAGAGATGGAC
AGTAACTCACCATCAGGAGTAGACGAGCGTAGCTCTTCGTTTCGAGCACAGTCTGGTACA
TTATATCACGAAGCGGTCAAGTGGGAAGGCGTGTTGACACGACGAAGCGAATGGCTAAGG
AGATTGGAACGACACTATTACGTATTGGAGGGCAAGTTCCTCCGAAGGTTTGCCTCGAAA
GAGGCATATCTGTCGTCTAGAGATGAGCCGCTTGTGCCTCACCATATCCAGCCTCCAAGT
GATCCAAGTAAGCCGGTACCTGGTAGCCCTGCAGCTAGCATGATGCGGCGTAACTCTATC
AGTCCAGCATCTAGCGGTGTGAGTCATTTGTACGTGCTAGCGGGAGTCAAAGATTCGTCC
AGTCGTGCAAATGGGTTTACGTTTATTACAGAAGACAAGAAGACTCTGCAAGTGACAGCC
CCGACAGCCGTGGAGAAATTTATATGGATGCGACTTGGACTTGAGGCAATTGTCGCGCTG
CCAACGCTTCCTGTGGCTCCGCTCGACATGGAGGAGTTTTATGCAATGTTGGTGGTGCTT
TATACGGCCTATAGCGGTAATTGGCGCACGGAGGGCGACATGGCTGTGACGCTACCTCCA
CCTTCAGAGCAGGTTTTCACTCGCTTTTTCCGGTTGTTAGACAAAAACGTTATATTCTGC
TCCAACTATCCGCCATCGGTGCCATTCCACGGCTCGTTTCGCGGTTACTCTGGTGTGGTG
GCTTTCATGCATGAGTTTGCTCGGCATACGCTCTGGACCAACTTCAAGATTGGAGGCTTG
TCGGTCGATGGAGCGATAGCTGTTGCGTCAGGCAAAGAGGAGCTTGAGAATCGTCGTGAT
GCGCGCAAGTTTGTTCAAAATTGGGTGCACAAATTCACATTTTACTCGGATGGGCGACTT
GCGCGATTTGAGATCAACGGTGACGTTGTGGCAGCTAGTGCCGTTTTCAAGGTTCCTGGT
GCAGCAACGACACTGAAACTTCCTCAAGAATTTAACGAGGTGGACGCTGAGCATGGCCTG
GACGGTGTGCTGCTCGTTCGAATTGTCCAGGGTCATGGACTGAAGGCGGGCACATCAGTC
AAAAAGATAGTCAAGGAACCGAGCATCACCGTGCGGCTCCAGTACCGAGAGCAGTCGACA
GTCAATCCCAATGCGAATATGTCTGCGCTAGGTTTCCCGTTGTCTTCTTCAGCAGTGCCC
TCGGCATTGATTGGTGGTATTTCAATGCCAAACCTTTCCCGAAAATTCAGCTTTATGACC
TCGGTCGCGAGCTCTGCCGCTTCGGCGGCGTCTTCTGCGGTTGGCGTTGGTCACATGTCC
ACGTCCAACAATTCGACTCCAGTGGTCGACCCTTTTAGCACGGGAACTCCACGCAATGCA
GGAGAGGAATCGTATTTGCCGACTCACCCAGTGTGGAATCTCGTTATCGAGCTACCGTTC
AACGGTGTCATTGGCACATGTTCCTTAGTGCTGGATGTGAAAGACCACTCCAAAAACGGG
GTCGAGTCGCATCTTGGCTTTGCTACACTGAATGTGGCCAAGTATTTGATGGCCGCGGAT
GCCACTGAGCGCACCAAAATGCGTGAAGACGCAGCCATGGCTGCTGACAGCAAATGGTAT
TCAATCAGCAACGCCAAAGGTGAATATTGCGGCAAGGTGCAGCTTGGTATCACCTGCCGA
CGTGCCAAGGTGGATGAAAGTGAAGATGGCATACAACCGCGACTCAAGAAGAGTCAAAGT
GTCGTGATTGATCGCAATAATCCTCCTTCATCTCACATGTTGCAATGGGATGCCACTCCT
GCAGCTAATTCTCAACCCTTGATAGGCGCTGCAACACCAGCATTGAAGAACGGAATGACG
CTAGACGAGTATCCAATGGGTGGAAGTGAAAATGCACGTCGTCATGGCTGGGCGAATGTC
AAATTATCTCCGGAAAACGCTGCTCGCACACAATCCGCAGGCCCTGTCGTTGGTGGCGAG
CATAGCAAGGTTGATGACGATGACTCGGTACACAAGCAGTTTTCTACAAGCGAAGGAAAT
AGTGCGACGCTGCCTACAGTAAATGATGCTGTTATCTGTAAAGAAAATGCCGACATGCAC
ACGTTCATGGTGTGTGGTGCCCCCTTTACGATTCCGCGGCATTACCAGCTTATCAAAGTG
TGTGGCCGTGGTGCTTATGGTATTGTGATTGCTGCCACAAACTTGCGAACGGGTGGCAAC
GTTGCAATTAAGAAGGTTATCGACTGTATCTGGCATCCGCACCAGCTGAAGCAGATTCTT
CGTGAATGCCGCTTGATTCGTCACATGGCTCACGAAAACGTGTTGAGTTTACTGGATTTG
ATCCCGCCGCCATCGTATACCGACTTTCGAGATGTTTACATGACAGTAGACCTTATGGAA
ATGGATCTACATCGCATTATTTACTCCAAGGAGGTGCTACGTGACGATCATATTCGTTAT
TTCCTGTACCAAATTCTGAGCGGTTTGCATCACATGCATCGTGCTGGTGTCTTGCACCGC
GATTTGAAGCCGAGCAACCTGCTCATCAATTCGGATTGCCAGGTCAAGATTTGTGATCTG
GGACTTGCACGTTCTAAAGAAGTGGATGATATCGGCATGACAGAGTATGTCGTAACGCGT
TGGTATCGTGCACCGGAGCTTTTGCTAGGTAGTGCGTATGGTGAGGGTGTAGATCTTTGG
GCGGCAGGATGCATTTTTGCCGAGATGCTGGGCCGCAAACCTTTGTTTCCTGGCGAGACG
TACGTTCACCAGCTCCAGCTCATTATGAATGTGCTGGGCGTCCCCGAAGAGCACTCGTTC
AAGGAAAATCCGTTGGCCAACAAGCTCAAGGGCCGTCAGCTACTGAGCCGGACGCAAGCA
GTAGCTGGTATCGACACGAGCACAATGTTTCCAAACGCAAATCCCGAAGGTCTGGATTTA
TTGTGGAAGATGCTGGTGTTTGACGTTGAGAAGCGTATTACGGTCGAGGAGGCACTGCGG
CATCCATATCTCGCAATGTATTACGATGAGGAGCGTGAAAATATGCCGGTGGAAAAGTTC
CAGAGCTTTGACTTGGATGATCTGGACGAATCGGATCTTAAGGAGCTCATGTTCAAGGAG
ATTTGTCACTTTCATCCCGAGGAAATGGTCAAGCGTGCCCAACAGCAGCGTGAACACCCG
GAAAGCATTGAAAAGCTTCCTCCTGGATGGGTCAAACGCGAGTCGCGGAGTGTGCCAGGA
AAGTATTACTACAGCAACCCAAAGCGTGGCATCAGTACGTGGATCAAGGAAGAAATGGAT
TGA
>maker-pcu_contig_7-snap-gene-0.17-mRNA-1 SEC14 cytosolic factor
ATGTCCTTGGCCTCGCCGCCCACCACGTCCTCTGAATGCAGTGCGTCAACTCGACTTAGT
CACATGAATTCTACGTTGGGCACCTTCACGACGCAATCGCTGCAGGGGTTTCGCACCGTG
TCGTTGCCCGGGCTGTTCCCTGGGACGCACCTCGGCATTCTGGCCTCAGGGCTGCTGGAA
AAGCGGCGCGATGGTGCCGTGCGTGGAGGATGGGCCAAGCGTCTCTTTATTTTGTCTACG
CGAAGTCTACACTACTATCGCAAGGTGGAAGAGGATGAACTCTTTGGCAAGGAGCGCGGC
CAGGTACTGCTCTCGGACATCGCGTACGCCAAAGTCGTGATGCCTGAAGATGCTCCTGCT
GGCTCCGTAGAGCCTGGTTATTCGTCATACTTTGTTCTAGTGCTGTCGAAACGAAAGACA
TTGCTGCTGTTTTTGCGGGCTGAATCGTTTGATTATGCCAGTAGCTGGGTCACCATCGTG
AACAATGCCGTCCGTACTGCTAAGAGTGTCAATTTTGCGCCGCAATGGACGGCAGAGACC
ATGCAGACGTTTATTTCGGCTGCTTCCGGGTACGAACCAGCGTTTGAGATGGGAAATGGC
GGTGCGAGGAAGGTATCACAGGGTGTCATGATGGTTATCAATTTCGAAGAAATAGAAGCG
ACGGCAGCAGAATCGCCCACGGAGGTGGCAACTACAGCAACTCTGACTGCAACGTGCCCC
ATACCTTCAGTGCTTGTTGTTAGCATGGTTTCTGGGCCTTTGAACGCTCTAAACACACCT
GAAAGGCTAGTCAAGCGAAATGTCGAGCTTAACACGGAACTCGAGCTAGGAGCATTTGAG
CAATATGACACGTGTGTCATCGTGCTGAGCAACGGTGAAGAGCTCCACATTTCACGCCGA
ATGCTCGGGAATGACCTCAAAAGTCTGCTTACAAGTACCAAACAGCTCGAACTGACGACT
CCAACGCGTAGCCAACCGCTGCGTCCTCACATTCTTTCCGTGTCCAGAGTTTCTGTATCG
TTTCGATGTGTATGGGCTTCTCCAATGACAAATACGCGACGAGACTCAAGCCCTCAGCCA
GCAATGTCGTCGCTGCCTTCAACGTTCACTGTGGCCTTCCCAGGTACACTTGGTGGATTG
TTCCTGATAAGCTGCTTAGTGTCATTCTACTGCACAGTACCTTTTGTCGGCTTGATGAAG
ATCACAATCGTGCTCGGTTTACTTCTATCTATCTCGCAGATCACGCAGTTTCTTGTCTGC
TTACCAAATACCGGAAAACGCTTGAACTCTGTCTTGTCACCAATTGGCGGCTCCAAAAAT
ACAGTCACCGCAGTGGTAAATGAACTCGTGTACTATGTAGTGGTAAACAATGTCGAAGTG
GTGGAAGCAGATCAAGATCTGGAGCCTGCAGTGTCCGATACAGCACCTGTTGCAGGCACT
GCTGAGACCGATGTAAAAGCAATATGTGGTGGACCAATTGCGTTTTCACCACGATTTGTT
GCAGGCGAGAAAGGCGATGTTGAAAAAGGTCGTGCGAGGTATCTGTCGACGCTGGAGTGG
CGCGCGGAAAATGGCATCGACGATATCTTAGTGACACCGCATCCGAACTTTGCGATAATC
AAGAAGTATTACCCCCAATTTTTTCATGGCAGAACTCGCGACGGTCTGCCCGTATACTTC
GAGCGACCAGGCAAGATTGATCTTCCTGCACTCAAGCGCGAAGGACTATCGATCGATGAT
TTGCTGCGTCATTACATGTACATTACGGAGTACCTCTGGCGAGTAGTAGAGCCCAACGAC
GCGAGCCGTTCAATCACAGTGCTGGATGTGACGGGCATCGGCATGTACGACCTCGGCGGA
GAAGTGTTGGATTTCATCAAGCGTGCCTCTGCATTTACTGGTGCCCACTACCCCGAGCGC
AGTGCTCACATTTTCATCGTCAACATTCCTGGCTGGTTTAACATGGTTTGGCGCATGGTA
AAGCCACTAATCGACCCTGTAACTCGCGAGAAGGTAGTCTATTGCATGTGTTTGACTCCT
ACCCGGACAGTTCACATGCTGAAGGGCGGTGCCATTTTGAAAGCACTCGAGACGCTGATT
GATCGAGAGAACATCCCATCAGACTATGGTGGTGATGGAGTAGCGCTAGGTGAATCGAAA
GAAGAGCGCGCCCTAGCAGCGCACGTGAAGAAGTATCTCTGA
>maker-pcu_contig_7-snap-gene-0.22-mRNA-1 NAD-dependent epimerase/dehydratase family protein
ATGACACCAAAGGCTCGAGTGTTGGTGCTTGGCGGTGCCGGCATGATCGGTCGTAACTTC
GTCAAGTACCTTATAGACCGGGACTTGGTGTCTTCTGTGCGAGTAGCTGACAAGACGATG
CCCGAGATCTCTTACTTCAGCTCCCCCCACAAACACGCGTTCGATGACGAGCGTGTAACC
TTTGTGCAAGCAGATTTGACTCGTGACGCTCATGTTGATCGTGCATTTAATCCGGACTTC
GGTCCCTACGATTTCGTATTCAATTTAGCGGGGGAGTCCAAGTGCGGGCTCTCAGAGACC
GTTTACGCTTCTAAATGCCGTGATCTGGCGGTGAAATGCGCCAAGAGAGCGGAAGAGATG
GGTGTGAAGCGCTACATTGAAGTATCCACGGCCTTTGTGTACAAGTCTCAGGTCAAACAA
CCGGCCAAGGAAGATGCTGATTTGCAACCGTGGACTCTACATGCCAAGTATCGACTTGAG
GCAGAGGAGGAGATCCGTCGTCTGCCAAAGCTGAAGGTCGTGTTTCTACGCCTGGCAACG
GTGTATGGATCGGCCGACTCGATGGGACTTATGCCAAGAATCGTGTGCGCTGCCTCATAC
GTGAAGCTTGACGAAAAGATGAAGCTGCTTTGGGATGCGGAAATGCGTGTCAACACAATT
GCCCTGACAGTGTTTGCATGGCTGGAACAGGTTCATGTGTTTGACGTGTGTCAAGCAATG
TGGCACGTCACGACAGCTGGCAATGATGGAGAGGTCTACAACTTGGTTGATAAAAATGAC
ACTGACCAAGGGAAGCTGAATGCTATATTGGAGGAGATTTTCCATATCAAGACCGGCTTC
ATCGGCAAGCTCGTGTCAAACTTGGCCCGTGTACGACTCGCTGATGTCGTGGATGATGCG
AACGAAAAGCATATGCGGCCTTGGGCCGATCTGTGTGCGGAACATGGCATTACCAACACG
CCGCTGACGCCTTACATCGACAAGGAATTGCTGCAACATAACCACCTTTACGCAGATGGC
ACCAAGATCGAGGCCACGGGCTTCCAATACGAATATCCAACGTTGGAGACGAAGGAGGTG
CGTATCGTGCTGGAAGAGATGGTGCAGCAGAAAATCTTCCCACCCGTCTTGTCATGA
>maker-pcu_contig_7-snap-gene-0.19-mRNA-1 Conserved gene of unknown function
ATGGCAAAGCACGAGGAAGTAATAATCGATAGCGACTCGACAGAGGACGACGAGGAGGTG
CGCATCGTCACGCCGTCTTCCCGTAAGCGTCGATGTCGCTCCAATGTAATGATTGACCAA
GGCGAAGAAGAAGAAATCGAGGGAGAAGAGGAAAAGGATGAAACGACGAAAACCGTGTCG
TCCGTAGCTTCATCTCCTGCCTCACGACATCATCTTGACCGAGATAGCATCTCCACACAG
CATGTGGCACTGTGTACACCGACGCCCGTGCGCCGCTCACGTCGAAACATGCAGCAGCTC
TCGATCTCTGCGGCTGTGGCTCGTGGAGATCGTATACGACATCGTCAAAAATTAAGAGAA
AACAAGAAAGAGGATGATGACGTTTGCATCATTCAACCTCCGTCTGCTAGCTCTGAGACA
AGAAATGAACGTCGAAGTCGGCGTACGACGAACCGAGACAGTGACGAGAAGCTTGCACCC
TCTGAGGAAGAGCAGCAAAAGACAGAGGGAAAAGTCGAGGTAAACGATGACAAGATGTCG
TCAGCATCTCGACGCAGCTCGAGAATTCACTGTAAACATCAGAAGAATGCGCAGCACAGC
GGAGAGCGAGATAATTGTGAACGAGTCTATGCGGATGATGGAGAGGATGTGGATGATTTC
ATTTGTGACGATGATGAAATTGAGTATATGGACGACGATGAGGAAGGCGTGATTAATGTA
GAAACGTCAGATGATGAGGTGGAAGACAATCTGGAAGAAGTGACGGCAATGCTGGCGGCT
GGACGCTCCCGTGAAGTGAGCGAATGGTTTCGCATTTACCTCGAGTATCTGGAAGAATGT
ATCATTGATCCTGACTTTGAAAACAAAATGCGTCGCAAACGATCGAAAGCGAAGCACCAG
CTCTACGATCAAGCAGTTAGCCATATTGAGCGGAAACTTTGTTCTTGTCGGGATACCGTT
CGATCAGGTGTTGCTTGGCCGGAAGAAATGGTGGAAGCACTCAAATGTGCCTCGTTTTTT
CGGTCAAGCCACGTGTCAATGGAACAGGACTGCGATGCATGCAATCGTCGTCAGCATTTG
GCTACTTACCATGTCGAGCTTACTGGCATGGCCTGTGATGCCACAAAGCTGTACGGACAC
AACTGGATGCGGCATTTGAAGAAGTCCGTCCAGGAAGCAGTTCCCGTTCAATTGGCGTTT
GAAATGGGCAGCGTATGCCACGCACGTACATTAGCGTATTGGCAGTTGCTACATGCCAAG
CAGTTTTGGTGCATTCTCATTGATGCTAAGCTTAAAGAGCACGGCACGGAACATCTAGCT
GAACCATACTGGAACGACTTCTTTACAAAGGAATTTGGTCGGTACAAAAAGTTGGTGGGT
CTAGTGGAAAAGTTTGCGGAAGATTCCAAGCGAGCCACTGCTTACATGCCAAATGTGTGG
GAGCAAATTACCCAACGCAACGTAACAAGTGATTTCCTTCCGCTTCCGTCATCGCGTACG
AACGCCGAGTCTCGTCGTGGTACATTAGATGCGTTTGTCGCTGAAAGTGACGAAGAGGGT
ACTGAAGATGAAGAAGCAGTTATGGAGAAGCTGGAAGAGGAAAAGAAAGCAGCTAACAAG
GACTATCACGTCACTAATGAAGAAGAAATGATGAAGGAGAGGTTGTCGTTTGGGACACCT
CACTCGGAGAGCAAAAAGGAACAGAAACTCCAGCTGAACAGTGGAGAAAGTGGTGGAAAA
GGAGGTCATCTCGCCAAAGATGTGAAGGAAAAGGACATCGACGACCTCATGTGCTTGGTA
TGTGATGCCGCTCGACGTGACGCGGGGGTTGTACACGGTCTGTATCTTCATGTGTATTGT
TGCTACGCCTGCGCAAAGCGCCAGCACCGAATGGAATTAGGTTGTATGGTGTGCAATCGA
CCCATTGACCGCGTTCTTCGATTGCTTCCGCTCACGTTAGACGCCCGAAATGCGATTCGG
AAACAAATGTCGTAA
>maker-pcu_contig_7-snap-gene-0.28-mRNA-1 Conserved gene of unknown function
ATGCATGCAGAGGACAAGGAGATGAAGGGATCGCTGACGTCAGGGTTCACGTTCTCTAGC
GTCTCGGAAGCAGAGAAAAAAAAGCAGTTAAGGCGGAAAGAGGAGCTGCACATCATACAG
GCTATGCATTTAGCTGTAATGCGCAGGCCTCATAGCGTGAAATCGCTGCTGATGGCGAAT
GTGCCAGGACTCAAGCGGCTAAACACATTAGCAAGTAAATGGTTGGATCATGCGAAAGCA
GTGCGCAATGCGGTGTCGCAGCGTCAGCGCCCGCGTCCAAAGCGACGACCGAGAAAACTG
CTCCGAAGTCGATGGACTGAGCTTGACGACGCAGATCACCAGTATGTCCAGCAGCTCGCG
CTCAGTTCGACAATGACGCATCCTACCTTATTGTTGTCTGCATCTACGTCGTCGAGGGAT
TATGACTGCAAACCGCTGGTTTTAGCTAATGGATCGCCTCAGCCGAATCTCACTCAAGCT
AGCCGAGGGAGATTTACAAATTTACTACGCAAAGAAGGTATTCCAGTCGAGGAAGATGAG
CTTCAGGCACACCGTGCCATCGGTGAAGATCTTCCTGGTGTAAAGTGTCCAGCAAAACGT
TGTCGCTTCTAG
>maker-pcu_contig_7-snap-gene-0.25-mRNA-1 Conserved gene of unknown function
ATGGTTCTCTCTCTCCTTCATCGAAAAGAGCCATTGACGGTGATTGATGAGCCTACGAGC
TGTGGGTCTAGTGGCAACCACAAGTTTGTAGAGCGAGCGGTGTTTCATCCGTCTCGTGGC
AGTATTGTGTGTGTCAAAGGAGACACGCTGGAAGAGCTCGATGTTGACACTGGCGCAATG
CTCTGCCATGTCACGTTCGACTTGTTGGTGTCCAGTAACTTGGACTTGCTTCTTCCTGCC
GGTCCTCACTTTGTCGTGGGTCTGCTTCAGTCGCGATTGCTTGTTGTCTGGGACCTTGAG
GAAGCTGTGCTTTTAGTCACTTCAGACGCTGACAAAGTACATGGAGCTCGTCGCGTCACG
GCACTGGCCACTTCGCTCTGTGCTGATCGATGGCTCTTTTTCAACTCCGAAGGAAGCAAT
AACGTACGCGTCACCCGTGTCGACTCTCAACGACCAGCACGTGAAATCTTGCGCAAGAGT
TCGCTTCGCGGAGGGTCAGTCGTCTCGTTGGCGTATTCAACAGAGCATCATTTGCTCAGT
TCAGGATGCAACGATGGCACTATCCAAGTCTGGAGCATTTCGTTCGATCAAGCAGACGCT
GGTGTCGCTCGCAAGGGCCAAGAAACAACAGAATTTGCTACCCCGCTCTTTGCTCTACAA
TCGACTCAGTCTCCAGTCGTTGGGCTCGTCATTGGAATGTGCACTGGATGTGGCAGCAAC
GGAAGCAGCAGTAACATGTTTCTCGCTGCAGGGTATCAGAATCGCCGTGTTGATCTCGTC
ACGATGAATGGCCAGGCCCACACTTGCGTCGCCTCTACTATTTTGACTCCACCTCAAACA
CCAGACTTTTCCAGAATTGGAGGGACTTTGTCGTTAGAAATTCATGCTCAGCTACCTGTG
CTGCTAATACATTGGCGTTCACATCGAAGCGAGTGTGATGTCGATGTTATTGCGGCTTGG
GAACTTGTCAATTCTGGAGGAAGATCGATCACGAGTCCTAGAGGAGGCGCTGCAGGGAAC
ACAAGCGGAGGAGGTGCCATGACCGATTGGTGGTCCGTTGCCGATTCGTCGCCACTTTTG
AGCACTAGAAATGGACAAGAAAGCTCACATGTACTAGCAACGGACATGACACTGTGGCAA
AACTCACTGGCTGTGTACGTGAGCACCATGGTCCGACGCTCAGTTCTTGTCATCGATCTT
GAGCTCACTTCGACATCAGCAAGCACTGCTGAGGTGGAACCCAAGACTGTTCTCGCACTG
AGCACAATGACACAGCTCAGTCTTGCACAATATCACGATTACCCCATAGATACCCCCTCG
TCCGAATTGCACATTGCAGTGAAGACCAGCGCGAAAGGAAATCCCGTACTCAAAGTGCAA
CGATTCTCACAACAATTGGGTCGTTTGACCGCTTCAAGTGACCAACTTCCGGATTACAAA
AGTGAACGTGGTGTTCCTCTTGTGCCATTTCAACTTCTTGGCAATTGCCACCAATCTGCT
GTGTGCCTTAAACTTCGCGAGAAAGGGGAAGACGCAGCTACAAATGGCGTCCGTCCGTCT
TTGTTTTCGTTTGTAGTTCTCGATCTTGATGTTGCAGTGGACACTGCAATGACTGATGCT
GTCATGAACTCGGATGACGAAGATGAAGCAGTTGCAATCACCTCCTTGCCGGCAATCGAG
TTGAAATACGGCTCACTGCAGCATGATGCACGCGACGTGTGTTTTGGATTCAATCCTTTT
GCTGCTAACGCTGACACATCAACGTACTTGCTCGTGGTGCTATCGAATACCGGAGACGCG
CTTACTTTCCAGACGTCGCGTGATCCGAGCAGCAAACGCCTGAAGTTGAATCAACCCGTT
CGTCGCGTATTTACCACGCCGTTGCAACTCGTAGCAAGTTCTTCGTCTGAAACTGGTCTT
GTCTGCAAGCTGCTGTACCTTCTTGAGTCAGAAAACCATGGACAAGATGAACGGCTCGTG
CTCAGTGATGATGATCTGTCCGTTCCAAGTAGAACATCGTCAGCGTGGACATGTGAGTCC
AATGAACGTGTAGTTGACGTGCAGTGGAACTCTTCGTCGTGTCCACAAATTGGACCTCAA
GATTCACAGCAGCGTCTGCTGTTGGCTATCAGGACAACGCAACGCATTGTCGTTCTTTCT
TCGGAACTTCATGAGCTACGAGCGTATCGTTTCAAGGATGATCTCATGGGAACACCCGAA
AGCTTACTCTGGGTAGCTCAAACGCTGATGTATGTGACCACAGCACATCAAGTGCGCTAC
GTCACTCCTGTAGCCAACCACCTTCAAAAAGATGCAAGCCGACTTTTGTGCAGTCTTGCT
GCTGATGTCAACACTCGACTAAGCTTCACTCAATCCTGTATCCAGTTGGTGTCCATGTGT
GGTGACCGGCTTTTGTATTCGGTCTCTGATCCAGCTACGCTGTCTACCCGAGCAATACTG
CGTTCGGTGGCGTTGTGCGAGCCGCTGCTACTGGGCTTTGACATCCCTACCACTACCCTT
CGACGCGTCTTTGAGCGAGAAATGGTGGCGTTTACGCTCATGAATGACGATAGTGATCGT
CCTGTGTGCCCCATTACAGACGCTGTGTTGGAGACAGCATATCACTCGTTTGGTTGGAAA
GACAAAGTGCTGAAAGTGCTGAAAGCATTGACCAACTTCCAAGAAAAATTGTCTGCTGCC
ATGGGAGGTGCAGACGGCGGAACTATGCCAAGTACTCCCTCGTCCAATTACAATCGAGCA
TCTCTCCTTTCTGGAGCAGTGTTGGGCTCCATATTCCTTGATGCCCACGAGTGGGAAGAC
TTCTTGCGAGTATTTCTTGCCCATGACCCAGCATTAGAAGAATACGTGGTTGCTATTGAT
CCTAGTGGAGCTGCCAAACTGCCGTCAAGAATGGGAATCGCGGCTCAACGCTTCCGACAG
CTTGCAGCAGTATTTGAAAGTATTGGTCAACCACACTGGGCCATGCGCTGCTTTGATCTG
TCCGGAGATGACGAAGCTCTCTTGGCGATGTTTCGCAAGTTCAATTCGCTGTCTGGCATG
TCGTCCTCTGAAGGGCTTAACACACTGCAAAAATCTTGGGAAAAGCTGAATCCGCCGTTG
AGCGCTATCACAAAGGCTACTTCGGGGCAGACACAACGACAGCTCGGAGCTGGACATCAG
CAGGATCCGTTCGTAGTCCTCTGCTGTGAGAACCTGACGCAGCCATTTCGTCGTGGCCGT
CTGCTGGATAGTGTTGCTCCGTTTGATCGTCTCAAAATGCCCGTTGCATCGACTGATAAG
CTGTCGAAACAAGATGATGGCGTCAATGAGACGATGCGTGCAGGCACACTGCCTTGGAAA
CGTTTAGCTCCGGAAGATGCAAGTGAATGGCTGGGTGTCTCGACCAAGACGCGTTTAGCA
GCATGTGAAACTCGAGCGCTAAACTACTCCATCTTCGCTGCTGAGATATCTGCGATGACT
GGAAATGTGCTTGGAGCTGACGCAGGACTCGCTTCTTCAGCGCTAAACGCCTCAACTGGA
GCAGCAGCTAGCGCTAAAATGACCATCGGTCCCTTTCAAGATGAAGAAGACGCGGTGGTG
GCCTATTGGCGATTTGAAGAAGGGTCTACAGCGGCCGAGAAGCAGGCAAATAATGAAGCA
GCGTTACGTGACGAGATCGAGTGTTTAGACACGTCCAAGCGTGAAAACACCTTGTGTCTT
TGTGGTAACGTCGTCAAGTTTGTCGAGTCTTCTGCACCCGTCGACCGTGGTGAAGCTGGA
CGCATTTCAGAGGAATTTGCGCTGCGCTTTCCTTCCTCTGAAACATCTCCATCGTCACTA
CCATCAAGTGGCTGGGGAGCTCAATGCCCCATTCGACCAGGAAGTACTCTCGACCTTGGC
ACCACCTTCGATGAAGACCCGTACCGGCGTGAATTCACCTTTGAAGCGTGGATTCGAAAC
TACAAAATGCACGAACAAGTCCAGAAACTGGCTAACAACGGCGATGAAATCTCCTCAGCA
TTGTCCGGAGGTGTGCGTCAGATGTTGGTGTCTCGCCGTCGTGTTGACACACTGGACGAT
GGCGTCAAAGGCGGAGACGTCCCGGGTCCAGCGAATTGGGAGCTCATTATCGACGAAGAC
GACCACTTGGTGTTTACGTTTGGGCAGCACCAAGTGCGAGCAACGGAAAAGATGGAGCAC
TCTAGCAATCAAGGTTGGCATCATGTCGCCTTCACCGTGGACGTATCATCTCCTCAACGT
GTCGGACTGAAGATCTTTCTAAACGCTCGCAGTGTTGGGGAGCTCCAGGCAACACCGAGC
AACCAAAGTGCGTCAAAGCCATCCAAGTTGCTGCTTGGGTGGCGTATGCAGGATTACGAA
ATGACCGAAGTGCGGCTCTGGGCCACAGCACGTTCCGCTGATCAACTGAGTGACATGCGC
GAAAACTACTTGGGTCTGGCCGAAGCAAAGCGCCGTATGAAAATTGCCATCCACCAGCGC
AATTGCACCTGTGAAAAGTGCGTCGCACGACGTGCTCAAAGTGCATCAGGAGCTGGAACT
GGCGGCATTTCTAGCTTAGGTCTATCACTTGCCACTCCACTCGCTCCACCATCTCGCCAA
CGCCGCATCGTTCCACAAGCCAAGCCAACATAA
>maker-pcu_contig_7-snap-gene-0.24-mRNA-1 Conserved gene of unknown function
ATGAAGAGCAACGACAAGAGACGTCGAGTTAATCTGCCACGAGGGTCTGTGGACGATCTG
CAGCGTGGCGTGGGTGCTGTAGAGCTATTGGCGTACTTGTGTCCTCCTGGACTGAGCGAC
AAAAGGCCTAGTGCGTTCGTGGACGTGGCGTTTCACCCTTTGAAGCCATGGGTTGCTGCC
ATTGAAGCAAAAGGTTGCGGAATTGTTTGGGACTACGAGACGGGGGACGTTGTGACCGAA
TTTGACGTGGGAGAGTCGCAAATCCTGGACGACGATGACGTGGCAGCGAGCGACGATCCG
ACGGACATGACGAAAGGACTTTCTCGTCCTACGCCTTCGCCATCGGCCAAAGCAGCTGCT
ATTGTAGCAAAAGGGATCCTTTCGTCTCCTACTGGAGCATCGCTTATCAAACCGCGACGA
CGTACTACGTTGCAGATGATGTTTTATGACCATGAAGCCATTGCGTGCACGACACAATTA
CCAGCGCCACGTACATGCTTTGATGAGTGGCTCCTTATTGTGACACGCTCACATATTGTC
GTTTGTGATCTGGACCAGGACGGAGCGGTCCATCATTTAGACCCTGAAAACCTGCACCGT
GGGCTTCCTAGTAGCGTCGCGATTTTACCATCAGGACTTTTGGCTATTGGTTGCCAAGAT
GGAAAGATTCGAATTTGGAGCCCGTGGCAGTCAAAGACAGTGGGAACACTTGATAGTGGA
TCACAACGAGATGTCCAGCAGCTCCTTTTACTCACGACGCCACCCATTTTGATGAAACGA
AGAGGAAGTGGATCTCTTCCTGGAACTGAAACGCGTTTGAGTACACAGCTACATCATCTT
GCTTGTGCAACTCTGGACGGGCATGTCGTGACGTGGCGAGTCTCATTAAACGCATCGACG
GCTAGTTGTGATTGCATCAAGACTTCTGAAGTTGAGCTTCGTGACGTATTTCGACAGTTT
GACACGGTTAATGGAGTGCATGAGCTCAAGTTTCATCCACAGCTCGATGTGATGACAGCA
GCATGCCGCGATGGCACCATCTTCTTCTTTGATGTTGCTCCGCTTTTGGATAGCAACAAA
CCCGCAACTCTCATTGGACTTCTTCCAAACAGCAAACACCAAAGTGTCGTGATGGTTCCT
GGGGTTCAAAAAGGCTGCTTCATTGTTCTTTCGCTTGCTCCTGTAAACTCCACTTTGATC
ATCTCGGAGATCATAATCAAAGGCCGCTATTGTGGAAAAGACAATGTCCCAACAATTTTC
ACGGAATTCGCGAGTAACACTGTTCAAGAGTCGAGGGACCTTCGAGCCTTCATTAACCCG
ATGCCACTGAAAAGACTGAAGATGACGTCTCTCACAAGTAGCATTCGTAGTCCAGGTGAG
TTATGCTGTCTCACAACTTGTGGTGTGCTTGTTCTTCGAGCCAATTTTTTGGCAGCTCCA
ATGCCCGTTTTCATCCACCGTGGTTCAAATACTGCTCCTGCAATTGGCTTTCCTACCTCA
ATGGCCATTGGAATTCGAGTTCTCGGTGATAATCCGCCCGAGAAACCACAACTTCATGTT
GTACAGAACGGTGCTGATGTCCAGACTTCAGCCACAATTGAGCGCTCTCGTGTTCCTCAG
CTACACTACTGTCCTTGCCAGAACGGGTTTCTGGCAGCAATCTTGCCTATGAGTGGGCAT
CTTGAGGTTTTGCAAGTAGGCTTGACGCCTGCAGCCCCGAGCGCTATCGACTTGGAGACA
ATATTTGTAGCACATGCGTTTGCATTCGCGTGGCATCCATCTCAGCCGCTCTTCGCAGTT
CTTGAGGCAAGTCTCAAAGTGATATTGTGTTTGTTGACATTCCTACCAAACAAGCAACTA
ACTGGTAAACTCACTCGCTCGAATACTGCGTCAGCCATTGTACAAAACAAGCGCTCCAGG
TTTTTCTTTGGAGGCAGCAGAGCTTCTGCTGCTGGTGCAATTGATGAGCCAGACGCTCGT
CAACAACGAGCGGCTTCAAGAGCCCTGACGTTGTCAATCTACAAACTCTTAGACGACAAT
GCAGAGGTGGAATTTGTTGAGACCACTTTCTCGAGTGGCGAGGACAATGTGCTTCATGTT
TTCTCAGGTCCTTTGCTTGGAGTTGTCAAATATGTTGCAGAAAGTAACAACACCGAGCCA
GCTCCATCAGCTTGTGGTGATGCAATCGTGCTACGAGCACGTGACAACCCTGCATCTTTA
AGCCGCGTTCAACGCGCACAATCATTCATGCTCGGTCTTAGCGCCATGTCATCGCCCAAA
ATGTCCGATTTGAGACTTTCCATAATCTCTCCGTCTCAGTCTCCTTCGGCTTCACCCACA
GCAGCAAGCTTCGAGGCAGCCGATTCTGCAAGTGACTTGAGCAAAACGTTTCTGGAGTTT
TACGAATGGAGTCATGTTATGGGCTCATGTGATGGAAAACCGAGAGTACGCAAGCTGCGT
GGAGGACATGCGATCGAATGCCCGTTAGCTCTTGAATGGGACACTGCCACTCAGACTTTG
TGTGCCCTCGTTTACCCAACTTGCATCAAAATTTACCGCTTTAAGCCTCTGTCAATGAAC
GATGAGAATGGGCAAGTTGAAGGGGCTGCTGCTGCTTCTACGATGGAGTGTCTGCATGAA
ATTCCAACACCATCGTCAGCACTTTCGCTGCATTGGGTGCATCACACGCTGTTTTTCACG
ACCGACGACGAGGTGAAGTGCAGCATTATCGCTCAAACTCGGTGTTTCACACTAGCACTA
GCTTCAAGATGGGTATTGAACGAAGCTTCTTGCGCTACGCAAGTGAGTGACGATGATCTA
GGCCAGTATCCAAGACCACAGATTTTCCCTGCTGGAGCGACAACAATCTTAGGTGCAAAA
GACCAAAAGCTCGTTCTAGGAGGTCCACTACAAGCTGTGCACATCCTTGACCTGTCCAAT
CGAGTCCTTCAATGTGCGATGCACGTGACTGCAGGATCTATCGACCGTGTAGCAGAACTA
GCTCAACTGCTATGTCCTGATGCCATTCAATGGCTAGGAGCAGTATTTGAAGCGTTTGGA
TATGTTTCCGAGGCTCTACGTCTATTGCCGAATCTCCCCCTATCGTTGCAAGTCAACATG
TCCATCAAACACACGCAGCTAGATCACTTGGTAAAGTTACTCGGACAAATCATTGAGCAA
GAACACGACTCGTCAAGCATCACGGGTTCATCGCTCTTTCAGCGGACATGCATCGTGCTT
CATCGTAGCAACCTGAAATCGTATCTCAAACAGCTCGGCCCCGCTCTTCTTGCAAGAAAA
CACGTCAATGACGCCATTTTTGTGGCCACTTTGCTGCAAGACGAGGAGCAACTCGTTCAA
GCCTACAGTGCTGCTGAGGAATGGGGAGCTGCTTATCACACTATGAGAGGCAAGGTCTCG
TCTCAAGACGTGATTCTGCAAAAGTGGAATGCTAGCATTGCAAATTCTATCGCTCCATGG
AGGACACTTCTCGAGAAACAAGGCATTCGACCTCCTACGACAATGGAGCTTGAATCACCG
TCATCGGCTTAG
>maker-pcu_contig_7-snap-gene-0.27-mRNA-1 Conserved gene of unknown function
ATGTTCGAATTGGAGACCATGCCGCGGCCGATCCTCAAGACGCTGTCATCGTATGCAAGC
CCCATGAGGCCCTCGTCCAAGAGAGAGAGAAAGTGTGTGGCTGTTCGGCGACATGTTCGC
GCTAGTCGACGCGTAACGTTTTCGCCATTCACCAAGTTACGCGAAAACTCACCGACCAGC
TCTCGACTGCCATTTTTCGCTGGTACGAAAATTGCAGAGCAGCGTGGCGAGACGTAG
>maker-pcu_contig_7-snap-gene-0.30-mRNA-1 WD domain-containing protein
ATGGTAGGCAAGCGAAGCTTAGACGCGGAGGATGCGAGTGCGTCCACGGCGCTGACAAAT
GCTGGGGAAACGCAGCTGGCGAAGCGCTCGCGTGTAACGGACATCGTTGCTGCGGATCCT
ACCGTGGTCACAACCAAGCGCGTGGGGGACCGGACTTCGGGGCTCATGGCGCCTACGATG
CTACTCTCAGGCCATAGCGCCGCCGTGTACTCTTTAAAGTTCAGTCCGTCGGGGCAGCAC
TTGGCCTCGTCCTCTTTTGATCGTAGCATTTTACTCTGGAACGTGTACGGAGAATGCTGC
AATTACAACGAGTTGAGAGGCCACAAGAATGCGGTGCTGGAGGTGCAGTGGACCTACGAC
AGTGCGCAAATCGTGTCCGCTTCGGCTGACAAGATGCTGGGGCTTTGGGACGCCGAGAGC
GGAAGCCGCATCAAGAAATTTATGGGTCACTCGTCTGTGGTCAACAGCTGCTGTCCTGTG
ACGAGCGGACCTACACTTATAGTGAGCGGGAGCGATGACTGCACCACCAAGCTGTGGGAC
GTCCGATCCAAGCGCTCCGTCAAGTCTTTCGAGAACAACTTTCAAGTGACCGCCGTGTGC
TTCTCAGCTGATAATTCTCACGTGATTGCTGGTGGGTTAGACGGAGACATAAAGCTGTGG
GACCTTCGCAAAGGCGAAGTGAGCACAGTGTTGCAAGGTCATGCGGATATCGTGACTGGC
GTGAGTCTCAGCCCAGATGGAAGCTATTTGCTGTCTAATGCCATGGACTCAACCGTAAGG
AAGTGGGATATTCGGCCCTTTGTCAAGGGAGAGCGTCTAAAGATGACGTTCATGGGCGCC
AAACACAACTTCGACCGCACACTCATCCGCTGTGGCTGGTCAGCCGACATGCGTTTTGTA
GCAAGTGGATCAGCAGACCGCTACGTGTACATTTGGGATGCCGAGACAGGCAACTTGCGC
TACCACCTGCCAGGACACACAGGCAGCGTGAACGAGGCCACGTTCCATCCTACAGAGCCT
ATTGTGGGCTCTTGCAGCAGTGACAAGAACATTTACCTAGGAGAGCTGGCAGAGATGTAG
>maker-pcu_contig_7-snap-gene-0.33-mRNA-1 Exopolysaccharide phosphotransferase
ATGCGAAGCTTCTTTGCATTAGTGGGCTTTGCACTCACAGTAGTGACATTGCTGTACATG
GGGCAAGAGCCAGACCCGCCGGCGCGCGTGGTTGAGCTCATCAGTGGAATGCCATTTCGA
GATGACTCGCGCTGTGACGTGGCTAACTTGGACACGTTGCGCCACGTCGCCATTGTATAC
ACTTGGGTCAATGGCACCGAAAGATGCTACAACGAGCGCCGGGAACGCGCGGGGTTGACG
CACGGTGGGTCTTCACGAGACAAGGAGATGGGCGAACTCAAGTACTCGCTGCGCTCGTTA
CTCAAGTTTGCGCCGTGGCTTGATGGTCCCATTTACATTGTCACGCCGGGTCAGATCCCA
GACTGGCTAGATCTGTCCAACCCGCGAGTGCGAGTTGTGGATCAGGACGACCTGCTACCG
AAAGACAAAGTGACGCTTCCTAATTTTGACACCAATGTCATTGAGCAGTACCTTTACAAG
ATCCCAGGGCTTACGGACGTGTTCATCCACATGAACGATGACTATTTATTTGTCAAACCG
GTGACACCTGATCGTTTGTTCTCATGTGATGGAGGCATACGACTGCTTACGGAGATCAAC
CATATTCGTCATGTACCGAGTAAGAAGGCAAAGTCGGGTGCGTGGCTATCCAGTGTGCGC
AATACCGTTAAGCTCACGGACAGGACGTACGGAGGCGAACACGTGTATAATTTCCTCAAA
CATGCGCCATTCGTCTACAGTCGTCTCGCATTTGAGGAAATGCACAAGAAATTTGCCAAA
GAATTGGATGCCATGCTATCTCATCAAGTGCGTCACTGGGATGACCTCAACATGCCGCTT
TTGCATCACATTTATATGCAGGAAGAGGGGTCCAAACTCCTCGATATTCCCGTCGAGCTG
AATCCCATTAGCGAGTGCAACAACTGGCTGCTGATCCGTGTGAAGGACAATGAGGAGGCG
TCGCTCAACGCGCAGTTCAAGACGATGCTAGAGAACAAGGGTCCCGTGGTCTTAGTGGCG
CTGAACGATGAGTTCACGAGCCCAAAAACGGCTGAGCTAGTAGGTCAATTCTACTCCCAG
CTGCTGCCAGAGGCTACTTCTCTCGAGTTACCTGAAGGTCATCACGTGAGCGTGGCTAGC
AGTTGGCGCGGCGACGACTGTACATACGATCCTCATGTTATCCCGCTGCCCGAGCCAGAC
TTTATGTCGCTACGAGCGGAGGAAAAAGCCGCCGTTCAGACGTCGGGACCGCCACTATCT
CGGATCCGCTCGCCCAATGAGCGCGCCTTTGCCGAGATGAAGCTGTCGTTCGGTTGGAAT
TTGGCCTCAAACATTGGTTTTGGGTTTGGCCTGATCATTGCGACTGTGATAGCTGTCTAC
ATTTTTCGGCTTTCGAACAAAGGATTTCCAGGGCTACGCACCACAAAACAGACGTAG
>maker-pcu_contig_7-snap-gene-0.34-mRNA-1 Conserved gene of unknown function
ATGGGGGCAGTACTTGTGTGCTTTGGTGTCGAGGTATCGCCGGACTTTAGCGAGAGCAGA
CAACACCGTAAAACGTCTTTACTCTCACGCAATGTCCCTTCACTATGGGATCGACTGCAG
ACGAGCTGGAGCTGTGGACACTTTGACGATGAAGACGAAGACCCCATCAATTGGGACACC
TTTTTGCTGCAATCGAATAAATCGACCGCCTCCTCGGGTAGTCGCATGTTGTCGTCATTC
TACAGTCGTTTGCTTGAGGAGAATGACGATTGCGCCTTCTACTTTGACTCTCGAGGTAAA
CGCTTGAAAGGGGACTATTGGGCGCAACTTGTGCTACTAGACGACTATTTCTCACCTTTT
CGTACAAGATGTTGCATCTCGCCTCATCCCACCGAGTCCCTGGAGATGTACAGCGACGAC
TGCTTCTCCACGTCGTCCACTATGGTGAGTGAAATGGACTATTGGACGTCGTTGGACCCA
ACGTTATTGCCATCGTCGCAACCAGTGCTCGGACGCTGCGCCAGCTTAGGCTCAGGGTCC
GTGCATTCGAACCTCAAGATCCATCGAGCTTTCACGAGTCCGCATCTCCAAGCGAACACG
TACTTTGCTCACCTCCAGTCGTCGCCAAGTTCCAGTCATCACTTTATATCACCAAAGTCG
TATCTGCCCACAGCGTCTGCGAGTTGA
>maker-pcu_contig_7-fgenesh-gene-0.15-mRNA-1 60S ribosomal protein L7
ATGGCTCCCGCTGCCCCGAAAGTTCTTGTCCCTGAGTCGATCCTCAAGAAGCGTCGCACG
CTCGAGCAGGTGAAAGCGAAGCGCACTGCCAAGGCCGCTGCGGACAAGGTCCACCGCAAG
AAGGTTCGCCAGATTGCCTTCAAGAGCGCCGAGAAGTACATCAAGGAGTACCGTCAGCTT
GAGAAGGAGAGCGTCATCCTCCGTCGTCAGGCTAAGTCCACGGGCAACTTCTACGTGCCT
GCCGAGGCGAAATTTGCCTTTGTGATCCGTATCCGCGGTATCATTGGCGTGTCACCAAAG
GTCCGCAAGATCTTGCAGCTTCTGCGTCTTCGTCAAATCCAGAACGGTGTCTTCGTGAAG
CTGAACAAGGCCACCATCAACATGCTCCGTCTAGTTGAGCCTTTCGTCACGTACGGCTAC
CCGAACCTGAAAGTGACGCGTGAACTCATTTACAAGCGTGGATTCGGAAAGGTCCGTGGC
CAACGTATTCCTCTGACGAACAACGCGGTCATTGAGAAGAGTCTTGGCCACGTGGGTATC
ATTTGTATCGAGGACCTGATCCACGAGATTTTTACGGTGGGTGAGCACTTCAAGGAGGCT
GCGAACTTCCTGTGGCCGTTCCAGTTGTCATCTCCTAACGGAGGTTACACCAAGAAGCTG
CTGCACTTTGCTGAAGGTGGCGACGCTGGTAACCGCGGTGCGGAGATCCACAAGTTCATC
AAGCAGTGCCTGTAA
>maker-pcu_contig_7-fgenesh-gene-0.10-mRNA-1 Conserved gene of unknown function
ATGGACGCCAAGCAAACCGCACTTAAGATCAACCACAAGGGAGAGCTCCACCGCCTGCGT
GTGGACCTTTCGAACTTCTCGCTGGAGGCGCTGAATGCGCTCTTTGCGGAGACGTTCAAC
CTGGTGCCTGGCAGCTTCGTGGTGCAGTACACGGACGCCGAGGGCGACTGCCTGAACGTG
ACTTCGCAAGCCGAGTACGAAGAGGCTTGCCGTGTGTTCCTGTCGAGCTCCGACAGCTCT
AAGTCGCTGCGCTTTGAGGCTGTGAGCCGCACTGCCGTTGCCTTTCAGGAAAATGTGGCG
GAACCTGTGCTCAAAGCTATTGAGAAGCTCGTTGAGACGCTGAACATCGCTATGGAGAAG
GTGAAACATGAACAGTGGGCTGAGAAAGCGCAGCAGACGGCTCAAACGAGCTTGGGCCAC
ACCAACGAGGCGCTGAAGACTGTGGCTCACGATGCTCGCGAGTCGTTTAATGCTGCGCGT
CAGAGCATTCAGGAGATCCCGTTTGACCAGCTCATGAAGGAGACCACGGAGGGCATCAAG
TGTGCCGCTGAAGGTATCAGCGAGTTTGCGAAGGAGGTCGTGGGCGAGATCAAGAACATC
CAGATGCCTCCTGCTCAAACGGAGGTGGCTCCCGCTCCTGAGGCGGCTGCTGCTCCGGAA
GTTCAGCAGCAAATGGAAGCTGTGTCCGTTGAAGAGCCCGTCGAGATTCCTGTTGCTGTT
GTCAGCGACAGCGAATGGGAGCAGGTAACGGAGCAGGAGAAATCCGTCGCCCCGGTCGAG
GAAGCCTCTGTTGTTGTCGAAACTGCTGTCCCCGTGCTGACGGAAGAGGAGATCAAGTGG
TCTGCAGAATTGTCCATGGTGCGTGACATCTTTCCTGGAGTGGAAACGTCTGCAGTCATT
GATCGCCTGGAGCAATGCAACGGAAACGTGCAAGTGGTGCTGAACGCTGTGATGGAGGAG
CTGTAA
>maker-pcu_contig_7-snap-gene-0.32-mRNA-1 Protein kinase
ATGGTATTTGGACGGCACTTTAAGGACGTGGTCAAGCTCTGCCTGCAAAAGGACCCATCC
AAGCGTCCTGGTACTTCGGCGCTTCTGAAGCACAGCTTCTTTAAGAAGGCAGGAGATACG
ACGTTCCTTGCGCGGAACCTTCTTAACAACATCGAAGACATCGGAGAGAGCTGTATGACG
GCTGGCATTGCAGATGCGCTTCCTGGCGCTGGACCGCTTTATGCGAAGGGAACGAAGGGA
CCTCCAGGGTCCGAAGCAGAGGGATCCAAGTACGTGCCGGGCACGACTTGGGTATTCGAC
GATGAAGAGGATGACACGGCCAAGATGTCGATAGACGATTTCGCTAGCCAGTTTGACATG
GTGACAGGTGGTGAGGAATTCCGCTCCAAGTAA
>maker-pcu_contig_7-snap-gene-0.35-mRNA-1 Ankyrin repeat, PH and SEC7 domain containing protein secG
ATGGAGACGTCACGTCTTGTGCAGCTAATGAACGACACGGAGAGTCCATTAAACATTGCG
AAATTGCTGCATGAAATGCCGCATTCGAATCCCAAGATGGTCGGTGAACACGACGCTAAA
TCGCAGCGTGTGCTGCAGGAGTACGCTACTATGTTCCCATTTGAAGGTGTGACGTTTGAT
ATTGCGCTACGTGTGTACTTGGGTCGGTTTGAGCTGCCTAGCGAAGCTCAGAAGATCGAC
CGCGTCCTTCAAGCTTTTGCTAAAGCTTATTACGCTAAAAACCCAGACAACGTGGAATGT
CCGTCTGAAGATGCAGTCTACACGCTGGCATTCTCAGTGTTGCTACTTCACACCGATGCT
CATAACCCGAAATTGGCCCGCAAATTCAAGATGACACGAGGTGATTTTATCCGCAACTAT
CATCGACTAGGAGCAGATGACAGCGGCTCAGCAAAACCTGAAGTGCCTGATGCGTATCTT
GGACAATGCTACGACCTGTTCGTGACGGACGCAATCCAGCGGATAGAGCAGAAACCGGTG
GAACTTCTTTCCGATGAAATGGAGCTTGAGTTTCCAGGCACTGCGTTGGGGCTAGACATT
GAGACTTCGTTCGATGGTCGAACTGCAATCGTCAAGAGATATGCCAACAATTGCCACACA
TATTGCAGCAAAAGGCGAAGGCAGTCGAGCTCAGCGTCGTCTACAGCATCCAGTGGTGGG
CTCTTTACGTTTGGCGTGAACTTCTTGACCGCAAAAAGCAGCATCTTTGCCGATATTTTA
GCAACAGTGGACGCGGAGCCGGAGGTGTCAATTGAAGGGTGGGTGATTGTAGCAGTGGGA
AACGACAGTACTCGTCAGATTGGCTACGCACTGTCGCGATACTTGCTCAAGACGGCGCCA
CGTCCCGTTCTCATTCGATTTTGCGAGCCCAGCGTGTACTTTGCGTCTCTCGTACAATAA
>maker-pcu_contig_7-snap-gene-0.37-mRNA-1 Conserved gene of unknown function
ATGCAAACAAGCGGCGTGCCGCCTTTGGCCGAAAACATCACTCTCAATCAGGGTCGGACG
CTTATGGATTATTGTGAAGTTGAGCTGGACACTTACTTTAAATTGCTAAAGACCGACGTG
ACGCTCATTGCTTTGGATCAAGCATGTGATGTTCTGCCTAGAGGTGTTCCGAGCGTGAGT
CTGTCCTTGGGCGAGATCAGCGCGTATGGACATCCGTTTGTTAGCGGAGATCGCTTAGGG
ATTCGAGCTCAAGGTGACATTCAGTGCTCTCGCGTCAAAGCGTCTTACTTTACGAGCAGC
GAGTCGGCCAAGTGTTCATTCCTATCACTCGATTTTGTACGGGTGTTCATTCTCCCTGTT
GCAACAATGATGCAAACGGTGAGGCCTGCGGGGGTCGAAATGGAGGTAGAGTGGGTGGAA
GTTAGATGGGCACCTGATGTGCTACACGCGATCGGGGGAACATTAGAACTGGGAATATTC
ATCTTGGCACCGTTCTTGCATGAATCACGATGTTCGAAACCAGATATCAAGGACGCTAGT
CGCACTTTTACTGGCTGGAGAACAAACTCAGTGCCTCCAATGCATCAACTTGAAGATGTT
GCACAAGACATTGGAACCCCAGGCGAAATAATTGCTTTTCGTTGCGCTGTGAAACCAGTC
CGTGTCATATTCCCGTACTTGTACGACGGGCAGCGCAAAGTAGACTGTGTAACAGTTGAT
ACGTTTAGCGTAAGCCTTGAAAGCACCACGGGCCAGCTCCGAATTGCTGTCCTGGGTACA
CGAGCTTTTTCCAGCCAACGAACGTTAGGGGATACGGCTTCGTTTTCGCCAAAGTCTTCC
TACAAACAAACTCGATTTCAGCACAAGACATTCGCGCCGCACGCTTTACGAAGCTGCACA
ACGCGCAAAGAGTTGCCCACAGCGACGACAGGAGGAAGCACTGGTCATGATGCTCCGTTT
TTGACTGCTGACTCTTTCTTTCTCGAAGAAAACCGAGTGATTGAAAGCACGAAAACGGTA
GTCGACATCTTCGCGAATGGCATTCAACTGGAATGGGATATTTCAACGCACCTACGAATC
ATGGAGCTTGTCCGACGAATTACCTTCTCATCGTGGGAAATGATTTATCGTGTCCGGAGC
ACTTATGCTCTTCATTGTACACCTGAGGATAGTGTATACAATCGCGTCCATGGCTTAAAC
CCGCCCCTGGACGATATTGACGAGTGCTTGCGCTATGAGAGACTCTTTACCAAACTAATT
AGCGCATCAGGTGACACGTTACATCGACTGCACGCCACAAACATTTCTGTCGATGTAGAG
CTCTGTGACCAAGTTCACGCTCGTCTCAGTGTTGGCGTTTTCGCTGGTGACGATTTGCCA
GAAGTGTGGCGCTTCGAGGACATATTTCTGAAAGTGAATGAGCTTGAGATGGTTGAGGTG
GGTGCAGTCCATGTGAGGCACACTCTAGGCAAGCAGACGGAATACGTATTTGGCGAATTC
GAAGACATGCTCCGTAAACGGCTTTCTGCTTGCAAGCGTTCGACCATGGTGCTGGATCAG
AGTTTAAAAGACGGCGTATTGATTGATATCGACAAACTTCATCTTCGCACGAGCTACAAT
TTTCCGCTCCAGGCTCATGTTGCTGCTATCGAGAGCAGTCTCGATCCTTTCACTGAAAAA
CTGGCAGTGGCAATGGCTTCGCACTACCGCCCGCAACAAGAATTGTTCTACAAGTACTTC
TTACGAACCCCCGTTGCTTCTCATCAGAAGGAGCTTTGGCTACATCTTGACGACATTGGG
TTCAAGTGTCATGGAAACATGCTGGACAGCTGGCTAGAGCGAATGTACCCTGTGTGGATC
GAGGTGTTGGAAGAGCAAGAACTGCGAGAGCACATGCTGAACGATCACATTGCAAGTCTC
AAGATAACGAACGCAGACTCACCTTGTGATGATTCATACAAGGACATGAGGACGCTATTG
ACAGAAAAGAATGCACGATTGTACATTCAGACGGCAAAGAAGCTCAAGTCACTGTCACTC
GAATCTCCCGATGATGCCCTCATCAGTGTATGTGTTGATCATATCGATGCGGATGTCACG
TTTGGCGAAGACATTACAGCATCATGGTCCAGTATCAAGAAGCTAGACGAGGCAACAGCA
GCAATCGACAATGCACTCAAAGTGGCGGGTCGTGATCCGGAATTGTTCACACCTTCTAGC
TTCTTTTTCGTGGGAATTCACGTCAAAGCAGCTCTTGCCGACCTGATAGTTCGAATGAGA
AGATTTCCGACGCCACTGATGACTTGTGAGCGTTTGAGCGTTGCGGGGCAAGTGTTTCTG
ACGGCATTCAAGAGCGGATATGACGACGAGCCATTTGATTTTACCGCCGCTGTGCGATGC
TTTATGGACCTAGCGGTCGATGTCAGTACCCCAGTGCTGTATTTTAGCCCTGGGTATCTC
TACGCCCTGGATGAAGTGGCGGGGCTAGCGTTGGGACTGCTTCCCCTAGCGATATTGGAC
ATAGACGAACGCAATCACACATCGGTAATTGACATTGCTCGCAGACTACTTCACGGAAAA
ATAGCTGTCACTGTCAAGGATGCGTATCTTCGCCTCCTGAATGCGGCAACGTCCTTCGAG
TCTTCCGATTTCTTGGAGATAAACGTACATCGTGTGTACGTGGCATACTCCAGTGGCTCC
ATCGATGTTGATATAACGCGCGTGGCAGTAAAAATTGAGCCAGACTCGCTGTCTTACATT
GCCGAACTCAGTCACCTGAAGCTTCAAGTGTGGCTCAAGTGGGGCTCCATGGGCAACAAT
CCTTTGATACACTACGTATATCCGATCGAGTTTCTTGGCGCTGGAACCAACAGTGTTGCT
AATGAGCGATTTGTTCTACGCTTTCCACATCCGATTGATTCGTCCGGCAATGAACGCACT
AGCTCCAATCCGCTCCAAGCTTTTCAAGCAACCAAACTCTCCATTTTCGTAAGCGGAAGC
TGTTGCCCAGCAAGCTCTGAGAATGGCGATACCAGCAACACTGACAAACGGTCTAAACGC
GATATGGCTGCTCGCACAGCTGCCGTGCTTTACAGCAAAAACGTCGAATGGATGATTGGA
TTCGCTCGAAATTACCAGAAGATGCCGCTTTACCCGCTGCCGCATCGTCGTGGCAACGCT
AGAAGGGCACTTCACTTGCCTTCTACTGATCTTGTAAGCATCCTCGAAGGTATAACAGTA
GAGGGATTTGACTTGGTCGGTCTAGACTTGGCGCTATACGCGAGTGAAAAGCATCCTGTT
GGCGTACGTGCTTTCATCGATGATAAGATCAGCTGCTCTGGAGCATTGCTAAAAGGCTCA
CACCACGTGTTTGCGGATACCGAAGCCGAGCTTGATGCTGCAAATGGTGCTGTACGCCGG
CTTTCATTGTGTATCGGAGCCTCAAGCTGGATTGTACACGACGTAAACGTGGACGCACGA
GACATTCAAGTGCGCTTATGCACATCTGATTCGGGAAGCAGGGGCGAGTCACTAGTTTTC
ATAAAACAGGTATCGCTCATAGTTGGAGGAGGGAAAGAACGTGCACCAACGCATGACAAT
GGCGTGATGAAGGCACGCAGCTCCTTTTCGACAAAACGAATGATGAATGCTCCGTCCTTT
GTATGTTCTCAGGCTACATACGAAGGGAAGGAAAAGGCACGTGCGAAGCAAAACATTTTG
GAGTATTTCGACATTCCGCATGAAAATCCATTTGCCTTTCGCGATGACGTTGAGGCTGCA
GTTGACGTGCATGAAGCTGGAGCGAAAGCACACGAAATCGACGAGCGCCAGAACGATGTA
CTGGATGAATTTCAACGGGACGGATTCTTGCTGGGATTGTTCTCGAAAGAAGTTCGGGTG
ACTGTCACGATGGTGGCGCTAGAGTCACTGGTCGATATTGCAGATACTTGGGTGCAAGTT
GCCGTCAATTGTTTGCCGGAACTGCTTGGTGACAGGGCTGAAGCTGCGGTACTGCTCCAC
GGAGACGATGACAAGAAAGAAGATTCTGATGCCACTGAAGAAGAAGTGCCACACAGTCCA
AAGAAATTCACTTCACTAGCTCAAGACCCCAAATTCAGCGGCATTAGTCTGCAAGGAGGT
GCAGGCGCTCCAGTTCATCGTCAACAGTTTGAGCCGACGCCGTATTCTAACACTGATACC
GTTCGGCCCGTGGATACGCAATCTAGCAAAGTGGCAAGTCAGGTGGAAGCGCTTCAAAGC
AAGGAAGAGATCGTGCCGCTCCAAGTGACAAATTGTAAGCTGCTGCAGGCGTTCATCATG
GTAAAGTTTGAAGACTGTCAGATTAGCGTCCAAGATCACCTGCACAAGGGGTCCATCCTG
CTGGCATTAAATGCTGGCACACTGCACGATGCGGTATCGTCCGATTCCAGTCATGAGCGT
ATCAACTTGAATGTCGATGGGTCTCAGCTTTTCACGGCGCCATTGGATGTCGATGTCAAA
TCACATACGACGTGGCTCAAACCACTTGCAAATGGGTCGTACTGCTTAAGCTCTTATGGT
TTACTGAGGCAAGTGATTGCGCCAATTCCTGCACAAGTCACGATATGGATCGATCGGGAC
AAGAGCGTTATCAAAAACCGCGTGAGTTTGGACATTCCAGCCATTCAAGTGCAGGTCAAT
CTTGCGTCAAAAGATATTCTTGAGAACCTTGCGACGACTGCTACGGAACTCATCAATGCA
AAACTCGTCAACAAGAAGAACGACGATCGCTCTGATTTGACTCACGGTCGTTTGAGGGAT
GATCAACATCAAGAGCGCTCTTTGCACCATCTTGTTGCATTGAAGAAGCAGCTGAAATGG
AAGATTGCGGCATTGGAGTGGCGGCGATCACGTATCTGGGATTACCGTCTCAATGACCGC
GCAATGGCTGCGGCCTCTACTGCAGGGAGTGCTCGAAGTCTAGCGTTTGAGATTGAAACA
GCGCCATTGTTTCGGAGACGTAAAGTATCTTCGGGATCGGTGTCCTCAATCGCAACAAGT
ACTAGTGCGATGGGCTCTACGCAAACAAATCGTTACGAAGACGAGCAATTCGCGGACGAA
GTGCAGCAATTGACGCAACGATATCAATCACTTTCTGAGCTCACTCGCATCATGGCTAAC
GACATTCGGAAACAACTGCAGCCAAACCCGTTGCCCAACGTAGACCTCGAATTTGTGCTC
AATTGCGCTTCATTGACACTCAGTGGTGAAAACGTTGATATCGTTCGGGCACAGGTAAGC
TCGTTAGGCTTCAAGATGCAGCTGTTTGAAGACCATTCGGGGAAATTTGCATTGACTTTG
GAGGATTTGTCAGTCAACAACCTGTGCCCGGGAACGCCGTATCCAGACATGGTACTGCCT
GTCTACTCTCGATCTTGGGAAGGAGACGACATGTTCCTACGCATTGATGCTGAGATTGTG
AAATCGGCGGGAGGTATGGTTGTTGTGCAGCATTTTGAGGTGAATGTACACCCGATCCAA
GTGTGCATCACGCAAGAGGTAATCATGCAGTTAGTTGGGTTCTTTTCGCCTTCGAACAGG
ACCAACAGCGATAAAGAAGAGCAACGCGAGGAAGTGAGATCCCACTTCTTGCAAGCGCGA
ACCGCTACTTCAGTGAGTGACGGACGTGTCGGATCGGCAATTCTAAAGGCTGTCAAAGTC
GCTGGAAAAGCGGCTGCACACCCTCTAAGTCTTGGACGAACACATCATGCAGATAGTGAC
GACGATGTGTCTAGTCGGAAAGCAAAAGCAGGACATCACGACAATACACCCGAGGACACG
GTGCAGTGGATCCCGAACATGTGCGAGACGAACGACTTGTCCGTGTTTGAGACAGAACAG
CATCACACTGAGCTCACCGAGCGCGGAGGGAAAGACCGAGCAACGAACAATATCTTGTTC
AAGCGCATTCGACTCGGGGCTGTCGAAGTGGTGCTCACGTACAAGAACAAGAAGAGCAGT
GCCAGCCACACTTCCCACCCTCATCTACCACACACGACGCAACCTCAAGCTTTGGAAGAC
ATGAGGGGCTTTGAAGTCAAAACCCATGCACTCGTCTACTGCGATAAAACGTGTTCTCCT
CTCGATTTGCTCATGCGCATTCGACGCGATATCCTGTTGGACGTCCTCTCTCAAGTTGGG
CGCAATTTCACAAACATTGGAAACTTTCTGCGTGACCAATTTGATTCCTCTCGATGGGCA
GCTTTTGATGGACTTGCACCTCTCAAGTCTCTTTCGACAACACTGACAGCAATGGGACCA
TCACATGCAGGCGTCGTCGTGCCTCTCGTTATTCCACCCGATGAATTGGTTGCTTCTTCT
TCGCTTTGCGATGCCAAAGCAAACGATTCTCGCAAAATTTTGACAGCACAAGAACTACCA
GCACTGCGTTCAACCGAGCCGTTTTGGGAGTGGCAAGCACGAGGAGCTTCCGACATTTCC
GTGGATCCCTACAACGCCGACATATCTGAGCCGTCAACGCCAACATCCGCTGACGCTACA
CGCCCCAAACAGACCAAGAAACGCTCCTTAGCAAAGTTTTTTTCCAGGAGAAAATCGTCG
CTAACTCCATCGCCGACCATGTCCACGCAATAG
>maker-pcu_contig_7-snap-gene-0.31-mRNA-1 Chromosome 04 contig 1, DNA sequence
ATGATTGAAGTGCACGTCACGAGTCTCATCGACTTGCCAGCACGACACGATAATCATCAA
GTGCCGAACGTCTTGGTGCAAGGTCGCTTTGTCCGCAAGCGCAACTTATCCAAAGGCCTC
GTGTTCGGCGATATCCAGCTGCAGGATGGAGAGCTGCTGGAGGTTATGATACGTGCGCAA
GAGGGGATACTTGATGTTGCTGCTATTCGAGAGATTAATTTTGACGTGCATCTCGGCGAC
ATGGTCACGGCATGTGGCACGTTGCAACGTAAGCGTCAGGAAGTAGGAGACTTTGACGGA
TGGCTCTTCGTGCTACATTCCATCCAAGTGGATGAGCTCTGGAGTCTGCACCATGCGAGC
ACCGTGTTTAGCTACACCGACTTGACTTCCACGTCATCTCGCGATTCTGTTGCTGTAAAA
GGGTCGTGGGTGTTGCCGCCCTCATCAAAGGCAAAAGCGGTCAACAAGTACACTAACATG
GTCGTACTGGACGGCTTTAACGCCTGCAAGTATTATTTTTCGTCGTCTGGTGGTGCAAAC
TGCCTGCGTGGAGCGCAATGTCACTTTTGGCATGGACAGCCTCAAGACTTTAATCAACAT
CGGCGCCGCTGGATGGCCAAGCGAATCGAACAGCGCGCAAAAGCTGCTCATCTGTCTGGT
GATAGCGGTGATCCACACTCTAAACTCGGGAAGGCGCAGCGTAGCCGTATCTTTTGTGAC
TGGCTTGTCGAGTCTTTAGGTCGTACGTATCTTGCTAGCGGCTCGGGTGTGATTGACGTA
GCTGGCGGGAAAGGAGACATCCCGATTCAGCTTTGGATTAAACGAGGCATTCCAACAACG
CTAATTGATCCGAGGCCCGTCAAACTTGGCAAATACAACCGAAAACTGATAGCCAAAGCT
CAAGCCACTGACGGTCGCAATATGAGCCCTCAATTGGTCCGCCGTCTCGATGACGAAACA
TTGAAACTGCACACGGAGCTCTTCGCCGACTGCTCGATTCTCGTAGGGATGCATCCGGAT
GAAGCCACCGAAGCTATCGTAGATGCTGCTCTGACGCTACGTAAACCATTTGCAATTGTG
CCTTGCTGCGTGATGAGCCGAGTCTTTCCCGATCGTCGATGCCACGATGGCACACCTGTC
GATACATATGAAGCATTCGTGGGATATCTTCGACGCAAACATCCATCAGTACAAAGCGCA
TTCCTGCCGTTTGCTGGTCGCAATCAGGTGCTTTATCTATTTGACTACAACAAGGACACC
ACGTGCGCTAAACCAACTAGCACATAA
>maker-pcu_contig_8-snap-gene-0.18-mRNA-1 Loricrin
ATGCCTCTAGGAGAGAAACTTGGTCGGCCGTTCGAGATGCTATCGCTCATCGGCCGGAAA
CGCAAGGAGGAGTCAATTGAACCCCACCACCGCCTTAGCGGCTCCGAGGCACGAGCCTAC
GCTAACGCTACAGGTTCCGCCTCTATAGGCTACATGCATAGCCACAGCCACAGCTATGGT
CATAGCCACAGCCATCACGCCAGCACCAGAAGTAACTTCTACCCTGGAGTCAAGTATGAG
CGTCTCACTTCGGTCCCGGTCGTTCAATATGAGCGTCTCACACCAGGTTCCGCTGCCGTT
ACAGCTACGTCTACAGCTACGTCTACAGCCTCTACTACTCTTATTGGCTCTGCAGTCTCT
CACCCAACACCTCTGGACTACGAAGCTGCAGCGCGTGAAGCTGCCTTCCCGAGCCCTGAT
TTAGTACCATCCGTGACGGTCGCCTCTAGCTCTTTTCGCTCAGCGCCGTCCCCTGCCCTG
TCGTCTTTACCATCGCCAGGAATGCTCACACCACTTACACCTGCAGTCGGAATGACATCC
GCTTCTGTAGGACGTAGCCCTGTGATTGATACGATTCGGACGCGTCCGCCACGCAACGTG
GCGAGCCCGGCTCAGCCTTCAGCCGGTCCTACAGGAGCGCCATCTGCGCCCTTCTCTTCG
GTGATGGAAGAGTGGATGAGCCAGTTGAGGACTCCTACACCTGACGTGACGCTCCTGCCG
TCGCCCTACGACTTTAACAAGGACACCCCCACTCCCATGGATACCGACAGTAAGGACATT
CGACGACTCCAAGATGCGCTATTGCCCACGCCCCCGCCAGATGTACATGATCAACGACAA
CACCCTAAAAACTCGGCGTACGTGACTACACGTGGGCCTCGTCCACTGCTTGAGGATATT
GCGTCCTTGTGTCGTGATTTGAACTCGCAGGATATTTCAGCTAATAAGGGAATGCTGCCG
TCGTCTAATAGACAGGTGGACATCAAGTACACTTCGCTACCGAGTAGGCCACTACGTGCT
CGTGAGGAGAGTATCAGCAGCGTCTATTCGGATGATGGAGACGGTCAAGCCAGGATGCTG
GCAGCTGCGGCGGCGCTCAGCAGCGTCTCATCCATGGGGATAGCCAGTTTGCCAACATCT
GCCACCTCCAACTCGGGTACAAAGGGCAAGCGGCGCAAAATGTGTACAGCGGAAGGCTGC
CAAAACCTATCACGCTCTCGAGGATTGTGCAAAGCTCATGGAGGAGGACGACGATGCAGC
GTCGATGGCTGCTCACGTGCTAGCCAGAGTGGCAGCTTGTGCATCACTCATGGAGGTGGC
AAGCGCTGTACAGTGGATGGATGTGTAAAGGCAGCACAATCGCGTGGTATGTGCAAGGCT
CATGGAGGTGGCGTGCGTTGCCGTGTGGAAGGCTGTGCCAAGAGCTCGCAGGGCGATGGG
TTCTGCCGATCACATGGCGGTGGTCGACGTTGTGGCCACTCAAGTGGTTGTTCCAAGTGG
GCCCAGCGGAACGGAATGTGCATGGCTCATAGCGAAGGCAAGTACGGTAACAGTTACCGT
GGTCGCCAACATCGGATGGAGAAGGGAGAAGCTGTGGTCCAGCAGAATTGA
>maker-pcu_contig_8-snap-gene-0.21-mRNA-1 Conserved gene of unknown function
ATGAACACTGCTACGAATGTCATTATTAGCGGTGGGCAAAGCACCGGCAAGTCCACGTTT
GCTGGCATCCTTCGAAAGACACTGTCGTCAGGATTATCTGAACATCCTTACCACTTTGCA
ACACTTGATGCAAGTAAATTCACGGATAAAGTACTACTTGTCAAGTTAGAGGATGCCATC
CGGCGCTTAGACGCTTCGAAGACAGGCTCAACATCTTTCTTGACCATTGAACGCTTTGAA
AGGATTACCCCGAGTGTACAACAGCACTTTGTCGTGCCATTACTCACAGAAGCCAACCTC
AAAAAGGTCTTCGTGATCTTGCTTGTTCGTCCCGATACCAACAACCTTGCTGAACAACTA
AAATCCAAAGCCATAAAAGTGCACTTGCTCTCGTTGTCTGCCGATCTTGTCAGGACCAAG
CTACTACTCATTTGCCAACAAGAACAGATCGGATACACTCGAGAAGGGTTAGAAAAGCTG
ATTGAAACCTGCTCGTTCAAGCTACTGGCTTGTATGGAGAAACTGCACGAGATCTTCCTC
AAGCAGTACTTCATCAGCCAAGCCAATGTGCTCAAAATTTGCCAGCCAGCAAATAGTCGT
TCCAATTCACCAAGTGCTCCGCCATTTCCACTTTCGATCCTTCGGATGAGCGAACCGCTT
CGCCGCTGTCCCAAGTGTACACTACTGCCTCCGTGCTCTCATGTGCCACTTGAGAAGCTA
TTTGCTAAGATCAATCAAGCACGAGCACTCTATCCAAAATTTGAACGAGAAGGGACGATA
GCCATATCGATCAATCCCGACAAGCTGAGCATGCAAGCACCAGGAGATAATCCACCAGCC
ACATCGAAGCGACTACTTTGCCCTTCTTTCATGCGCACTGGGATATGTGCTAATGTGAAA
AGACTGGGGAGGTGCCGGTATGCGCATCCGTTGGCTGTCCACACGATCAACACGTCAGCA
TTAGTCCCGAGATGTCGTGTTCACACCTTGCCTCTACCCTGTCTGCATTGTAGCAACGGC
GAACAGCTCAAGCTTGATGCTCGAAATGAACTTGCTGAGTGTGGAAACTTGAAACACGAG
TTGAGGCGCAGCCAGCAAACGCTTGCAGAACTGGAGACCAAACGCTACGCGCTTGTCCAC
GATCGCGTTAGGACTACCAAGTGGGGTGGTGCGAAAAAAGCGGCAGACGAGCAGCTCGCG
CGGATAGATGCAGCATTAAGCACTGCAAGAACTGATTTCCAGCAGCTTGAATGCGAAGTG
TCGTCTCGTCAGGAGGCTCTAGAAAAGTTGCAGGACGCTGTAGCCCACGGACGCAGCCAT
GGTCTTGGTAAAGGACACGGACGACTTCCTGGCAGATAA
>maker-pcu_contig_8-snap-gene-0.19-mRNA-1 Conserved gene of unknown function
GCGCAAATTATCTCGTGCTTCATCCCGCGGTCACCACTACGAGCACCCGAACGAGCACTT
CTTGGCCTCCCTGCAATTACCACCGCCCTCTGACGCTCTCATCGCAGACTCAAAGCTCGA
GCCCATCAAGTCTTCGTCAATGGCGGGTCTGCCACTCCCTCCGCCATCGCTCCCGAGCGG
CGCTAGCCACCAGGACATGGTACGCAGAAGTCACGCGTCACAGGACAAGATTCGCGCACT
GCTGACTCGCACCACGCTGGCTTTGGACAAGATTGTGAGCATCCGCGAGTCAATGGAGGA
TATCGTGGACTTTAAGCAATTTGAGAAGGATTCGCGGCGTTTTTCACGACCGTCGCGAGT
TAGCTCCAGCATCGTAGAACTGGGGGATCATCCCGCCAGGTCTACGCCGGCTTCGAGCTA
TGGTAGCACCGAGGCGTCATCTCTCTCCGAAGACACTTTAGCAATGGATAGATCGACAAA
TTCGACGTCCAATTCGTCGTCGTCGCTTGAGGACGACGGAGAACACGATGTGGATAGAAA
TCGTGAAGAAGAGACGAATCGACATTTTCAATCACGGAGTGTGGATTCCACTGATCCACA
TGATCTCGAATCAGAGATGGCGGAGGAAGGAGATGCGTTCAATGATGACATGTCCAACAG
CTCCATTACTAGCTCCATTTCAACCGTGGAAGACCTTGCGCCTTTTAAGGAGGCTAGACT
GGAACGACTTAAGAGCATCAACATCTCGTTCCATGAAGGATTACCGAGAGAGTTTTTCCA
GGCTGTGTGCCGCTTTCTCAATTCTGCGCTCGAAGTCAAGACTCGACACTCGAGGTTTAA
CTTTTACAAAGAATCATTTACCGGAGGTGACGCTGTTCGTGAGATGCTGACGAGCGGCTT
TGCTAAAGACCACCAAACAGCTACAAGATATGGCAATGTCCTTGTGAGACTTGGATTTAT
TGAACATGTGTCACGAATGGCTGATCAATTGCATAACTCCAAGGACAATTTTTACCGATT
CTCTAAGGTGCTGGAACATGACGACACGTTGGAAGAGTTTGCAGCCGCGCAAAGGCGTAC
ATCCATTAACGCGAACAACTACCGTGAATCAGTGGTTTCGAGCGAGACGACCGATTTAGT
GGAGTACGATTTTGCAGCAGCCACTGACGAGGTGCATGCGCTTGTGACGGACGAAGTGCT
GAACGTGTTGGCTAAGGTGCTTCATACAATGTTCGAGCGCAGGAACAAGTTGTTGTTCTA
CAAGGGCTTCGCTGGCTGCTTTTTGGGCGCTGAGGCTGTGAATGTCATTCGTGAGATGCG
CATTGCTACTTCATTGATTGATGCTGTGCTGATCGGACAGGCGCTCCTGGACGAAGGCCT
GATCGAGCCAATCGCCACGACAGTCTCGACTTTCCAGGACAAATACGTTTTTTATCGTCT
CACCAATATCCCATCTTCGTA
>maker-pcu_contig_8-snap-gene-0.13-mRNA-1 Sodium/hydrogen exchanger
ATGACTGTGTCGTTAACCGACCATGACGAAACAATCAGCGAAGAGTACTCGCTTGCATTC
CAGTTTGCCACCTTTTTGCTTTTGCTTATGATTGCGATCATTTTGTGTAATCATGTCACG
CACAAGCTCCATTGGCATTTCCTCCCTGAAGCTGCCGCTACGATCGGAATTGGTATTCTC
GCCAGTATTTTCTGCATGTTCATGGATTCGAGCACCATTGCGGTCAAGTTGATGGACTTT
GATCCAAACTTTTTTTTTGTCGGAATGCTGCCTCCGATCATTTTCAACTCGGGTTACACC
ATGAAGCGCCGCTACTTCTTTGAAAACATCAAGCCCATCTTGGTCTACTCCATCTTCGGC
ACACTTATCATGAGCGTCGTCGCAGGCGTCAGCATTTACATAGTCGGCCGCTTCGGTTGG
GTCTTGAGATTGTCGATGGCTGAGGCCCTCACGTTTGGTTCCTTGATCTCTGCTACAGAT
GCTGTCTCCATCTTGGCTGTGTTTCAGGAACTTCACGTGGACCCGACATTGTTCTATCTA
GTGTTTGGAGAGAGCTCGCTCAATGACGCAGTAGCCATTTGCCTCTTTGAGACGTTTTCT
CGATTTATTGGCAACTCGTACGAATTCAAGCCAATGCTCTTTGCAATTTTCGAGTTTGGA
TTGGTGCTTACTGGTTCTACAATGATCGGTGTCATTTTTGGCATGATCCCGGCACTATTG
TTCAAGCACAGCAATCTACGCAGTAACTTGTTGCATGAAGTAGGCGTCTTTGTCATGTTT
GCCTACATACCTTTCGTCGTATCGGAAGTTTTCGGAATGTCGGGCGTTGTGTCTATCATT
TTCGCTGGCGTCTCAATGAAGCACTATGCGTCTCCTAATCTGACTTCAGAGGCTCGCGAC
GTGTGCTCTGGTATCTTCAACACTCTTTCACATATGGCCGAGACTTCGGTGTTCTTGATC
TATCCGCTTTCCTACCTCTTGAATCTGCGAAAGAAATCTGTGAAGATCACCTTGAACCAG
CAGCATGTAATCTGGTATGGTGGTATGCGCGGTGCCGTGGCATTTGCGCTATCCAAGTCT
TTCCCAGGCGAAAAGCGGCTTGAAATCGTAGCCACAACTCTGATTGTTGTGTTGCTTTCG
ATCATCATAATGGGTGGTGGTACGGTTGCAGTCCTGGACAAATGTGGCATTCCGCGATTG
ACGGTAGAGGAGGAGGCGGCACTCGACAAGGCGGTGAAGCCCCATCGCCACATGCGAGCG
CTGCAGTTTGATAACAAATATCTGATCCCGCTGCTCACAAGTTTGTGCCAGTATGGCGAA
AACGCCAGTCCTCGCAAGGGTGGTTTTGGGTCGGAAGTGAGCCCCAGCAACGTGGACACT
GCCGACGAGCATGACGCCGAAGATGACGAGGTAGTCGATGTTATCCGACGTGAGGTTAAT
GTGCACTAG
>maker-pcu_contig_8-snap-gene-0.9-mRNA-1 Conserved gene of unknown function
ATGAGCGCTTCCAATACGTCGCAGACCATTGTAGTACCAACGGTGACAGCCGTGCCCACT
GAATCATCCGTTGACCAATGGCGAGTGCTCTTAGGCCTCACTATCCTCGTAGTGTCCTAT
GTCCTGCGTGTGGAGGTTGTACGCTTCTCCTTGCGTATAGCTCGCCGTATTGTTCCAGCC
TTGTTCGCCTGGTTGCGCGAATTCGAGAACATGTTGATGCGGCCACTCTCGTGGGTCGTA
TTCGTTCTCCTTGCCTGGTTCTCCGCCTATGTGATGGACTTGGAGTCGTTGACGAACATG
CACTCGGGCACCCTGCAGGGCATCATCACTCTTCTATTGGGGCCTCCGTTGGTCTGGGTC
GTCATCTGCTTCTGTAACTATGTGACGTGGGGGATCATCCGCGTGCAAGGCTGGAGTCGA
ACTGTGTCTAAAGACGACGATGTCTATAGTCGCGTCATGATTATCACAGAAGGGATCGGA
GTGATTAAAATTCTGCTAGTAGCGGCAGTTGTGTCAACGTGCATCTTTGACGAAATCGGT
CAGTTCACGGACTTTGAGTCGGGCCAAGTGTCCACAGTTGCTGTCGTTATGGTGGAGTTT
GTGTTTGTCTTTGGTGCTCATTCTTGGCTGAAGAACGTCATGGGTGGACTAATGTCGCTG
CAAGATGAGCAGATTAAGAGCGGACTTCATGTGTCCTTTCAAGGTCACGAAGGTGTGGTG
GAACGATTGTTTCTGCAAGGATTTTCACTGCGTCAGTACGACAAGGGCGTAGCGTATATT
CCAAACAGTATCATGCTGGAAAATTCAGTGACGGTGCAGACCAAGAGTCTCAATCGACGC
TGTATCATTCCAGTTCATTTGAGCCACACGACACCCACGACAGCGCTACGCGTGTTTATT
CAGGAACTCGACAATATTTTGACGCAGCACATGGCCGATTGCCGCATGAATTTGAAAGGA
AACGTATTAGGACTGGAGAAGCCGCACGGTGGGTGGGATATGATGAGCATCTACGAACGC
AACAAGCAACTTGCACTGAAAGAAAATCAACCGCGAGTTCGCTTCTGGATTAGCATTGAG
GCACCGTATCTTGTGCACGTTGTTTATTATTCGCAAGAACGGCATATAAAAGGATTGCTG
GCGGAAAAGACAAAGATCGTGCTAAGCATCACAGAGCTGCTTACCAAGCTTAAACTGCAT
TTATACGGAAGTGAAGAAGGATACATCGGGCCAAGCCCCTTAACTCTTCCGTCGTCGGCT
GAATCCGAAGTGCCAGATGTCAACGAACAACGTTCGAGCTTTGGTCCGGAGCCACTTGCT
GAAGCCCCCAATCGTGACCTACAGAGGCGAACACTGCCTGCAAGCGAGCCGCACGGTCGA
CGTATTTCCAGTGATGACAATGGCAGCATACTGCGGCACCGCCGGCCTCTTGGAGACTGT
AGATAA
>maker-pcu_contig_8-snap-gene-0.17-mRNA-1 Phosphatidylinositol-4-phosphate-5-kinase (PI-PIPK-B)
ATGGAATCGGTGGTCGAAGAGACCTTTGAGGTGCAAGTACTACAGCCGTTCCATGGATGG
ACGCTCGATCGCTTCTGTGACCGCAGTGGCAACACATACCATGAGCTCACACGTGCTGCG
TTACGCGTTACGGGACGTGACGACCGACTGAACGGCGTAGCAGAGAAGCCGTCGCTGGAA
GTGGGTGTGCTGTACTCGATTGACTGGATGTGGAGCCATGCTTGGATGGTAGATAGCGAG
TACACGCAGTGCGACGAGGAAGGATGGACCTACGGCTCATCGATCGAACGCATTAATTGT
CGTTTGGCTGAAGGCACAAGCAAGATCAAGCGGGGATACCACCACTTTATGAGGAGACGC
CGATGGATACGCACTCGAGTGCGGACACCGCTGCCTACGGTTGGACTAGCACAGGACACA
AGTGACAATACAGCACTGTTGCCAAGCAACGAGGACACAGATGTCCGGGAGTCGAAAATG
TCGGAGGGTCCAGCAACTCAGCGATTCTATCGAATGTATCGAACCTCACTTAAGGCGTAT
TTTCAATTGGGATCGGCAAAGAGACCGTCGAATTTCGTGCGCGTAGATTTCACAGATGAC
GATATTCAGAAGGAGGGATGGCTAGGTGTAAGGGGCTCGCTATCACGCAGTTGGAAGCTA
CGGTATTTTTTGCTGCGTTGGGATTCGAGCAGTCTAGTGTGCTTGAGAGATCGAGCATCG
ATGATACAGGTGGGTGAAGAGCTCATCGATAGACATACGACGCTATTGGTTGAGGAAGAG
TCCAAGCCACGACAGTTCCACTTCTCGATATGTAATGGAGAGCGCACGCTGCGGCTAAAT
GCCGTAGATGGCACGTCGCGCGCGTCATGGATATCAGCGATCAGTGAAATGATTGTTCGT
AGTCGAGCGTCATTTTTTGCAACAGACGAGTCTGTAAGTGGTTCGAGAAGCCGAAGCTTT
CGATTGATGCGTTCGTCAACGGAGGAAGACGGTTCAATCGTCAGTGCCTCGATGGTTAAC
GACGCAATTGGAGAAAGCAACAACATCAAACGAAAGCACACTCGTGGTGCTTGGAGACCG
TACAAGTTTATCTCATCGACGATGCAGTCGAAGCGCAAAACTGACGCGAAATGTCGTCGT
GACTACGTGAAAAAGTTCAGCGAAGCTCTCAACGAAAAGATCAAAATTGCTATCGCATCC
ATATCCGAGAATATCGATATTCTAGAGGAAAACTTATGTAATGCGCAAGAGTTTCTGCCG
TCAACATTGCCGTGTGTAACAAAGATAGAGATACGAAAATTGCGAGCCGAAGCAGATGCA
TCTATCGAGGCGTTTCGTGTCAGTGCGCATGCGGCACTTACCTCGGGTCAGACCAGCGTT
CTTGGATGTAACATGCTGCTGAAAGAGCTGTATTTGCTCGTTCGTCGGCTCCAGGGAAAT
GTCATATCGCTTGCACCATCCCAGGAACATGCAACCATCAAAAAGATTGTAGCCGATTCG
CCAACTAAACGCCGAATTCCGCTCGATTGGTTCACGGAAGGCGTTCCCGTGGAGAAAGGA
CCACAGCAACCCAGTGTAAGTGAAGATAGCTTTTTATCCACAAGCGCGTCGAATTCTACA
CTTGGCAAGCTGGAGTTGTCCTATACATCGGGATCTTCTCTTGAGACAAAGAGACCGAAT
TCTCTGGTCTTATCAAGACATGACGTACGAAGTTTATCTGGTCCAGAACCAAATCGCTCA
AGAAGTGTTTCTGCAAGCCACCATGGTCATTCCTTGCGCGCTTCCGACTCACTCAAGATA
AAACCGTACGCCAACATACCAGCAGCCTTGCGTGAAGGTCATTTTGATCTCCCTGATGGT
GTAAACGGATACGTCGTGAAGGTTCATGGCAAAGATATTGGCTCTTTAATCGGGTACACT
CTTTGCTCGACCGCGTACATCAAGCAGCTGGAGGCGCACTTTGAGAAAAAAGTGAACATT
GCGGAAGAATTGCTTGCATCCGAAAATTTGGGTAGTAAACTTTCTGTGCCTTCGCCGCCT
AGTAGTGATGAGGTCTCTGAGGTTGCCACAACAGCAAGAGATGATAAGACTCCGGGTCTA
AGTGCCTCAACTACGACAGCCTCTGCGGTGGCTGCTGACAAGAAGAGGGCGATTTATTTA
AGCAAGTTGCGCTCGACGGACTTGCAACATACTTCTATGAAGTTCTCCTACGCAGTTGAT
ACCACGAATCATGAGGTCCGTTGCGTTGCATACTTTGCCGCACAATTTCACGCATTACGT
GCACTCACCGTTCCAGGGAATACTGAGTTTTTGAACTCCATTATTGAAAGCAAGCGGTGG
AATACTACTGGGGTTCGCTCTCTATTCTTCTTTTCTGAGAAAGTTGTATCTAGTCGCGCT
TACGCAGCAAATTTGTTTACGCAGACTCACGATAAGCGTTACGTACTGAAGGGCATATCG
GTGACTGAGTTCAACATGTTTGTTCACATGGCTCCAAAATACTTCAAATTCATTTCACGC
GTGGTTGAAGTTCCGACGCCGACAGTCATTACAAAGATTGTTGGTCTCTTCAAACTTAGT
CATAGTCGACGATTACTCAAGCACACGGAATATGTGGTAATCATGGAGAACTTTTCGTAT
GGGTTTCCGCCAGGACAAATGTACGACCTCAAGGGAATTTTCCGCCGTCGATACAACGCA
TCTAGTAAGAATGACGAGCATGAGCCATTCGACAGCGTATCGAACGTCCAAGTCTCTATG
AATTTGCCAGTGCTGTTGGATGGTAACTTTTCGGAGCGCATGCCTGTGCCTGTCTCGCAG
CCCGATCTGGAAATCATCGAGACTGCCATTCAGAACGACACTGGTTTCCTGTATCGTGCA
GGCGTCATCGATTACTCACTGTTGCTTCGCTTCGATGAAGACAAACGACAAGTTGTTGTA
GGACTCATCGACTTTTTGCATCAGTTCGATTTTCTGAAGAAGATGGAGTCGACTTCAAAG
GCGAGCTTCACTTTCCGTAATCCCGACCGTGATCAGCCCCTTCTCCTACCGCCGTCGATT
CATGAATGCAATGAGCCGCTATTTCGTCGGAATCGAAAAAAAGCTTGA
>snap-pcu_contig_8-abinit-gene-0.76-mRNA-1 Transmembrane protein
ATGGGTGAAGCCAGACTTACACCGGGTCAACTGGATAAGTGGATCCCACTTGGACACGAC
ATTTACGTCATTGGCCTTCAGGAGTGTCTGCACTTGGAAAACACCCGTAGTTTACTTCGC
CAGCATTTGGAAGGAAGACGTCCTCGACCAGCAGCACGTGGCACAGCTCGCAAAACCTCA
AAGTTTCGTCAGTTTAATCGCGAGATTGGAAGCAAGAACACTTCGTTGGGCTACCACGGT
CATATCGCTATCACCGTCTTCATCAAGTCCTCGGATGTCGACAGTGGGGCCTTTTACATG
CCGCCTGTGGTGCAACAGGAAGTCAACGAACTACATTTGAACCTGGAGGACGTGGGCTTT
GAGTTTCCACACGTGCATCATCACAGTTTTGTTCTAGGCGACCTCAACTACCGGCTAAGG
CAACGGGATGCGAATGCAGCAACCATCCTTGAGTTGGTGTCAAAGTGTGAAGCTGCAAAA
CCAGCTCCAACTAAGCGAAATCGCAGCTTGCGTCGCGGACTGCTGGGGAAACGATGGAGT
CCTATGGATAGTCGTGGTCTCAATAGCTCGTTCGGTCTTGGCGGCTCTCAAGGTGATAGC
TGTGATATGAGCAACAACGAACTCGACGTCAGCATGTTGGGACATAGTATCAAAAGCACG
TCATCGGTATTTGCTTCGTCAAACGGAAGCGTCAACAGCGTCCAGTATTCAGCAGGTTGC
GAATTCATCGATGAAGATCAATTTGTGTGGGACGATGTGCTAGCGCATGATGAGCTGCTT
ACAGGGATGCGGAACGAGCAAATTTTCTATGGCTTTTGTGAGGCCAAGATTGCATTCCCA
CCTACCTTTCGCCGTGTGCGTGGGGCCGCACTAAACTTTGATGCAAGGAATTGGTCCATG
GGGGAGCTGACGCAGTGCTACACTACGAGCGTAGAGGGTCATGGCGTGAGGATTCCGTCG
TACACAGATCGGATCCTGTTTTTCTCTCAGCCAGACATGCGTCATCGTCTGCGGTGCGCT
GTCTACGCGTCCTGCGAAGAAGTCGACTGCTCCGATCACAAGCCCGTGCTCGCAGTGTTT
CAAGCTCTTGTCAATCGCGACTTCTTGCCAATTGAGACGGAACTTTCCACCAAAAAGCTA
CAGCGAATGCAGGATGTGACGGGCGTCCTCAAGTGCCAGCTACGTTTGGACTTGAGCAAG
ATATCGTGGCGACCTGATGGCGAAATCGCGTTTGCCTCTACCTCGTTTAGTAACTCTCTC
AGTCTCGACCGCCGAGTCTCAAACTACGATCGTCCTGGACATCAAGTGATGGTCACGATC
GTCTTCCCCTTGCCGTCAGAGGACGATTTTTCAGCGCAGCGCAAGTTACTGGAGCTAGCA
AACTCGATGAGTGGTGGCGTCTATCTTGAAAACACTGATCGTTTGCTATGTAAGACAACC
GTGGCTCATGTCAAGTGGGTTGACTTTGTGCGCGACGGTGTCACGCACACCACCTTCGCG
CGGCCAACGGGTAACATGCACGTTGCGATCAAAGTGCACGCTGGCACTCAGTGCTTTGGG
CAAGGTGTGATCTGCATTCCACAGGCAACAAAGGACGCCAGTGTGGATTCCGTAGACCGA
AACAACCAGATGAAGCACTTTGTTGTGGAACTCGCGCATGGAGGACGACATACCGGGACA
ATGTCAGGCTCCATAGGCCTGCAGCTCCTGCAACGCGCCAGCGACGCATAA
>maker-pcu_contig_8-snap-gene-0.16-mRNA-1 Phosphatidylinositol-4-phosphate-5-kinase (PI-PIPK-B)
ATGCGTAAGCGGTGTGGGCTTAAATTGAAGTCAAGCGTAGTCCGTCCAAGCGGGACTCTG
ATTACTTCTCCTGAAGCGGCAGCCACTAGCACACCCGATACATCGACTGCTACTGCTGCT
CAACCGATGCCGAGTGACGAAAAACAGCATGCAGATGTAGCGGCACAGCTTGTCGACAAC
ATGTCCCTCCTTATCAGTGAGTCTTCGCTCTCCGAGCATTCTCCAGCCAAATCGGAATGT
CGCTTGTCCATGCTCGATAATGACTGGACAAGCACGAAACCACGAGGACACTCAATGTCA
GACATGTCAGATCATGATATTTGTAGCAACCGCATCTCACGCAGCGATAGCGAATATGTC
AGCTCGCCGTACTCTTCGTATGAATCTGCTAAGAACTATTCTGCTACTTCACAGAACAGC
GAGGTGATTCAAGAAGAGGATAGTTCATGA
>fgenesh_masked-pcu_contig_8-abinit-gene-0.54-mRNA-1 CBS1
ATGGGACTCTTGCCTGCATCTCGGTTTGTAACGAAACGTGCTGGTGCGTTCACACTGTCT
GCTTCCTACCGTGGTGTATACACCAAGGGTCTGGCGAAGGACCTGATGAGCAAATCCTGC
TATAATGGCGTCAACTTCATCATCTCCGAGGAGGCCACGGTGTTTGAGGCGCTTACACGC
ATGGTTGGCATCAATTTGGGCTGTCTTGCGGTGAGCGGGGAAGAAGGCAAGTTTGTGGGT
GTCGTGACGGAGCGTGATTACCTGAGAAAGGTAGAACTTCAGGGACTCACAGCAAAGAAC
ACCTCTGTGGGGCAGATCATGACGCAGCGAGCACGTCTCGTCGTTGCCAAGCAAAACGAG
ACTCCCAACCAGTTGATGACTAAGATGCTCTCATCTGACATTCGCCACCTGCCTGTGGTC
AATGATGATGGCAATCTCACGGGCATGTTGTCCATTAAGGACATCGTGCGTGAGATCAAT
CGCGAACATGATGCTGACGTGGACACACTCTGTAGTTTTGCAATGGGCCGCGGGGGTCAC
TTTGTGTTGGACTAA
>maker-pcu_contig_8-snap-gene-0.33-mRNA-1 MRNA, similar to transcriptional regulator protein
ACGACGCTGCAGGACAAGAAAGAGGTGCGCAACCCGTACGTTTTGGAAAAGGTAGTCGAA
TATTTTGGCATCAACCAACTGCAGTCCAATTTTCCTTCTGACAAGTTTGACCCTTCTGGT
CTGCCGTTGCATGAATATGCTGATGCGTTGGCTCTCGAGCAGAAGAAACGCGCCAACGCT
CGAGTACAACATCAGTCACAGGATAGTGTTGGCTCTCGTCAGCTTCATTTTGTATCGGTG
AATGCATTCAAGTAG
>maker-pcu_contig_8-snap-gene-0.27-mRNA-1 Conserved gene of unknown function
ATGGCGAATGGCGGTTTGGGAGGCAGCGTAAATGTCTTGACACTCATGGGCACAGACTTG
TTCGACGAGTCTCAAGAGAACCCGTTTCTTCTTCAGCAGCGATCGCCATCTACACCGAAG
CGACAATTGGACAGTCCGTATCCACCACAGCGGTCAATCAACTCCTTAAAGGAAGGGGAG
CTACCATTAGACGATGTAGCAACCGAGTGCTATGGCCAAGTCGGGCAGAGTTGCTTAAAC
GATACTCCATCAGTCAGTGCGTCTACTCACTCTACTTTCACATCACCCCTCTACTCTCCA
GGATGCAAAGTCTCTTTCGCTGCTCGTGATATCAATCCGCATGGTGTGTTGGGCCGGCGT
TCTAGCTGTGACTCTACAATGTCATCATGCTGTGATCAATCGCAATTACGACAAGCAACG
GATTCGCTCGTGACCGACTCCGAGCTACTCAAGTTGTTGTATTCGCTAGCACACTTTGGG
CTAGCGGGAAACGATGCAAGTCCTACAGGCAATTGTACAAAAGACCAATTCACCCAGTCT
CTCGGCTCCAAGTCGCTATCGTTTTGCGCAAAAGGAGCTTCAAGTTGCAACTTGTCTACT
CGTGACGAAGCTGATGAAAGACGAGCACCCCAACGCGCTAGCATGACCAAGCGAAGACGA
TCAAGTCAACAAGACTCCATTGAGCAGCATCAGGACTCTTCGAGTCAATCCCGTGGATCT
GTCACGTTCGAGACGGTGAGGAATCTCTTACGCGGTGGTGGACTCGCTGGACGGACGGCT
TTTAAGCACAAACCTGAGGCTCAGCACGAAAAGTGCATGGGAACGATCTCATCGCGCGCT
AAGATAAACCAAAAGTTTGTGCGACCAGCGATTCACACGGATGCCTTCCACCGAGTGTAC
GTCGTTGCTAGGAACACCATGAAGCTCGGCACACCGCCATTAAGAGTGCGCGAAAAATAC
GTTGCATTCCCAAAGCGGTGGAAAGGCGATATACTAGAGCGGGAAGAAGCGGACTCAGCC
ATGCCGTCGCCCAAAGGACAGCTCAGGATGGATTCGTTCATTACGCTAGAAACGTTAGAC
AAGATTGGCACTCGTGCTGCGTGTCCTGTGCATCTAATTGATGAGGAGAAACCCGACTAT
TCCAACGTGAGTGCTCGCGTGGACAGCTATAATCATGTGCGCAGTCCAAAGCGTGGTCTT
CAGCGTCCATCTACATGGCTGACCGGTGCAGCATTAGATGCACGTGTGGCTTATTATGAA
GAGCATCGATAG
>maker-pcu_contig_8-snap-gene-0.28-mRNA-1 Phosphatidylinositol-4-phosphate binding protein
ATGAACGCCCCAACTTTGAGCTGCGTGGAGCCTCATCGACGTAATGAAGCACAAAAACAT
CATTTGCCTCTCCCTCGAGGGTATTTCAAGCGTGTGAACATGACAGAAGAAGACGTCCAG
AAGCACATTGCCAATGCCAAGACGCTCCTCCATGACGCTTTGGTCAAGGCACAGGAAGAC
CGTCTATTGGGCAACGTTGACTATCGCACATGGAAACAGCTTGGAGCACATGCTGGGTTT
AAACGCTGTATTAAACCTGGTGGCCATGACCGAAACTTGCACTATCGGTTGCAAGGAACT
GTACGAGCTTCGTTGAATGACCTCATGGGGCTCATTTATGCTGACTCGACCCGACAAGTG
GTCGAGCGACGTGAGATTCTCTATAAAGACAGCTTGGATGCACAGACCTTGTACGTCTTG
AAGAAACGCAATGCCGACAACATGCAGGAGCACATTTCGATTCGGTGGGAGGCAATCAAC
CTGAGCAACAATAGCTTCATCTATCAGCGGGATATGTGCTTTCTCGAGTTCACAGGCGTG
ACTACGGACATTGACGGAGGTCCGGTAGGTTTTATGATCAAGCAAGCTGTCGAATGTACG
GAATGCGTGTCACTGAAGGAGTCGCACGGATTGGCGCGTCTTGATCTTACCGAGATTATG
CTGTTACGACCAACGGAGAGCACAAGTCACACGAACATTATTCTGAATGGTGTCGTACGA
CGTCCTGAAAACCTTCCAAACTGGCTTATGAGCTCTTTTCTTGGAAGTGTGGCAACGTGT
TTAAGTAAGTTACCAATTATCGTACAGGAGAAGCTGTTGGCAAAATTGCCAATGATCAAC
GACTGGCAATTTGTGCCTCACTCCAGTCGCAAGAACTGCCACGTGTGCCTGAGTAAATTC
GGTATGCTGTCAAAGAAGATCAACTGTCGCAGCTGTGGTGAAGTAGCGTGCAAGTCTTGC
ATCGTGACACGTACGGTGGGCGAGACAACCAAGTTCTGCACCAAGTGTATCGTCATGGTC
TCAACTCAGTCTGATCCCGTTTTCACTCCGTCTCGATCGGGCTTAATCTCTTCCATTACA
TCCTCACCCTTTCATCGCAGTCGCAGTTGCCGGAATTCAGAAACTTCAGTATCTACGGCG
TCCTCCGTGTGCGGCGCGACTACGGTCCAAGTTGGACCAAAGATGCGTAGCGACATAATG
CTTTTCGAAAATGACAAGGTACTTCGTCGCAACTGCAGCATCTCAAGTACTGCCAGTGAA
ACGAGCTCCAACTCGTACTGCATGGACCGACGTAACAGTGACGCACCATGCTGTAGTTCA
CTTGACGAAGAAGTTGTCGAGACCTTGGACACGACTCAAATGGCTCGCTCAAACTCCCGT
CCTATGTTAGACAGTGAGAAGAATCGATCAGTACCTTCAGCCCAAGATGTGAAGGACTCA
ATTGCTCACCAGCAATACTTGCTGAAGGAAATGCTATCACAAGCAAAATCCTATCAACAG
TGGCAAGCACGCGCGTCTTAA
>maker-pcu_contig_8-snap-gene-0.31-mRNA-1 Transmembrane protein
ATGAGCGACCGCCATGATGCGGGCCCTAGCGAACCGCTCTCAGATGTGCAGGAAACGCGG
CTTCAGCTCACGGGCTACTTTTCTAGCGCGCTGTCTATCGCAGGGACGCTCTACGTGCTC
GTGCACTTTGGCTACGTACACTGGTGCAAGTCTCATGCACCGCAACTTTTTCTACCACAG
CTCACGTATCAGTCACCATGTCACCGTCGCATGGACTTTACGGACAAACTGGTGTTTGCA
CTGGCGCTCTTTGATCTGGTTGCTATCGCAGCACGCGCAGTCGGACGCAGCGTCATGCAC
GACTTGGTGCTCTGTCGAGTACAAGCGGCAATCATACAGACTGCCACTCTGGCCAGCTGT
ACGTGGATCTGCTGTATGGCCTACAATCTATATCGCTGGATTGTGGGCGGCGAATCGGAC
GCTACGCGTCAAAGAAGGTTTCCGTTTTTCTTGGCGATTGCAGTTGTGCCAGGATCGGCT
TTCGTCATCTTCCATCTCATGAGTATGATTTATATCAGAATGCAAAGTGTGAATGTGCAA
GAGGTGGTGACAGTGGCGATCGCGAATAAGTATGGTGACGCGACATTCTACTGCTGGCTG
GATGAGATCCGCTACATGTTTTTGAACTTCTACTTGTTATATCTGCTCATGATTGTATTC
AACATTGTGCTATTGGCACTCATTCACTTGAACATGAAGCAGCGAGTAGCAAGGCACGAC
ACTGTGGAGGCAGATACGTCTTCTATGCTGATCCGCCGCAAGCTATTGCTTTACATTGTT
GTCTTTATTGTTCATCGTACGCCAATGATGATCTATCGCATATTTGAAGCTGGAGGGATA
ACCTCTTTGAATGTAGGCCTCACTATGCAAGTGATTCAAGATTTGAACGGCTTCTCCAAC
TCGATCGTATACGGCGGCATTTGCCGCAGACGTGCGAAAAAAATGCCGCTCCCGCGTGAT
TGTGAAGCAGGCAGCATATCGTCACCATCCGACAATATTATGGCAGGCTATGCGGTCAAG
AAATGTGCTGCTGTCACTGAAGACGACCTCGATTCCATCTTTTTTTCGTCCTCAAGGATT
GGAACGACCTTGGCCCAATCGAAACGTAAAGCTTCGAGTGGATCCGACAGTGGAGACTCA
AGTGCGGATCGAAATGCTCATTCTTGCAAGACCCAAGCGACAAAGCAGGAAGAGCAGGGC
ACATGTTACCGCACTTGGCACCAGCGTCTACAAAAGCGATTCTCGTTGCACCATGTTTCT
TCACCTGCTCCTGTAGAGCCTCAAAAGATTGCTATCTTCACTTCAACATTCAACATGGGC
GAGAAGGATGTCAACGAAAGCGAATTGCATGAATGGATCCCTCTCGGACAAGATGTCTAC
GTTATCGGTGTTCAAGAATGCATGGACCTCGCAGACTTGCAAATTAAGATTCTGCGCCAT
CTCGTCTCTGGGTCAACCAGCAAATACGTGCATTACTCGCGCGAGATAGGCAAACGAGCT
ACAGCGTTGGGCTATCACGGGTACATTGCCCTGTGCATTTTTGTACGAGCGACAGCTGTG
GCATCGGGACGCTTTCGTATGCCTCATAGACAGAGCAACAACAAAAATGCTCAAGAAGTC
TTCCGTGGCAAGTCGCTGTTGCTCTTTGGACGCGCGTCGAATAAAGGTGCCGTCGGTATG
TCATTCCGGTTCGATGATACGTCTTTTGCGTTCGTGACGTGCCACTTGGCATCCGATTCG
TCGAGCCTTAAACGAACCAAACGCAAAAAAAGCTCCCACGCTGCTTTGCAATTACAAAAG
ACAGGTGACAGTGCTGCAGAGGCGAATCTGGCGTATGATAGCGGAAGTGCTGAGCGCAGT
AGTGGCGGTAGCAAAGCTTCGGTATGTGATGCAACTTCGATGGAGGCGCACCGCCCACCG
TCCAAAGTGGAGCGACGTAATCAAGACGCAATGGAAATCCTTCAGCAACTGTACTTGGAC
GAAGAAGATTATGGATTTGGCTTTCCGCATTTGCACCACCACAGCTTCATTCTCGGTGAC
TTCAATTACCGAATGACACGCAGAGGAGCAACGCCAATGGATATGGTGGAACTACTTGTG
AATGCTGGCACGAAACAACATCGCGCATGCGAAGACTTGAACACGCTGACTTTGCCATCG
CCATGTTCTCAAGCAATTTGTCAAATATCAACGCGCAACCTTTCTTCCCACGACCATGAG
GCAGACTTTCGGCAATGCATGACGCCCAAAGTGCAGAGCCCAACATCAATTGTAGCAACT
CGTACATCAACCAGCAACAGCGGTAGTAATTCAGCGCCGGTTGTCCTACAATCACTCGTC
GAAGAGCACGATGAGCTGTACTCCTTATGCCGCTCACAGCAGATTTTCCACGGCTTTCAG
GAAAGTGAGGTCACGTTCTACCCCACTTTTCGCCGCATTCGAGGACAAGCTCTGCGTCAA
CCCCTTGATGAGGTCACGTTTCACCAAAATTATTCTCTCGTAGCTGCTCACGGTGGGTAT
CGGGTGCCATCTTACACAGATCGCGTCTTGTATAGTTCGCTTGCAGGTACAGAGGATTCA
CTCCGCTGCTTATCCTATGATTCTTGCGAGGCAGTGACCTCGTCGGACCACAAACCGGTC
TCTGCTCACTTCGAGGTGGCACTGTTGGCGTCAACACGAAGATCATTCCCAACGTCGTCG
TTGAGTGAAGATGCGCTATGGAACGCCAACTCGACAGATAGTAATCCCATGATCCTTCAT
GCTAGTCCCTCTGCAAGTACGCTAGCTGCCGCTCGGATGGAGGACGTACCTGGCGCATGT
GAACTTCGTCTACGAATCGAATTTCGCTCGATCCATTGGATTGACGCGCTCGACTCGGCA
TTATTCGATCGTGCTGAACAAGTGCAGTTTGGTTTCCTCTTTCCATTGCCGTGTGAGGAT
GTATTCGCGCCTCAGCGCAAGTTGCACGAAGTAGCTGAACACTTGACGTTCGGCGACTCT
GTAAGCGAAAAAGGTGGTTGCTTCGCGTCTACTGTCACGCCGACCTCCAACTTTCACACG
TTGAAGTGGCACGAATTTGTTAACGGTGGCTTGCGCTATCACACTATGGCAGGAGCTGTC
GGTTGTAAGCACGTTGCAGTGGTGCTTCGCTCGTTGAGCCGAAGGTATTCAGTGTCCAAG
ACGTCGTCGGCGTCACGATTGTTAGGAAGTAGCTGTTCTCTGTCTCCACATACCAACGCC
AACTCAATCGCCTCGTCGTGCTCTCCGACCCCCCACAACGCTTCAATAGGGTCGTCTTCA
TTCTCATCGGAAAGATTGTTTGGGCACGGCACCTTCTGCACTAAAGGTATGACGAAGAAG
CGTGATGTGTGTGTACCACTGACTCTGGGCGGAAGACTGCTAGGTCGTCTGCAACTACGG
GTTTCCCTTCAAATGCGCCAAAAGAAATGA
>maker-pcu_contig_8-snap-gene-0.22-mRNA-1 Small mechanosensitive channel family protein
ATGACGCTCTCCTTCTGGCGCCTGGGGCTAGCGCTGTTAGCGACAATAGCTGCGTTCCTG
CTATCACGACCCGCAATCGAGCTGCTGCTGAATACGATCCGCTCTCGTCTTGACAAGCGC
GTACAGTGGATCGCAGACGTGCAGCATTCCATGCTCACGTATCTCTGGTGGTTTCTTTTT
CTTATCGTGGTACGCGATGTCGTTGCTCGATACATTCTGGACCTGGGCAGTCAAAAGGAC
GAGGTGATACAATATCTGGGCTACCTCGTCGCCATCCCCCTTGTGCTCTGCACTTTTGCT
ATGCGCAAAGTCATTACAAATCTCTTCATTCGATACTTCAAGTGGGACCGACACGCGGCG
GGCTACGACGCTCGGATCTTTGTCATCACCGAGTCGATCAAGTTTGTCTGTGTCATGCTC
ATACTGATTGAAATGTTCTACATTTTCTTTCTCTCGAATGCGCTCATGCGCTCGTTACTT
GTCGTGGGGGTTTTAAGCATCGAGTTGGTTGTTGTTCTTGCAGGTTTCACAGTCTTGAAA
AACGTCGCCACAGGACTTTTTCTTATCTTTGCAGAGCCTTTTCGGACAGGCAGTGAAGTC
AAAGTTCGGCAAATGTTGGGCTTTATCGATCGGGTCTCGCTTGCGAGGACGACTATACGA
CGTACGGATGGATCAATGATATTTGTGCCAAATGGCATCTTTGCCGATAATCACCATACC
AGTGGCAGCGCATTGGACGCTCACACTCATTCGATCATGCTGCAATTACATTCTGCTACA
TCGGCTCCAAAGATAAAGGAGCTTGTGCACGAGTTACAAGCTGTACTACCGGCGTTTGCT
CTGACAACTCAAGCGCTTGCTGCGCTACACAGAGATCGTCGTGAGACTGATGGCGTCAGA
TCGAGTAGTACAAGTGGCAACAACACAAGTACAATATTTGAAGACAGCACTCTGGAGGAC
CGGTATCAATCATCTACAAGCAGCAATGCTAACACTGACACGCCTCGTACGCGTGGAAGA
TCCAGCGCTATGGGGGATCGGTATCAATCAACTGTGAGCAGCAATGCTAACACTGACACG
CCTCGTACGCGTGGTAGATCCAGCGCTAACTCCAGTGCGTTTGATGCAAGTGGTCGACCT
ATTTTGCCGCCTCCTTCTCCTGTCCGCGTTGAGCTTTACGCAATGTTTCACGTAAAAGTG
ACGGTACTGATGGATCGCAACCAATTTGGCACAATTGAGAAGGCAAAGACAGAGGTGAAT
CTTGCCATCATTGACACGGCTCAGCGGCTCGGTGTCATCGCGCAGCAAACAGGTTACTGA
>maker-pcu_contig_8-snap-gene-0.29-mRNA-1 Kinesin
ATGGAACAAGACGGAAGCGTTGAGATGGAGAAAGAAGCGCTCGATGTGGAGGATGAGGGA
CATGACGGACAAGGGAAAGAAGGGAATGAGAAAGTTGCAGCGGGTTTTGGTGAGACGGAC
AAGGACAACTTTGATGTTGATGCGTTTGCACTCATGATGCAGGAAGACGTGATTGCGTAC
AAATTGTCGTGGGATCCATTGATGAAGATACTGCAAACTCTGGGTGCGTCAATGGCAAGG
CAGCAAAAAATGCAGCAAAGCAACAAATTGGCAATGAAGAAGATGGAGGATGAGGTTGCT
ACATTGCGTGAGGAATTAGCACGTGCGGAAGAGGAAAAGAAGGAAGCAATGGAGGCGATC
CAGAGTCAGGTTGGTGAGATGCAGAGTCAGTTGGAAGAAGGTCAAGGACAGACACGGGTT
GATGGTATAGAAGAGCAAAAGGGAATGGAGACTGGTCTTCAAGAAACATCGTCGGTGGAA
GGAAAACATGACGAAGACGACACGTCTTTAGCTGCAAAGCAGTCTCCACGTGCGAATAGT
ATTGGTAGACAGCCATTCGTGACAGCAAACGAACTTGATGACGCGAAGAATGAACTGAGA
GACGAGCTTAGAAACGCATTAGAGCGTGCTTTTGATCGCAATGTTATTGATCAAGGAGGC
GAAAATGGCGACAAAGCTAAAGGTCTGGAAGCAAGTCCTTTACATGACTACAGTGTCAAG
AACACTGCTGATGACAGTATCTCTAGTGTAATTGACACTCCAAGTGATAATGTGCCAGTA
ACTTCTCGATCCAGCGGAGAAGCAGATCGTTTTCAGGGATCGGCGCTACCCTTAGCGACT
GCAAGTGACCTGCAGCAGGAGGTGGCAAAACTTGAGGGATTACAAAATGCATTGAACGCT
CGAATGGCTGATCACGACCACCTCTTGGATACTTTAAATGAACGAGTAGGCAAATTGAAC
AAACTTTCGATGGAATGGCCGAATCTTGGAACCAATTCAGTAATTTCGTTACAAGAAGTG
AAATCTACCGATGAATCGATTGGCAAGGACAATGGTGGATCTATCGTACACAGTAAAAAG
CACGACGAATTTGCCACTAGTGTTAGCGACATTGTAAACAAGCTGAAGGAATTGAAAGCA
GTCCAGGACAAACACGACAATAAGCTGCAAGAGCATGACAAAACAGTACAAAAACACACT
GTGGACATTGTGGCACTCATCGAAAGTCTTGACGATATGAGAGTACATCAACAAACGATG
AATTTGATGTACGCACCAAGTAGTAGCACAAGTGAAGAATCGGTACCTGGAAGTGACAAT
GCATTAGCTGCCGTACCTGAGACTTCTGGTAGAAATGTCAAGGCTGATGACCGAGTTGTG
CCACTGCCACACCTCGATCTGTCGCTAGTGTTTACAAAGCTTACGGATTTGCGTCGTTCG
ATGGATGCATCACTCAATTCTCTTCAGGAAACCATCAAGGATGTTGCTAGCACTACACAA
AGTCAACAAGAGCAATTGGATGCGCTACGCAATAATGTGGCGTGTAATGAGAGTTTGCAT
ACAAACTTGGTGGAGGCCCGTTTGGCAATGCAGAAAGAAGTGCTGGCGCGTAATCAAACC
TACCAGGACCGGACAAAACCTCAATTGGCCGAGTGGCGTGAAGTACTGGAGTCGACGGAG
GAGAAGCTTTTCCAAGGAAACAGTGAAGAAGAAACTCTCTACGCACTGCAGCGGATCCAG
CGCTGTTATCATCAAACCATTTTATCGCTCGGTTCATTAGTTCACTCACCTCTGCGTATC
GCCGAAACACTTCAGGCTCTTGCAGATGAAGTAAAGCAGCTTCAAAAGGCTGTACAATTG
GGTGTAGCTCCACTCAAGGACTCTACCAATGCAAATGGAGCTGCTGGGGGTGAGACGAAT
CATGGGGAAGAAGCTTCTGCACGAAAATTGCAATACTTGGAGGAAGAAATTGATGCGACG
TTGCAAGTGAATATTACGACTGGGAAGAAGACTGACATGTTGATCAAAGGGCTCGAAGTT
ATACGCGAGAAGCTCGAGCTTCAATGGTCCATGTGGCATCGGAATTACAGTGCTGACCGA
GGTCAATCAAGTGAAGCAGTGATTCTTTATGAAGATCCAAGCACCAGCGCTGGCGGTGAC
ACTGAGAGTCGTGTATCAAATCAAGTGCGTCAAGCTGCTAGTGTTCACGTAGACGCAAGT
CCTGGTGCTGGTGCTGAAACTCGTGTAGTGAATGAGGTCCGTCACCAGAACCATCAGCAG
CGTAATCCCGATAATTTGCGTGAAATGGAGCTGCGTCTGAGTGGAGCAGTACGACGACTG
GGTAAAGTTGAAGAAGATATTGAGCGTTTGAATGATTTAACCGCAGAACTCGGCGCATTT
GATAGGAGGGGATCACACTTAAGCGCTGTCAGTCTTGATCGCCGTAGTCCTTCCACTAAC
AACTTGCGGACCGAATTAGTAATGGAAGAGATCGAGAAGCTGCGGCACGACGTGTTTGCG
GAGATTGAGAACCTCACAGGACAATTTTCAAAGGAATTACAAAATGAGGGCAATAGCACT
TCCAGTCTCATTCCCGGTAGTCGACGTAGTATGGTCGAAGCGGCAGTCAAGCAGGGAGAC
GTGCTCACTGATCTGTACACGCAAATGACGGGTCGGGAGCTCGACCCTCGACAGTACAAT
TCACCTGAAGGCTCGAAAGAGTTTTATGACAATTTCATGAAAGAAGTGACGAGAAATGTT
TCCAGTCTCATGAGCTCTGAGAAGGGTGGACAGCGTGTGTCTGGCATAGGCGGCGTCACT
AGTGCCAATGTCAATTACCGACTGCTGCTCGATAACTTTGCGCAGAAAGTGGATGATCGT
CTTGAAGATGCTCGTGAACATACAACCGAGGAATTGGCCAAACTTCGACGAGAAGTGATG
GAACAGCTGAAGATTCGACTCGAGGTGGCAATTCGTGATATTCGTGGCGAGTTGATGCTT
TTCCAGCCACTTGATGGGGATTCCACCGCAGTGGGAACAAAGCCCGTCATGTGTGTAGCC
TGTAGTCGACCAGTGCCTGTGTCTTCAGCTATCCATGAAGCTGGATCCCTTGCTGCCGAT
ATGACAAATGCCGAGATAACAAACTCAAGCTTGGGTGCTGAATATGAAAATTGTGACTTT
ACCATTCCTGACTACGGCAATGCGGAACAAGATGGTGCTCAATAA
>maker-pcu_contig_8-snap-gene-0.26-mRNA-1 Dihydroflavonol-4-reductase
ATGCTCTTTGGCTCGCAATATGACGAAGATGGTGGCACAGACCATAGTGGTAGCCCCACG
ACACCGCCACGAACGTCGCACAAGAAAAAGCCTAGCGCGGTGTCCTCTTCGTCGTCTCGT
AAAGGCAACCGGATCAACAGTCGCCGGGACAGATCGCGGCCCAGTATGGCTGACACCGCC
TCTGCTGTGATTGCGGCCAGCGAGAACAGTCCTACGCAGTCGTTCAACTCGACCACTTCG
TCCTCTGCGTCCTACTTGGCTGCTAACCAGCGTAATGGCAGCAACAGCAACTTTAACTTC
GTACGTTTTGATGTCAATATGAGTGCGAAGAGCAACACTAATGCGGGAGTGAATGCATCA
TCGTTGATGCTCAAGACGCGACGACGGAGCTCGAAGAAGAAAGGCGAGAGGTCGAAGAAA
TCAAAGCGACCAGTGGACCGCCAGTGCATGTATCCAAGTGTGTGGAAGCAGTTGCAGTTC
CGCAAGAAAATTGTGCAGCTCGCTACTAATTTGAGTGAAAAGCCCATTTGTGTGACGGGA
GTGGACGGCTTTTTGGCCTCGTGGATCGTGTGTGAGCTCCTCAACCGTGGCTACCGCGTG
CGAGGCACCGTGCAAAATGGCAAGGATGATATATCGGGACTACTGCAATTACCAAATGCG
AGCAAGAATTTCTCGGTCGTGGAGACATCGCTTCTGACCCCTGAAGCTTGTGACATGGCT
GTTCAAGGATGCGACTTTGTTATCCACACGGGTACTCCTTCGTCCTGCTCGGTGCGAGAC
CCGCTCTCTGAACAGCTTGAGCCGGGGGTTCACAGTATCGGTAGTCGTATGCACTGTATC
ATCCCCATGATGACCAACTTTATTCAAGCATGTGCACGATCGCGCATTAAAAGAGTCGTG
TTGACCTCGTCTGTTGCCGCAATGGCCGACTCAGTGACTCCGAATTCGATTATCAATGAT
GCCTGTTGGAATGTAACTTCATCGCTGGAGAAGAATCCGCACTTTTTGAGCTTAAAGCTG
GCGGAGGAGGCTGCATGGCAGCTTGCGGACCAATTGCCTAGTGATCGTCGCATTGATTTG
GTAACAATAAACCCGGGCACATTGTTTGGTCCGATGCTTTCAAAGTCCAAGCTGGCCCCT
GGAAACCGAGTCATATATGACTTAATCACGGGTCAATACTCGGCTTTGGTAGATCTGAAT
TGGAGTATGGTTGACGTGCGCGATTGTGCTGTAGCACATGTTGCAGCCTTGGAAAATAAT
GACGCTCGCGGGCGATACATCTGCGTCAACAAAAGCGTATGGATGAAGGAAATCGTAGAC
ATATTATCCAACAACGGTTATAGTGGCCGTGATTTGCCGTGGAAGGTGGGCTTACCCAGT
TGGGTTGGGCGTTTGCCAGCATACTCAGCTCAGCTTGGACAAGTGGGCGCTTCACTGTAC
ACTTACGATCCGACTTCCGTACGATCGTCACCGTATCTAGGTGACAAAGTAGTGGAGCAT
CTTAACATTCGTTTTCGCTCCGTTGACTCGACAATTGTGGAATCTGCCAACGATTTGCTG
AAGTGGGGACTTATTAAACCTTGGGCAGAGGACCACGAGGCGCTTGAGTGTGGTTGTTGC
CACCACGTATTTACGTTCTATCGACGAAAACATCATTGCCGGGAATGCGGTGTGATTATT
TGCAATGATTGCTCCATGTCTCGAGCAGTTGTGGAGGGAACAGAAGGGCGTGCGCGATTG
TGTGATAAGTGTGTAAAGGGATCTATCCCAGAGCTTCTCGACCTGTTAAGGAATGAAGAT
CCCGACAAAAAGCGCGTAGCGGTCGTCGCATTGGAGTCTTTGATGGAAAACCCATCGAAC
CACGACTATGTAACTCGTTTTGGCGGCATTCTGCTGCTAATGGACGAAATCCACCACCCC
GACGAATCCGTTTCGTCTCATGCTGCTGGTGCGCTATGTGCCTTGTCGTGCAGCACGGCA
AGCACCCTTCAGATGGTGCTCGAAGGAGCAGTTTTACAGATGTTGGAGGTTGAAGATACG
CTCAGTACATGGTCCATTTGCTTACAAGCCCTCCGCAACATTTGGAAGCAGATCAATCGA
CAAGATTTTCGGCGGATGCTACACGCTGTGGCAAGAGTATCTGCCGACGCCAAAATTGGA
GAACTTCGTGGCAACATCTTGCTCACCTTTGTGCACATGATGGATGCCGAAGAGATCCCA
AGCCTTTTGCCGGAAGGCCTGCTTTCTGTGTTGTATAACATGCTGCAGTCGAACGAAGAG
TTTTGTCGCTGCGCTGCTGCTCATGCTATCAAACATTTGGTGCCCGCTGGATATGATCCG
GATGTGACGATTGATGTGCCACCATATCTTGTGGACAACCACGAAGAGCTGTTCCTGAAT
TCGTCGCTGTCGGACCTTCAGTTTCTCGTAAAAGGACACATCGCTCCGATCAATGCTCAC
AAGGTTGTCCTCTTCTTCCGCAATTCGTACTTCAAGAACGTGGTGCGATTTGGATCAAAT
GCCAGTCAGACTGCTGTGATTGAAGTCGACAATTGCAGCTACGAAGTGTTTTCTGTCTTG
CTCCGTTTCCTGTACACGGGCAAAGTCGATATCACTGCAGACGTGGCTGAAGAGCTGCTT
CGGGCGTCGTCCTTTTACTGCGTGTACGAGTTGCAGAAGCGTACGGAGGCGTTCCTGAGC
GGTCAAATTTGTGTCGAGAACGTCGTGGATCTATTGACGCTGTCGGAAGAATGCAATGCT
GATGACCTGAAGAAGAACTGCGTGCCGTTCTTGATGCGCCATATCCACGAAGTTGTCCGT
CTCCCCGCTTTCAAGGAACATCGCGTACGCTCAAGCGAAGAAGTGCTCAAGGCATTGACC
AACATGCTCGGACCAAAGTGGGAAGCAAGTTACGCCAAGTTTAAAAAGTCGATTGGAATC
AAGGACCCAGAAGAAGATGCCAAAGAGGATGCAGAGCTTGGCGAAACTGAAAAGACGGAC
GAAGAGGAAGATTTGCGGCCTGTCATGCATCAAGTGAACGAAATCAAGGAAGCGCCGCTG
TCGCCGCATTTCCTGCTGTCATCCGTGCCGCCTCCCATATCATCGGGGAATCGATCAGCA
TTTGCGACGGAGTCACCACGGCTGAATACTGTGGGCGAAGACTCGTCGACCGAGGGCTTT
CACTTTCTGAAGACGCTCGGGAATGAGGACATGCTCTTCAATCGTCCTCATAATTTCTCG
GAGGATTTCTCCGAGGAAGGCGTGTGCTGA
>maker-pcu_contig_8-snap-gene-0.30-mRNA-1 Neutral ceramidase
ATGACACAACCATGCACTGCACCGCACACTAGTGTAGACATCTTCGAAGACACTGCTGCT
TGTCTCTACATCGGCGCCGCTATGTACGACATTACGGGACCAGCTGCCGAGGTTGGCATG
TTTGGATATGCCAAAGTGGGGCAGCTAACCTCCGGTATCCACATGCGTCTGCGAGCCCGC
GCCTTCGCCTTCTACGACTCGCAGACACACACACACTGCGCCTTTGTATGTGCTGAGCTC
GGGATGGTGTCCGAGTGGGTTACACAAACAGTCGTGCGTAGACTCGAGACACACCCGGAG
CTCCCAAGAGGTGCCTATAATCGAGAGAATGTCATGCTCAGCGCGACACATACACATTGT
TCACCCGGCGGGTTATCACACTACTTCATTTACAGTGTTCATCCACCTCTACACGGTGCT
GACAAGCAGAATTTTGAGTGTGTCGTGTCTGGGATCGTAGAGGCAGTTGTAAGAGCTCAT
AGGAACTTACAACCAGCGGTCATTCGAGTCTCCACCGGACTTTGTCTCGGTGCGTCCGTG
AATCGATCACTTGATGCTTATCTGTCCAATCCCAAAGAAGAACGAGCTCAATTCGAATAC
GATACGGACAAAACCATGACATTGTGGAGATTTGATGGACTAGATGGGTATCCCATTGGA
ATGATCAATTGGTTTGCAGTCCATCCAACAAGTATGGGCAATTGGTATACCTTGATAACA
GGTGATAATAAGGGATATGCCGCTTATGAGTTTGAACGGGAGCAAGGCACGAAACATTTG
ATGGACAGACCGAGAGCATTTGTCGCTGCCTTTGCACAGAGCAACGAAGGAGATGTAAGT
CCAAACATTTGTGGCCCAAGACATTCGAGCACCCAACATCAAGACTATGAACGAATGGTG
ACGGTAGCAAATGCACAGCTCGATAGTGCAAGGAAGCTGTATGCTGAGGCACTAACGACA
CCACCCATTGCAGGACGAATCAAGTTTGCTCATGAGTATGTTGATTACTGCAGTATTCAG
CTTAAAAAACGCTGGCAATTGAATGCCGAGTGCCCTACATCGACTTCGTCTGGATGTATT
GGTGTCTCTATGGTCAGTGGCACAGAGTTTGATGGTCGCGGTGTACCTGCAATAAAAGAG
GGGATCCGATGGGGGACGTATCCAAAGGTGACAACGTTGCCGGAACTCCAATCGCTGCAA
AAGGAGAAACCAATCATTTTTCCCACCGCACGCTATGGAATGTCACCAAAAGTTCTTCCG
CTTCAAGTGTTTGGCTTTGCCGAGTGCTTGCATATTGCAGCTGTCCCCTTTGAGATGACA
ACGATGGCTGGACGACGTCTACGAGCATCACTTCACGCGTCAATACGTCAATTATTGTCA
CCAGATCAAATTCTCTACGAACCCGTTATAGCTGGACTTACTAATGCGTATTGTGGCTAT
CTCACGACAAGGGAAGAGTACGCTGTCCAGCGTTACGAAGGTGCTTCAACTCATTTCGGC
CCCAATCAGCTTGTAGCCACATGCCAGCAGTTTGAAATCCTTGCCAAGGCCATGTACCAC
AGCCGCAACATCAAACCTGGGCAAAAACTACTCGCCGATTCTGGGATGCCACCCCCAAGC
ATTAAAGGAATGGGTGCCCTCGACTACAACATCCCTGTCTTCCATGACGGAGTACTTCCT
GGCGCATCATTCGGACAGGTTGTTGACGGTGCCAATGCTTTGACAGAATACACGAGGGGA
TCTACAGTGAAAGTACGCTTCCACGCTGCGCATCCTAAGAACAATCTGCGAATCCAAGGC
ACGTTTTTGGAAGTACAGCGTTGGATGGTAGACAGCAGTCGCGACAAGGGAGGCATTTGG
GTGATTCATGCGGATGACGGGGATACAAACACCACTTTTGATTGGGAACGTCAGGGCACG
TTTCGATCGATCGTGACGATCGAGTGGAGAATTCCGGACTCCACTCCTTGTGGGAAATAC
CGCATCAAAGCCAATGGCGACTGCAAGCATTTGCTCTGGCAAACTGTGACTCCATACTCT
GGTGTTTCGTCAACATTCCACGTGATTCAAGCCTGA
>maker-pcu_contig_8-snap-gene-0.23-mRNA-1 Conserved gene of unknown function
ATGAGTGCCGATCAGACGCCCCTCGATGAGACGAAGACTGCCAAGCGCGCTGTCGAGCAG
TTTGACCAAGAATTCCAGCGCTATACTACCAAGCAGACTGGCAAAAGTGCGCGGGCTGTG
GCCATGGCCCGTGCGGAACTCGCCAAGTACAATGCACTGGTCTTTCAGGACAAAAAGATC
GAGGAGGCTGGTCTGAAGAAAGGACGACTTACACCCGAAGTGCGCGCAGCCTACGAGAAA
AAGATCAAAGACCTGGAAGAAGCTCTGGACACGTTTCATCTCTCTGTTGCTGGTTACAAC
CGCACCAAGGCCATTATGTCGTTCGTGCTGCTTGTGGCGTTTGCCCTCATGATGTTTTTC
CAGCCGTGGGCCAAACACTTTGAGAATCCCAAGGATCTCACGTACGATGAATACGCGACG
TTAGAGGAAGAACCTACGGAGACGCTGAAAGAGACAGCAGAAGCTGCAGACATGAGCGAC
GAACTGTAG
>maker-pcu_contig_8-snap-gene-0.25-mRNA-1 Conserved gene of unknown function
ATGCAGCGGCACGACCGAGAGGAAACGACTCGCAATGAGATTGTGGTGCGCGTGGGAGAC
GCGTCGACAGGAATTGTACACGCAGTTGCGCTCGCTTCCGCCAAGTACTTTTCGCTTTCT
TTGGGCATTAAGTCACATGTTAAGAAGAAGTTTCACTTGCTCATACAAATGTCTATCGTG
GTGGATGAGATGCGTGAGACGCTGGAACGACTCAGTGGCGTTCCCATAGCCGACCAAATT
CTGCTATGCGGTCCGCCCTTTGCTCGATTGGATCCACGTCGCGCCGTTGAGTATTACGGA
TTACCCGCAGAGGCGAAGGACGTGTTTTTATACGATCGTCGACTGCTGTCACAGGAGACA
GCGGCGCCGTTCCCCGTGACAGCCGCTCTAACTCCAGTTGTCATCGAATTACCGTCGCAG
CCGATGGCTTCGTCGGAAGGGTCAAAGATGCTGAGTGAAAGCTCTCATCCGATGATGAGG
GCGTTGGTGGAGTACGAGGGTTACTTTCAACTACAAGTGAGTCAGAGTGAAGCACTTGAG
AAGGGCATTCGTGCCAACATTTCTGCGAGTGAATGTGGTGCACAAGAATTGCAAGTGCAA
GAGCGAGCGATTGCTGCTGCTGTGGCAAATTTGGATTTGTTCAAGACGTCAATGATGAAG
CACTTTTCTCCATTTTGGATGGATTTTCAGGCAACTAGTGCCAAGCATGAACGCTTGTTG
AGCCAGTTTGAGAGCTACCTCGAGGCGTTGAAAGCCGTGAAACTTCATCCGGCGCTAGCT
ACTGAAGATCGAACGTCTCTTTTTGATTGCATCCCTGTCGAGAAAGAGCGTGAGTGGTCT
GCGCAGTGTGAGCAATCCCACGTGCATGTGCGCGCACAGGTGTCAAAACTTCAACAGGTT
CACGACGAGATCTGCAAGGAAGTCGCTGATATGATGGCTGCACATGCTGAGTCCAGTCGG
GAATACGATCAAGCAAGAGCGGAATTGGAACAGATGAAAGCACTGGGTAGCAAGCAAACG
AACATTACAAGCACCTTGCGTGACAATTTACAGTACGTGCTCAGCAGTATTGAGGAGACG
TCAACGATAGCAAGCGGAAGTAATCCTATGCAAGCGTCCACGAATGCTCTAGACGTGTGT
CGGCGCATTGATGAATTATACCAAGGGCAGCAAAATATGATTCCTGAAGCACAGAGTCTT
AGCGAAGATATCGTCGCACAGGTGGACAAGATCGCAGCGAGAAAATCTTCCACATTTGCA
CGTGTACACTCCATCCTGCGCCAAATCTCAGTCTCTCAGTCGAAGATTCGGGATTTTGAA
AACTCATTGTCCGTGTTCCGTGAGGCTTTAGCAGCCCAAAAGAAGCACTTTTACGAGCTG
GAGCACCTAGAAAAGCTACCAGAATCATACACAGCTTGTCTAAAGGAGATCTCGAGACGT
CGTAAGTATGGCCGTATGTTTTCAGACCGAATTCAGTCAATGGCGGAAGAACTTGCTCAG
CTGCGCGAGGATGAAGTTCAACACCGAGAACAATTCTTGCGTAGCTATGGCCAGCACCTG
CCTCGCGATTTTGTCTCGGGGCTTGCGGAAAAACCGTCTCATTGTGAGTTCCGCATGCGC
CCATTCGACCAAAGTCTCCCTCTTATCGAAGATGAAGACGATGAGAGTTTCAGTCTGCAA
GGTGACAGTGAACGCCCTCCTTCAGACGAGTTTGTTGATTGCGAAGATCACGGCAGCTCC
TCTGAATCAGCCGCTAATGTGGATCTTCTTCAGGAGCGGTGCAATGAACTAGAGGCACGA
GTATCAGAGCTCACTGCCGAGTTAGCACAGTCAAAGAAGAATTTATACTATGATGGGTCA
GGAAGCGAATCGATTCCTCGCTCAGACACGTCAAAGACAAGCGCACGAGAAGGAGACAGT
TCGTGCGAGTTCCCGTTGGTACTAGCGCTGGCAGCAACGGCGGGTGGCATGACCAGCTCC
TTGGAAGCTGATCAGTCGAATCTTCTTGACCAAGAGCTAGCTACTGTGAGGCGAAACATT
GGTGAGCACAGCAAGCTGAGGAATTGA
>snap_masked-pcu_contig_8-abinit-gene-0.47-mRNA-1 Conserved gene of unknown function
ATGTCCAAAGGATCAGGCGCCAACAACAACGACGCAACCATCGCCAAGCTGGAGAGTGAA
AACCAGCAATTTCTGCTCAACGCGGCGGCCTTTGAAGAATATCCTTTTGAAGTGATTGCT
TGCATGATCATTCAGGAGCGATCGAAGCGCGAGAAGCAGCTGAAGGACAACCAGTTTAAA
CTTCAGCAGACGATCAAAGATCTGAGTAGTAGTGTTCGGTCACAGCGAACATCATTGGCG
AAGCTGCTTGGATTGCTGCATCTTCCCGCAGTTGACGATGACGTCGCTTTTGTAAACGCT
AGCTACGACGCCGTCGAAACGCGTGTGAAGGAGCTGTTAGCCAGCGCCGAGTCAGAACTG
GCAAGTTACTGGTTTCTTGCATCGTGA
>maker-pcu_contig_8-snap-gene-0.20-mRNA-1 Conserved gene of unknown function
ATGGAACGAGTGCTTTACGCCAGCACTTCCTCCAAGCCAGGCACGCAAGAATCAAAGAAA
GAACTGGACTGGAGGATATCCTTTGGCTTTTGGACAAAGCTTGATGCACTCTATCAATCA
TTTCCGCCTCCAGTAAAACCTCGCTGTCCAGCTTTGCCACACGATTCGGTCTCAGAATGG
TATACCCACGTCTTTTGGTTCCTCAACCTACGTAGTGAATGA
>maker-pcu_contig_8-snap-gene-0.15-mRNA-1 Gene of unknown function
ATGAGCTTTGCGGAGGCGCGCGACGGTGGGATTTATGGACGAGCTCATGACGGGCAAGCT
CTGCTTGTAGTGCCACCAGTCGCTTTCGTCAGGCAAATACCTTGTATCTACGCACGACAA
AAAATTGCGGAAGAAGAGGACGCGCGAGGATGTGGCAGTGATGGTGAAGTGATGGTGAAG
ATGAAGGTGGCTAAGGCCGTGGATCCCCCGCAATAG
>maker-pcu_contig_8-snap-gene-0.14-mRNA-1 Gene of unknown function
ATGGAATCTACCGGTGTGGATTTGCTGCTCCTCGCTTCCAAAGCGTTGAAACGAGCGCGA
ATCGTGCTACGGCATTTAGCATACGAGAAAGTCCTTGCTGAGATTCCGTCGCGAGCTACA
CGAAGTACTTGGAGCGACTGCAGCAACGTGACGTTCTTGCTGAACTTCAGCGCAGACCAG
CCGTTTCTTAAGTAA
>maker-pcu_contig_9-snap-gene-0.19-mRNA-1 Calcineurin-like phosphoesterase
ATGAGGCACGTCGGTTCGATTCTTCAGGTGCTGCTTCTTACCGTTGTGACCAATGACGTG
TCTTATGCCGTCCCACCACGTACTGCCATCATCGCACGCCAACAAGAACCTGAAGATTCC
GCCGACTTCGAGAAGCGCGAGGTAGAGAATTGCGTGCCATACGACATCCGGTCGTCTGTC
GTGGGATCACGCGTTGTCGTTGAGTGGGCTACACGGCGTACGTACATCCGCAAGGTGAAG
CTACAGAAAGCGCACGACACCAGCCCCGCGCTCGCCGATCCATGGCGCTCGTGTCACGAC
GTTGCCGCCAAAATGGAAGTGCGCTACCGCCGACTGGGCGACAATGACACAATGCTCGTC
ATTGGAGACTCTGAAGTCCCCTTTTCGAGCAAAGAAGCCATCACATACACTGCTGATGGA
GCCACATTCACTACGCACACAGCGTTCATTAACTTGCAAGAAGGAGAACAAAACGCGGCG
TACGAATTTACTGTAGGCTCGATGTTCCACGGTTGGTCATCAGTGCATCGACTAGGTGTT
AATACTCCGTTCAGAGGCGACAAGGTAGAGCGCTGCCGCCCAAAGCATGTGCACACGGCT
TATGGACTGAGGCCAGGCAGCTTGGCTGTGCAGTGGATGACCAAGGAATTTTGTGGGGAA
GGAAAAGCTCAGTTGCAGGTGGTGGAAGGGTACCATGCTCATATTGAGGTGGAGGGACCG
AACGCTACCCCTGTGGCAGCTTGGGCTAGCTCGACGCTGTTTGAAGATAATGGTGAGAAG
CAGTCCAAACGCTGGCTGCATGTCGTCCGGCTCGAGGGGTTGAAGCCGGACACTCGGTAT
ACCTACGTTGTCGGCAATGCACACTATGGGTCGTGGTCTATTCCATACGCTACCAAGACT
GCGCCTGCCCCATTGTTCTCAGGAGAGAAACCCAAACCTACGCGATTCCTGGTCACGGGA
GATATTGGCTACCAAAATGCGGCCACATTGCCAATGATGCAGTCTGAGGTGGCACAAGGA
GTCGTGGATGGCGTCGTGTCCGTTGGGGACTATGCGTATGACCTAGATATGATTGACGGC
CACGTTGGAGATATTTTCATGCAGGAAATTGAGCCGATTGCTGCAAGCGTTCCCTTCATG
GTGTGCCCTGGCAATCACGAGACACACAATACGTTCAGCCACTACTCGCAGCGCTTCCGA
CTCATGCCAAGCAACGAAAATGAAGGTGTACAGGTCGTCCACACTGGCGGACACTCGAAG
GATATGAAGCCTGAAGAGGTGCCAAACAACTGGTTCTATTCATTTGATGTTGGGCTAGTG
CATTTCGCGATTATCTCTACCGAGGTTTACTTCAAGAAAACCCTAGATGTGGACGGAGAC
ATAATTGCACGGCAGGAAGTGTGGTTGGAGCAGGATCTAGCCAAGGCAAATGCAAACCGA
GAGCAAACTCCTTGGCTCATAGTAATAGGCCACCGCCCCATGTACTGCACCTCTGACGAC
ATCAACTGCGGCGATAATGCTGCAATGTTGAGGGACAAGCTTGAGGACAAGCTGTTCATG
CACGGTGTTGACCTGTACCTGTGTGGCCACCAACACAACTACGAGCGAGCGTTCGATGTG
TACAGGTCTCAGACATGGAAGCGTACCCTTAACATGCGCGCCACCACGCACATCCTGACA
GGCGCATCAGGTCAGTACATGACGTCAACTATGCGCAAGGCCTTTGAAAGGCCAGCTGAG
GTTTGGGATGCCTTCCGCAACTCCATCTTTGGCTATTCACGCATGGCAGTCATGAATGCC
ACACATTTGCACTGGCAGCAAGTAGAAGCCGATCCTGAGAACCCAGTGGCTCGTGGTCTT
TATAGTCAAGTAGTAGACGACGTGTGGCTCATTCAGGAGCGACATGGTAGCTTTGCACCC
ATTGGACCAGCTTCTTAG
>maker-pcu_contig_9-fgenesh-gene-0.3-mRNA-1 Kynurenine-oxoglutarate transaminase
ATGGCGGAGCAGCTCGCCAAGCGCCTCAGTGGCTTCGACCAGCCCACAGTCTGGCACGAG
TTTACTCCTCTCGCCTTGGAGCACAAGGCTATTAATTTGGGACAGGGCTTTCCAGACTGG
CGCTGTGAGGACTTTGTCAAGCAAGCGGCCAAGGACGCACTCGACGCCGATTTTAACCAG
TACGCGCGCCCTCAGGGTCACAAGAAACTCGTGGAAGTGCTAGCCGCAAAATACTCAAAG
GAGCTAAAGCGGGAGATCGATTGGGCTCATGAGGTTGCAGTGGGTGTCGGTGCGACTGAG
ACCATCTACGCCGCGATAAACTCGTATGTACAGCCTGGAGACGAGGTGGTCGTGTTTGAA
CCTGCCTTTGACATCTACACGGCACAGGTACAAATGGCCGGTGGGATATGTCGCTATGTG
CCACTACAGGTGCGTTCGAGTGAGCAGACAGGGGCCAAAGAGTTCTTTATTGACGAACTG
ACGCTAGCGGCGGCCTTTTCATCGAAGACCCGTGCAGTTCTCCTCAACAACCCACACAAT
CCAACGGGCAAGGTGTTTACGGAAGACGAGTTGGAACTTGTTGCCAAGTATGTGCGGCGG
CATCCTCGCGTAATCATCATTTCCGACGAAGTGTATGAGCACATTGTGTTCGATGGTAAG
AAGCATGTACGGATTGCTAGCATGAACGGCATGTGGGAGCGCACGCTGACGATCTCAAGT
GCTGGAAAGACCTTCTCAGTCACTGGTTGGAAGGTGGGTTGGGCCATTGGCCCGAACGAT
TTGATCAAGGGCGTCCACCTCGCAAACAACTGGATCCAGTTTAGCGTCGCAACACCATTA
CAGGAAGCCGTTGCTAACATTTTAGAGCTCGCAGCAAAGCCGTACAAGGGGTTCCCCACC
TTCTATGCTTTCGTCGCTGACCAGTACAAGCAAAAGCGTGACCGTCTTAGTTGCGCATTG
GTGGAGGTGGGCATTGTCCCGATCACGCCTAGCGGTGGCATCTTTCTGTACTCGGACATT
TCCGCCGTCAAGGTGCCTGAAAGTTTTATCCAGCCGAAAATGACGTACGACTGGGCATTC
TGTCGCTGGCTCACGATCACCAAAGGTGTCACAGCGATCCCAACCACTGCGTTTTTCTGT
CCTGAAAACAAAGCAAAGGGCAGTCAGTGGGCGCGTTTTGCGTATTGCAAGACCGACGAG
GCCATTGAAGAGGCCATCAAGCGTCTTGCCAAGATCCACGAGCTATAG
>maker-pcu_contig_9-fgenesh-gene-0.6-mRNA-1 Disulfide-isomerase
ATGAGAGGCATGAGGCTGCTAGTGTGTGCTGCGGCAACGAGTGTATTGGCTGGCGTACAG
GGACTGTACTCGGGTGGGGATAGTGTACACGTGCTGGACCCGGAGAGCTTTCGTGAGCAG
GTGCTGGAGGACTCGAGCGTGTGGCTCGTGGAATTCTACGCGCCATGGTGCGGCCACTGC
AAGGAGCTCGCGCCCGCATACAAGAAGGCGGCCAAGGCACTAGAAGGCGTCGTGAAAGTG
GCAGCAATCGACTGCCAGGAGCACGAGAAGTTTGTGCAAGAGTTTGCGGTTGGTGGCTTT
CCCACGATCAAAATCTTTGGAGAGGACAAGACAAAGCCTACGACATTTGATGGCGAACGC
ACTGCCAAGGGCATCGTGGACGCTGCACTGACGGCGTCTCGTAGAGTGGTCAAAGCGCGT
CTATCGGACGGTACGGAGAAGAAGAAGAAGAAGGCAAAGTCTCAGCCAAAGAAGCAGTCA
CCAAGTGGCAAGAGCAGTGTCATTGCTCTCACGGACGACACGTTTGACGACATGGTGCTG
AACAGTGGAGACGTGTGGCTGGTGGAGTTTTATGCGCCGTGGTGTGGACACTGCAAAGCG
CTCGCTCCAGAGTGGGAGCAGGCTGCGTCAGATCTTAAGGGGTCCGTGAAGGTTGCTGCT
CTCGAAGCGACAGCGAATGAACGGAAGCCGAGTGAGTATGGCATCGAAGGATTTCCTACG
ATCAAGGTGTTTGGCCCAAACGCTATGGGTCCTGCTGATGCTGAGACCTACCAGGGAGAG
CGTACGGCTTCTGCTATCACGGAATTTGCACTCGCAGCTCTGGATGCAATGGGCGGCGGG
CTTCGAATCAAGGAGCTAGTGTCCGCAGACGCTGTGACCGACTTTTGCGAAGGCAAGTCG
AGTTGTATCATTAGTGTGCTCCCACACATTACTGAAGGCGGCAAGAGTGCACGTGAGGGC
TACATCAAGACACTTGAAGAGGCCGCGAAGCTGGTGCGCGGCAAGCCGTTCAAGTTTGGA
TGGATGCAAGGTGGTGACCAGCCTGAGTTTGAGAACCGCTTTGAGCTGACGTTTGGATAC
CCATCGCTGGTGGCTATTAGTCTGGAGCGGAAGCGCTACGTCGTGCAGCGCGGTGCCTTT
ACTGCGGAAGCTATCAGTGAATTCTTGCAGGGTGTCATGCAGGGTCGCGAGTCGACGGTG
GGCTTTAACGAGCTGCCAGAAATCAAGACGGTCGAGCCGTGGAATGGTGAAGACGTGCCA
CTCAATGAGATCGAAGAAGATGACGAGGACGACGATATCATGAATGAGATCCTGGGCAAC
GTCGCTGAGAAGGACGAGCTGTAA
>maker-pcu_contig_9-snap-gene-0.21-mRNA-1 RIO kinase
ATGAAGCTTGACGTGACTGCCATGCGCTACCTGACGAAGGAGCATTTCCGGGTGCTGACG
GCCATCGAAATGGGCATGAAGAATCATGAGGTGGTGCCTGTGGAGCTTATCAGCAGCATC
GCCAAGCTGCGTCATGGCGGCGTGCAGAAAATCCTCTCGCACTTGCTACGCAATAAGCTT
ATCGCACACGACGGCAACGCCTACGATGGATACCGTCTTACGTATAGTGGATACGACTTC
TTGGCACTACGCGTGTTCCTACAGCGCGGCCACATTACTGGACTGGGTCGTCAGATTGGT
GTCGGCAAGGAGTCTGATATTTACTTGGCCACACAGGAGGACGGTACAGAAGTTGCGATC
AAGTTCCACCGTCTTGGACGCACGTCGTTTCGTGCTGTCAAGTCCAAGCGAGACTATCTC
AAGAACCGCAAGTCGGTCAGTTGGTTCTACATGTCGCGCCTTTCGGCTATGAAGGAGTAC
GCTTTCTTGAAGGCATTGTACGACCGTGACTTCCCGACACCGACACCCCTCGACTGCAAC
CGCCACGCGATCTGCATGAGTCTTGTGGATGGCTACCCACTTAACCAAGTGCGCCATCTT
GCCAACTCAAAGGACGCCTATGACACGTCCATGTCGATTGTTGTGCGTCTTGCGGAGTAC
GGACTGGTCCACTGTGACTTCAACGAGTTCAACATTATGATTGGAGACGATGGCAAAATC
ACCATGATTGATTTCCCGCAAATGATCTCGACATCGCACCCAAACGCTGCCGAGCTGTTT
GATCGCGATGTGCACGGACTCGTGAAGTTTTTTTCGCGGCTACAAGGCGGCGCCTACACT
CCAGACCGTGTTCCGAAGCTGGAAGATATGGTTGCAAATGAGAATTTTCGGCTTGATGAG
GATGTGGAAGCCAGCGGCTTTGGCAAGGAGTTCGGCGAGAGAGTGCACGATCTTTCAATT
TTTTCGGCTCACCAAAACCTTGAGGACAGTGGTGACGAAGTCGAGGATGAAGGCAGGAGC
GAAAGTGAGGGCGAAGAGGAAACTGACGAAGAGGGAGCCGACGAAGAGGAAGTGCCAAAC
CTTGTGCAAGCATTCGAAGAGACGACTGTCGACAGCCAAGTTGACCAGCCCGATGAAGAT
CTCGATGACTCATTTGCCGTTGAGAACGAGATCATTAAGCAGCGAGTGCAACGCGACCGG
CAAGCACGCCAAAAGGCCGGAGGTAAGCGGCGGTCGCGAAACTCGTCCAAGCTGAGCATA
AAAGGCAAGCTTTACCACAAAAACGAGTGGTAA
>maker-pcu_contig_9-fgenesh-gene-0.7-mRNA-1 Conserved gene of unknown function
ATGCCCAATATGCTGAAGGATCTCATCTCGATGGTGTCACCTCAGGCCAAGCGCCCGCTG
CAATCGCCTTCGACCACCAACCGCCTCGCACCTGCCAAGCAGAACGTGGCTTCGGGCCCG
TTCGCTGACTTTGCGGCTCGGATAGAGGACGCCACTGGGACTGCGACTGTGGAGCAGCAA
CAAGAGCAAGCCAAGATGGACGCCTTCGTCTTCATGAACTTGCTGCGGTAA
>maker-pcu_contig_9-snap-gene-0.20-mRNA-1 Transcription factor
ATGGATCGTGTCAAACGAGAAGGCTACACCAACGATAGCTACGATCACCGGCGAGAAGTA
GCGTCACTTAAAAAGGATTCTGATCCGTGGGTTAGCTCCTCCGGTTTCGGCCTCGCCAAC
ATCCTGAATCGCAACAACTCTAGCGCCCCCCGCAGCAACATGTCTACCTTTAATCTTCCG
TCTCTTCACAGCTTCGGGAAGTCGCTACTTAACAAGCCGGAGATGCCCATAGCTCGGCAG
AATTATGAGGAAAACCGGCGTTTTACCTCTACACGCCTGCAGCATCATCGACGCAGCGTG
GACTTGTCTCCACCTCAGCTCTCGTCTCCGGACTCGCACCGCGTTACCATGGCAGCTGCC
GAAGAAGACAAGATAGACCAAGATATGGATGGTACTCGGAGCAATAACGGTACTCTGTCG
ATTCGCGGTGGACGCTGGACGGCAGATGAGCACGAACGTTTCCTTGAGGGATTTCGCATC
CACGGACACAAGTGGAAACGCGTGCAGCAGGTGGTACGAACACGGTCAGTGACTCAAGTG
CGTACACACGCCCAGAAGTATCTGCTTAAGGTGGCCAAGCTGAAAGCTGAAAAGAAGCAA
AGTGGCAAGACCGTCGACATGGCTACTTTGGCTGCTGAGCAGTCGAGTCGATCTACGGCA
GCAGAGGTCATCGATGACCACAGTACAGCTCCATCCACACCGGAGCAAGGATGCAGTGAT
CAGAGCCCACGCAAGACTCCTCGAAAGAATGTGCGGCGTCTGGATCACGGCAACTGCGAT
CCTGTGGATCAAGAATACATTGCCGCTGCTGCTACGACGCTATGCTTTCTCATGAGTCAA
AAGATTGATTCGTTGCTTGACACGAGACACGAACCGCATGTGGAAGTCAACAAGGTCGAG
TACGAGCCCTACGACTGTTACGCGGCATCGTCAGCTATTCCGTCTGAGGTCGAGCACAGC
CGCTCTCGCAAGCGAACTTACATGCACTTTATCACTGACCAAGAAGATGACTACGCGTCA
TCCTACGACACTGCTCGTGGCGAGCGTCCGTCGTACACAATTGAAGGCAAGAAGCTTTGC
TCGTAA
>maker-pcu_contig_9-snap-gene-0.18-mRNA-1 Conserved gene of unknown function
ATGTCAATGACCACGTTGCGTCAAATGAAGCAAAAGATCAATTTGAAGAAACGTGGTCAT
TACCGCATCTTCCGCGGCTGGCGGACGCGTCACCGCGTTGTACATCAAGTGCGCCGCGAC
GTGGAGCTACTATTCGACGATATTCGACGCGAATTAGGTGGTGAGTGGACGCTGCTTGAA
CCTCAGGCGGCAGCGATTTCGTCCTTCTCGCTGGACTGGGGCAACGATGGCAAGTTGCGA
CTGCCCCGCATGGAGGACTCATTCTTTGGTGTCTCAGTGAGTTTTCCGGCCAATCTGGAA
GTAGAAGATGACGATGCTGCAAGTGTAGATGAGCAAGTTGCTGAACTCGCTCTAGATAGT
GAGCAAGAGCCAAGTGAGCCATCGTCACCGGTCAAGGGGGCCAATGCACGCCCCAACACG
CGTGATACGTGCGTGTCAGCTGTGGAAACACACGGCACGACTCTTCAAGAAGAAATTAAT
GAGTGCCAAGCGGAAACGACGGACAAGCCACTGCAGCGTAGCAATGATGAGAACTCCAGA
CTAGATCGTGTCCAAGAGATTCTTGCAACGCACTCGCGAGCTGAAGTCCTGCTCGAGCTC
GAGTGGGTACGCCAGGCACTTCGTGACAGGAGAAAGTATTTGCGGTCTAAAAGACGAGTT
GAACGGGCTTGCGCATGA
>maker-pcu_contig_9-snap-gene-0.24-mRNA-1 Fimbrin-like potential actin filament bundling protein
ATGGAGCCTTTGTCAGCCACAAGTGACCGCGTTGTGCCCAAGCTGCATTTGCTCCACACT
GGTACAGACGTTGACAAGCGGCATCTCAACAATAGGCCGACAACTGAGCGTCTTCCATTT
CGTCCTTCACGACATGCCACAAATGGTTCAATGACTGGTCGAGTGGCTAAAGTGATCCCC
ACACGGATATCGGACGCATCCATCGAGTTACTTGAGACAGCACTGCTCCCACCAATGCGA
CTACGTGCCACCACCACAACCGCTTCTAACAACTTGCAATCGAGCCACCAAGACCAGCAA
AGACTAGACGCTGAAAGTAGCAAGAATTGTCGAGATAACGAAGCCGAGTTTCAAGTCCTC
CATCCAGCAATTGATGCATTAACCGACGAACGTGGCGAAGATTTGGCCCGTCTTTTGTTG
AGTCGGTGGTCGATTCACTCGGGCCAGGAGCAGTTTGCGTCAATCTCGCTATTCTGTGAA
ATGAAGCTCAACGAAGCAAAGCGTATGGCCTCCTGGGCTGAAGCACCCAATCGCTTCTAC
ACCGTCGTGTGCTGTCAATTGTTTGAAAAGTATCTGTCATGTCTAGAGACAAACAAGACA
TTTCATACCAACTCTGTGGTAGCAGCAGTTGGCCAGAGCATTGCATTCCTGCGAAGAATT
CATGTCGAGTTGGTAGCATCGATCTTTTTGCCCTTGACCCAGCTTCAAGTTGAGGATCAC
GCAGCTCACGAGGGTGGAGTCGACTACGAGCATCGCACGCCCTACTTCACGGAATTCAAG
CGGCTTCGTCGCAAAACTCAAACTCTTGTTGCAGCTGTAAGGGAATGCCAGAGTACGCGC
ACGACACGCCAACAACTGCCTGGAAAAGTGAGCAAGCTAATCACTCGTCACGCTAAACGT
CGAGATCAACAGATCCTTGCATCGACTTTTCGTGGCTGGGCCAACGCAATGGCAGCTCAG
CGCCAAATTCGAGCGCTCAAAGTCCAAACATTCCAAAACATGCACAAGACCAGTCTCATT
GCGTGGTTTCGCATCTGGCGCATTGAAGCAATGCGTCGAGCATATCATCGCGAGAGTGCT
GACTATCAAGCGATGTTGTCAGTCACGGCGGCATCCCTCAGTAGGAAGGACGTAGCGATC
GCAGATGCCGAAGCAAAGGTCACATCCATGGCGCGCATAATCTCCATCTTGACCGAGTCA
AACACGCAGTTATCGTATCGAGTTGACCACCTTGAAAACCTCTCCGTTGCAGCTGCATTT
GCCAATAGTGGTGATGGAGCTAGCAACGGGATGGACGACAACGATAGCGGTAGACGGCGT
AATGGCGGTGATTGCAATGCTTCCATTGGACGCAGGCGAGAATCCAACTATGAACGGATC
GACACCTTGCTCGCACAAGACGATGACGAGCGTATGGGACGCACAAACCGAATGCTACTC
GAGACTATGCTCGGAATGGCACGCATGGTCGAAATGTGCGCTATCCAGATGTCAAAAGAC
ATGATGGACTCGCTGGAATATCAACTTGACGGGAGCGTGCTTCAGCATCTCGCCGATATG
ATCCAGACGGAAAACGAACTCAAAGCGAAAATCGATGCAACTGAGGGCTATCTAACGTCA
TTTCAGTTCCGAGGAAACACCAGCAACATGCCGTCTTCAGTTGCTGCCGTAAAAAAGCCC
GCACGACCACGTGCTGTGACTGTCCGCGACCTGGCTCAGATGCCGATCGACACGTTGCTA
TTGAACTGGTTCCGAATGCACTTGAGCTTGTCGACATCTGTCGAGAAACCAAGCGACCGC
ACAATCAAAAACTTCACATCGGACCTCGCGGATGGACGCCGCTATTCCTTCTTACTGCAC
CGCCTTTTCCCTTCCTGGTTTGATGCCTCGATGGTGCATGAGATAGACGTTGACCAGCGA
CTGCAAAACATTGCCACTTTTCACGAGCGAGTGCAGCCATCGCTACCGCAAATTGTCACC
[truncated: 28,762,497 more chars]
