# Supplementary material for: Analysis of microsatellites from the transcriptome of downy mildew pathogens and their application for characterization of Pseudoperonospora populations
Source: PeerJ. 2017 May 2;5:e3266. doi: 10.7717/peerj.3266 (PMC5417063; doi:10.7717/peerj.3266)
Supplement: Table S1 [file peerj-05-3266-s002.xlsx]

## Sheet: Sheet1
Marker	Primer Code	F Primer	R Primer	Primer3 predicted Band Size	Prevalent Band Size (gel electrophoresis)	SSR Category	Motif	Gene Annotation	Gene ID	Electrophoresis Result	Amplification in P. humuli
SSR1	241/242	GACGGCCAGT TAGCTGCTGTGGATGTGACG	TACTTTCTCTGGGCAGCTGC	292	300	three	(AAG)12	Conserved gene of unknown function	maker-pcu_contig_7083-snap-gene-0.2-mRNA-1___1	A	yes
SSR2	243/244	GACGGCCAGT GCAGTTCCAGCCACTACCAA	GGCACTTGCATTGTCGTTGT	167	175	three	(CAA)11	Zinc finger protein 2	maker-pcu_contig_1248-snap-gene-0.0-mRNA-1___1	B	yes
SSR3	245/246	GACGGCCAGT TTGGGAGGACGAACTCAACG	TGCGCACAATCTTGTTGAGC	281	350	three	(AGA)10	GTP-binding protein engA	maker-pcu_contig_184-snap-gene-0.7-mRNA-1___1	B	yes
SSR4	247/248	GACGGCCAGT GACGAGCCATTTCCGATTGC	TCGGTCTTTTGGTCCAGCAA	233	no amplification	three	(GAT)9	DNA2-NAM7 helicase family protein	maker-pcu_contig_215-snap-gene-0.10-mRNA-1___1	C	no amplification
SSR5	249/250	GACGGCCAGT TTGAGTCGCTATGGTGCAGG	CCATGACGTTCACGACCGTA	299	300	three	(CAG)9	GJ15230	maker-pcu_contig_870-snap-gene-0.4-mRNA-1___2	E	yes
SSR7	253/254	GACGGCCAGT TGCAACGAAGGATAGCGTGT	GCAAACGACCCGCATCATTA	113	no amplification	four	(TTGC)4	Gene of unknown function	maker-pcu_contig_10746-snap-gene-0.2-mRNA-1___1	C	no amplification
SSR8	255/256	GACGGCCAGT GAGATCCTCACCCAGAAGGC	TAAGAATCGAGCCGATGCGG	193	200 and 300	four	(GCCT)4	Flagellar biosynthesis protein FlhA	maker-pcu_contig_4034-snap-gene-0.0-mRNA-1___1	E	yes
SSR9	257/258	GACGGCCAGT ACAGAGTCGAGAAACCGCAG	AGTACGTGAGGGTCATTTGCA	218	225	four	(TCGC)4	Conserved gene of unknown function	maker-pcu_contig_636-snap-gene-0.5-mRNA-1___2	B	yes
SSR10	259/260	GACGGCCAGT GGACGTAGCTGGCCCTATTC	GAAGCAGCAGGACACAATGC	214	350	four	(ACGG)4	RNA and export factor binding protein	maker-pcu_contig_747-fgenesh-gene-0.3-mRNA-1___1	B	yes
SSR11	261/262	GACGGCCAGT ATGCGGGAATCCTTGGGG	CATTTGCACCTTCGATGGCC	165	no amplification	five	(CTGGC)4	Alpha/beta hydrolase fold protein	maker-pcu_contig_1954-snap-gene-0.5-mRNA-1___1	C	no amplification
SSR12	263/264	GACGGCCAGT GACTACCGGGATCTGGAAGG	CAGGTCGATGACACCCTCG	255	no amplification	five	(GGCCC)4	Silent information regulator protein Sir2	maker-pcu_contig_9291-snap-gene-0.1-mRNA-1___1	C	no amplification
SSR13	265/266	GACGGCCAGT AACAGCTTCAACAACACGCG	GTGTACTGCGTGCATTCCAC	209	200	five	(GGCGC)3	NADPH-dependent 7-cyano-7-deazaguanine reductase	maker-pcu_contig_10366-fgenesh-gene-0.0-mRNA-1___1	E	yes
SSR14	267/268	GACGGCCAGT GAACGACTTCGACCCTACCG	CGGTAGCTGTCCAGTTCGAG	291	no amplification	five	(GCGCT)3	TonB-dependent receptor, plug	maker-pcu_contig_10755-snap-gene-0.1-mRNA-1___1	C	no amplification
SSR15	269/270	GACGGCCAGT TGAAATTCCGCGTACAGGCT	TTCGTGCATCTTCTGGCTGT	167	175	five	(CGCGC)3	C4 dicarboxylate binding protein	maker-pcu_contig_10858-fgenesh-gene-0.0-mRNA-1___1	E	yes
SSR16	271/272	GACGGCCAGT TCAGCCTTCTAATGCCCAGC	GTTGCTGTTGTTGCTGCTGT	254	275	six	(CAACAG)6	Multiple banded antigen	fgenesh-pcu_contig_1491-abinit-gene-0.9-mRNA-1___2	A	yes
SSR17	273/274	GACGGCCAGT GTCATGGAGATGGTGGACGG	GGGCTTGTCCTGGTCCTTC	231	no amplification	six	(GCACCT)5	Cl-channel clc-7	maker-pcu_contig_11108-snap-gene-0.1-mRNA-1___2	C	no amplification
SSR18	275/276	GACGGCCAGT CCCAAGACGCCTTCTTCTGT	AGACGCCTGTAGCCATTGTT	263	700	six	(GACAAG)5	Bile-salt-activated lipase precursor	maker-pcu_contig_1251-snap-gene-0.2-mRNA-1___1	B	yes
SSR19	277/278	GACGGCCAGT TATGTGGAGGGGCTGGAAGA	AGGATATCGACGGGTTTGCC	166	175	six	(GACGAT)5	30S ribosomal protein S18	maker-pcu_contig_1267-snap-gene-0.7-mRNA-1___1	E	yes
SSR20	279/280	GACGGCCAGT CCGACGATAAGGGGTTACGG	ACCCACCCTCCCTCAGTAAA	142	no amplification	six	(AGCAAC)5	General secretion pathway protein D	maker-pcu_contig_17566-snap-gene-0.1-mRNA-1___1	C	no amplification
SSR21	281/282	GACGGCCAGT CGCTCTTGCTGCAAACAGTT	TCAGTGGCACTCATTCGCAT	188	200	function associated	(GAT)6	Flagellar associated protein	maker-pcu_contig_2127-snap-gene-0.2-mRNA-1___1	B	yes
SSR22	283/284	GACGGCCAGT GAGATCCTCACCCAGAAGGC	TAAGAATCGAGCCGATGCGG	193	200	function associated	(TGC)5	Flagellar biosynthesis protein FlhA	maker-pcu_contig_4034-snap-gene-0.0-mRNA-1___1	E	yes
SSR23	285/286	GACGGCCAGT GGGAGTCCAAGCATCTGGAC	ATGCTGCTTTCTGACTCGCT	250	250	function associated	(TCTT)3	Flagellar associated protein	maker-pcu_contig_1597-fgenesh-gene-0.1-mRNA-1___1	B	yes
SSR24	287/288	GACGGCCAGT GCGTATCGATGAAGGCCAGA	GATCTGAGCTTCCTCGAGCC	292	300	function associated	(GAGC)3	Secreted RxLR effector peptide protein	maker-pcu_contig_13609-snap-gene-0.0-mRNA-1___1	B	yes
SSR25	289/290	GACGGCCAGT CAACCGCGAGAATAAGCAGC	AACATGCATCACTGGCTTGC	181	200	function associated	(GAA)4	Secreted RxLR effector peptide protein	maker-pcu_contig_1437-snap-gene-0.1-mRNA-1___1	B	yes
SSR26	291/292	GACGGCCAGT AAAACTACCGCGCAGAATGC	CGGTAGCCCAAATCGATGGA	209	200	function associated	(GAA)4	Secreted RxLR effector peptide protein	maker-pcu_contig_16325-snap-gene-0.0-mRNA-1___1	B	yes
SSR28	406/407	GACGGCCAGT AGGTGACGAAGAGGCCAATG	TTACCACGACGATGGTGACG	234	250	three	(CAA)8	Adherance factor	maker-pcu_contig_26-snap-gene-0.24-mRNA-1___1	B	yes
SSR29	408/409	GACGGCCAGT GGAAGAAGAGGGCGACACAA	GATCTATGCTGGGTGCTGCT	128	125	three	(CAA)8	AP-1 complex subunit beta	maker-pcu_contig_443-snap-gene-0.3-mRNA-1___1	A	yes
SSR30	410/411	GACGGCCAGT GCCCACCCCACGTAACAATA	AGGTTCTGCATCTGCGTCTG	141	150	three	(GCA)8	Zinc finger C3HC4/FHA domain-containing protein	maker-pcu_contig_523-snap-gene-0.3-mRNA-1___1	B	yes
SSR31	412/413	GACGGCCAGT TGGACTTACCACGGACTTGC	TGAGCTGTCACTACCACTGC	160	150	three	(AGC)7	Nucampholin	maker-pcu_contig_138-snap-gene-0.11-mRNA-1___2	B	yes
SSR32	414/415	GACGGCCAGT GCTCAAGTGTCTTGGGACGA	TTGCGTTCACCTCATCCTGG	250	250	three	(AGA)7	Endo-1,3(4)-beta-glucanase	maker-pcu_contig_166-fgenesh-gene-0.6-mRNA-1___1	B	yes
SSR33	416/417	GACGGCCAGT CCAACGTGAGAGTGACGGAA	CACTTTTTGCTGCAGTGGCT	271	275	three	(AAG)7	Conserved gene of unknown function	maker-pcu_contig_179-snap-gene-0.20-mRNA-1___1	B	yes
SSR34	418/419	GACGGCCAGT AGGTGCAAGGTCTGATGACG	TCCTTCACTCTCCCTGTCGT	149	150	three	(AGA)7	TIMELESS interacting protein	maker-pcu_contig_2136-snap-gene-0.0-mRNA-1___1	A	yes
SSR35	420/421	GACGGCCAGT GCGAGCGCAACATTGATGAT	CGTCGGGCTTTTGAGAGTCT	225	225	three	(GAT)7	Conserved gene of unknown function	maker-pcu_contig_2334-snap-gene-0.2-mRNA-1___1	B	yes
SSR36	422/423	GACGGCCAGT AGAACGCAGGGTCGAAACAT	CTTCCCGCCACCATCTTCTT	254	250	three	(AAG)7	Zinc finger, CW-type with coiled-coil domain 3	maker-pcu_contig_2561-snap-gene-0.1-mRNA-1___1	E	yes
SSR37	424/425	GACGGCCAGT GTGTTGAAGGCGCACATCTT	CATCGCCGATCGTGTAGACA	235	225	four	(CCGG)3	SEC-C motif domain protein	maker-pcu_contig_10150-snap-gene-0.1-mRNA-1___1	D	only amplified MSU-1
SSR38	426/427	GACGGCCAGT ATCCCCGATTCACCACGAAC	ACGACGCTCTTGGAACGATT	157	175	four	(AAGA)3	Kinesin	maker-pcu_contig_1017-snap-gene-0.1-mRNA-1___1	B	yes
SSR39	428/429	GACGGCCAGT ATGACGACCCAACGAACGAA	CACCACGTACCCACACATGA	156	150	four	(ATGC)3	Serine/threonine protein kinase	maker-pcu_contig_1017-snap-gene-0.3-mRNA-1___1	B	yes
SSR40	430/431	GACGGCCAGT CTCGCTGGACCGGTTGCT	GGTCAGGTTGAACATCGGCT	241	several bands for 10 only	four	(GCCT)3	Selenocysteinyl-tRNA(SeC) synthase	maker-pcu_contig_10368-snap-gene-0.1-mRNA-1___1	D	only amplified MSU-1
SSR41	432/433	GACGGCCAGT CGCAATCAACAGTTTGCCCA	GTCTGGTCTTTGCAATGCGG	258	325	four	(GGAA)3	Voltage-gated Ion Channel (VIC) Superfamily	maker-pcu_contig_104-snap-gene-0.21-mRNA-1___1	B	yes
SSR42	434/435	GACGGCCAGT TGGAGGGCTTAGCAGTGAAC	CCACATCCGTCTCGTTGGTA	104	175	four	(TGCG)3	Gene of unknown function	maker-pcu_contig_10410-snap-gene-0.0-mRNA-1___1	B	yes
SSR43	436/437	GACGGCCAGT CGAAATCAACCTGCGCAACA	GTGCTTGAAAAAGCCGTCGT	223	150	four	(TGGC)3	Glutathione S-transferase domain	maker-pcu_contig_10549-fgenesh-gene-0.0-mRNA-1___1	B	yes
SSR44	438/439	GACGGCCAGT TGCACCTCGAAATGTGACGA	TTGAACGTGAGCGCAAGTTG	158	175	four	(ACCG)3	Gene of unknown function	maker-pcu_contig_1075-snap-gene-0.2-mRNA-1___1	B	yes
SSR45	440/441	GACGGCCAGT TCCTCGTGGTGGAACTGATG	ATGCAGCCTCGCCATAGATG	243	250	four	(GCAG)3	L-asparaginase	maker-pcu_contig_10786-snap-gene-0.1-mRNA-1___1	D	only amplified MSU-1
SSR46	442/443	GACGGCCAGT CAAGTTGCGCGTTTGTCGTA	CGCAACAATTCAATGCCCCA	300	300	four	(CGAT)3	Crinkler (CRN) family protein	maker-pcu_contig_109-snap-gene-0.17-mRNA-1___1	B	yes
SSR47	444/445	GACGGCCAGT AAGTGGCACAGCAGTCAAGT	CATCGTCGTCCGCCTGAATA	195	200	five	(AGCGC)3	Conserved gene of unknown function	maker-pcu_contig_11592-snap-gene-0.0-mRNA-1___1	B	yes
SSR48	446/447	GACGGCCAGT CGCAGATGCTGATCCTGGAT	CCCAGTAATTGCTTTCGGCG	228	250	five	(CGTGG)3	Transmembrane periplasmic glucans biosynthesis protein	maker-pcu_contig_12814-fgenesh-gene-0.0-mRNA-1___1	E	yes
SSR49	448/449	GACGGCCAGT GCTTGACAAGTGGCTTGAGC	GCCGATCGGGATGTTTGTTG	220	225	five	(CTACG)3	Dynein heavy chain	maker-pcu_contig_138-snap-gene-0.7-mRNA-1___1	B	yes
SSR50	450/451	GACGGCCAGT CAGGGCGAGAAGATGAGCAA	CATCGCCTTCAGATGTTGCG	243	250	five	(CGCAG)3	Glutamyl-tRNA synthetase	maker-pcu_contig_15077-fgenesh-gene-0.0-mRNA-1___1	D	only amplified MSU-1
SSR51	452/453	GACGGCCAGT ATCATCGACCACCTGATGCC	GTAGGCGTCTATGCGTTCGA	237	250	five	(GCGCG)3	Cobaltochelatase, CobN subunit	maker-pcu_contig_15505-fgenesh-gene-0.0-mRNA-1___1	E	yes
SSR52	454/455	GACGGCCAGT CACGTTGCCTGCTCTCTGTA	TGGTCAATCTGCCGGAGAAC	192	200	five	(CGGCC)3	Sugar kinase	maker-pcu_contig_15976-snap-gene-0.1-mRNA-1___1	D	only amplified MSU-1
SSR53	456/457	GACGGCCAGT CCCACCGACGAGTTCTACG	GACATGTTCGCTTGACCGC	141	several band sizes	five	(GCCGG)3	Oxidoreductase FAD/NAD(P)-binding domain protein	maker-pcu_contig_1613-fgenesh-gene-0.2-mRNA-1___1	E	yes
SSR54	458/459	GACGGCCAGT CGATGACCTCAAGATCGGCA	TCCAGTGGCTCTTGCTGAAG	245	250	five	(GGCCT)3	4-hydroxybenzoate polyprenyl transferase	maker-pcu_contig_1658-snap-gene-0.3-mRNA-1___2	E	yes
SSR55	460/461	GACGGCCAGT AAAGCACATCGCCAGATTGC	CAGTACCTGTGGGGCTATGC	221	225, 800	five	(GCGGC)3	Glucose-6-phosphate 1-dehydrogenase	maker-pcu_contig_1775-fgenesh-gene-0.0-mRNA-1___1	E	yes
SSR56	462/463	GACGGCCAGT CTGGGTGCGTTTCTGGGG	CCATGCTGTAGAAATGCGGC	283	300, several band Sizes	five	(GCCGC)3	Lipid A biosynthesis acyltransferase	maker-pcu_contig_1775-snap-gene-0.7-mRNA-1___1	E	yes
SSR57	464/465	GACGGCCAGT GACAAAAACGTGGACACCCG	TGGACCTTTTCCCCCATTGG	241	250	six	(GGCGGT)4	ATP-binding Cassette (ABC) Superfamily	maker-pcu_contig_1769-snap-gene-0.3-mRNA-1___1	A	yes
SSR58	466/467	GACGGCCAGT AGGCTTTCAGTGGGTGTGAC	CATCGTCAGGGTCGTACTGG	187	several band sizes	six	(CAGACG)4	TonB-dependent siderophore receptor	maker-pcu_contig_2235-snap-gene-0.2-mRNA-1___1	E	yes
SSR59	468/469	GACGGCCAGT GGAGACAGGACGAGTGAACG	TCGAGTCCTGTCCTGCTACA	268	275	six	(GAGCAA)4	Basal body protein	maker-pcu_contig_418-snap-gene-0.5-mRNA-1___1	B	yes
SSR60	470/471	GACGGCCAGT AGCAATGGCATGTACCACCA	GCATAAGTCCGCCTAGTCCC	118	125	six	(GCAACA)4	Conserved gene of unknown function	maker-pcu_contig_4347-fgenesh-gene-0.0-mRNA-1___2	E	yes
SSR61	472/473	GACGGCCAGT CCAAGAAGCGCGTCAAAACA	ATTGAACCTGAGCCTGAGCC	102	100	six	(AGCTCA)4	Transposase	snap-pcu_contig_339-abinit-gene-0.21-mRNA-1___1	B	yes
SSR62	474/475	GACGGCCAGT AGGAGGAAGAGGCTGTGGAT	GCTCCGTGTTGAGTCATCCA	248	250	six	(GAAGAC)3	Conserved gene of unknown function	fgenesh-pcu_contig_2035-abinit-gene-0.13-mRNA-1___1	B	yes
SSR63	476/477	GACGGCCAGT GCATCTGGTGTCGTGTCCAT	CGTGAACGGACCAGGTACAA	207	300	six	(TTGCAA)3	ATP-binding Cassette (ABC) Superfamily	maker-pcu_contig_100-snap-gene-0.17-mRNA-1___1	B	yes
SSR64	478/479	GACGGCCAGT GCGACGATTCCTCATGTCCT	CGTCACTTGGCAATGGCATC	154	175	six	(CAAGAG)3	Conserved gene of unknown function	maker-pcu_contig_1052-snap-gene-0.0-mRNA-1___1	B	yes
SSR65	480/481	GACGGCCAGT AAGTTGCGCAGTTCGTGTTC	TAGCCTTCGATGCGGCTG	223	several band sizes	six	(TGCCAG)3	Lipoprotein	maker-pcu_contig_10876-fgenesh-gene-0.0-mRNA-1___1	E	yes
SSR66	482/483	GACGGCCAGT AGCGTCGTTCACCAAGATGT	CAGTGTCGTTGGCTGTTTCG	244	250	six	(TGGAGG)3	Type II (General) Secretory Pathway (IISP) Family	maker-pcu_contig_1092-snap-gene-0.2-mRNA-1___1	A	yes
SSR67	484/485	GACGGCCAGT GGTGCTGCGTGTGTTTGAAT	AGTCGTCTCTGTGCCTTTGG	300	300	function associated	(GGT)4	Mitogen-activated protein kinase	snap-pcu_contig_14-abinit-gene-0.78-mRNA-1___1	E	yes
SSR68	486/487	GACGGCCAGT AGTGCTCGACCAGAACCAAG	TGTTTGCATCGCACCACTTG	231	325	function associated	(GCT)4	Mitogen-activated protein kinase	snap-pcu_contig_482-abinit-gene-0.32-mRNA-1___1	E	yes
SSR69	488/489	GACGGCCAGT TGCCTCGACTGGATTGAACC	TAACGTTTGCAGTTGCTGGC	298	300	function associated	(GCT)4	Flagellar hook-length control protein	snap-pcu_contig_5229-abinit-gene-0.2-mRNA-1___2	B	yes
SSR70	490/491	GACGGCCAGT GTTGAGCGGAAGGTGACTCA	CGTCACCAAGGCTGGATCAA	147	150	function associated	(GCCT)4	CRN domain-containing protein-containing protein	maker-pcu_contig_10422-snap-gene-0.1-mRNA-1___1	B	yes
SSR71	492/493	GACGGCCAGT ACCACCATCCGCAACAAGAT	TGACGACCTTCACACCATCG	238	no amplification	function associated	(GCCG)3	Flagellar hook-associated protein 2	maker-pcu_contig_10666-fgenesh-gene-0.0-mRNA-1___1	C	no amplification
SSR72	494/495	GACGGCCAGT CAAGTTGCGCGTTTGTCGTA	CGCAACAATTCAATGCCCCA	300	300	function associated	(GCCG)3	Crinkler (CRN) family protein	maker-pcu_contig_109-snap-gene-0.17-mRNA-1___1	B	yes
SSR73	496/497	GACGGCCAGT GTATCTCCATGGGTGTCGCG	TGACCTTAAACACGCGTCCA	112	125	function associated	(GC)5	Crinkler (CRN) family protein	maker-pcu_contig_12701-snap-gene-0.0-mRNA-1	B	yes
SSR74	498/499	GACGGCCAGT TGATGCCGGTGGATTTCGAA	TCGGCTCCAGCATCGAATAG	162	175	function associated	(GC)5	Flagellar motor switch protein FliM	maker-pcu_contig_13564-fgenesh-gene-0.0-mRNA-1	D	only amplified MSU-1
SSR75	500/501	GACGGCCAGT CGAAAAGGTCATGTCGACGC	ACCTATCGCATCAGCAAGGC	121	125	function associated	(GAA)4	Crinkler (CRN) family protein	maker-pcu_contig_23750-snap-gene-0.0-mRNA-1___1	E	yes
SSR76	502/503	GACGGCCAGT TCTACCTGCTGCACTTGCTC	CGAATAATCTGACGCCCCGA	276	450	function associated	(GAGC)3	Secreted RxLR effector peptide protein	maker-pcu_contig_344-snap-gene-0.10-mRNA-1	B	yes
SSR77	682/683	GACGGCCAGT ATGACTTCCGCTACCGCCTC	TCGCATTGGAAGTCCGGAAA	164	175	four	(CCGC)3	Aminotransferase class I and II	maker-pcu_contig_1135-snap-gene-0.2-mRNA-1___1	D	only amplified MSU-1
SSR78	684/685	GACGGCCAGT AGCCTCTTTTTGTGCCTCGT	CCTAATGCGCCGACTTTTCG	250	250	three	(AAG)8	ATP-dependent DNA helicase	maker-pcu_contig_141-snap-gene-0.17-mRNA-1___1	B	yes
SSR79	686/687	GACGGCCAGT TGGCATGGCTTCGTACATGT	TAGTGGTGAGGAGGGGTCTG	272	400	three	(TCT)7	Tankyrase 2	maker-pcu_contig_3069-snap-gene-0.1-mRNA-1___1	A	yes
SSR80	688/689	GACGGCCAGT TCTTCATGCGGCACTTCCAT	GCTGTAGCATCGCTCAGCTA	222	225	three	(TCA)7	Myotybularin	maker-pcu_contig_332-snap-gene-0.9-mRNA-1___1	B	yes
SSR81	690/691	GACGGCCAGT TCGAAGCCGTATCATCAGCC	GGTCTGCCAGCTGTCGTAAT	134	150	three	(GAT)7	CG13625-PA	maker-pcu_contig_438-snap-gene-0.3-mRNA-1___1	B	yes
SSR82	692/693	GACGGCCAGT CGAAGAGGAAGCAGAGGTGG	CTCATCGACAGCCGCAATTG	199	200	three	(GAA)7	Cell division control protein 45	maker-pcu_contig_517-fgenesh-gene-0.4-mRNA-1___1	B	yes
SSR83	694/695	GACGGCCAGT GTCGAAGCTGCGTCGAAATC	GCGGCTTTCTCTAGAGCGAT	135	150	three	(CAT)7	Voltage-gated Ion Channel (VIC) Superfamily	maker-pcu_contig_626-snap-gene-0.5-mRNA-1___1	B	yes
SSR84	696/697	GACGGCCAGT TTCAGGAAGCGCGAATGTCT	GAAAGGAGGCGTCTTCACCA	191	200	three	(ATG)7	Eukaryotic translation initiation factor 3 subunit	maker-pcu_contig_87-fgenesh-gene-0.3-mRNA-1___1	B	yes
SSR85	698/699	GACGGCCAGT GGAGGAGGAGGAGGAGGAAG	TCAACGTCGGGATCTTGACG	287	~300 and ~400	three	(AGA)7	Digestive organ expansion factor	maker-pcu_contig_88-snap-gene-0.12-mRNA-1___2	A	yes
SSR86	700/701	GACGGCCAGT CCTCCGGCATGCAGATACTT	CTTCTCCCATCCTACCGCAC	290	350	three	(GAT)7	Conserved gene of unknown function	maker-pcu_contig_921-snap-gene-0.11-mRNA-1___1	B	yes
SSR87	702/703	GACGGCCAGT AGCATTGACGCCGCTATACA	ATACGCAGTTCAAGCAGCCT	233	250	six	(GAAGCT)3	Conserved gene of unknown function	maker-pcu_contig_11-snap-gene-0.29-mRNA-1___1	B	yes
SSR88	704/705	GACGGCCAGT CAAATGCCCATGGGAATGCC	ACTCATCTGCGCGATCTGAG	114	125	six	(AATGCA)3	Conserved gene of unknown function	maker-pcu_contig_1120-snap-gene-0.6-mRNA-1___1	A	yes
SSR89	706/707	GACGGCCAGT CAATGAAGTGGTGAACGCCG	CTGGCCGTCCATGTCAGAC	277	several band sizes	six	(CTACGG)3	Beta-lactamase	maker-pcu_contig_11256-fgenesh-gene-0.0-mRNA-1___2	E	yes
SSR90	708/709	GACGGCCAGT GAATTCAGCGTGGTCGAGGA	TCTCGAAGATCCATTGCCCG	220	several band sizes	six	(CAACAG)3	DNA ligase D	maker-pcu_contig_11263-fgenesh-gene-0.0-mRNA-1___1	E	yes
SSR91	710/711	GACGGCCAGT CCATCCAATCTGCACACCCA	TGGCCACAGTATCAAGGCAG	214	200 and 150	six	(CACCAG)3	Lysocardiolipin acyltransferase	maker-pcu_contig_11806-snap-gene-0.1-mRNA-1___1	B	yes
SSR92	712/713	GACGGCCAGT TCAATGTCTCCAGCACCCAC	CGATGAACCACAGGTCGCT	294	several band sizes	six	(GCCTGC)3	Iron transporter	maker-pcu_contig_6912-fgenesh-gene-0.0-mRNA-1___1	E	yes
SSR93	714/715	GACGGCCAGT TCTGCGTGTTCATCCTCACC	CGCAAATGTCCCCATCGTTC	298	300	six	(CTTTGA)3	Sensor histidine kinase/GAF domain hybrid protein	maker-pcu_contig_248-snap-gene-0.11-mRNA-1___1	B	yes
SSR94	716/717	GACGGCCAGT ACCAGTGGCTGCTCAAGATC	TCCATGGGAACGGGATAGGT	289	300	six	(GATGTG)3	Transcriptional regulator, LysR family	maker-pcu_contig_2802-snap-gene-0.1-mRNA-1___1	E	no amplification
SSR95	718/719	GACGGCCAGT CGAAAAAGCACCGAAAGCCA	TACAAGTTTGTCCCGTCGGG	292	450	function associated	(GAA)4	Flagellar radial spoke protein	maker-pcu_contig_1764-snap-gene-0.1-mRNA-1___2	B	yes
SSR96	720/721	GACGGCCAGT CGAAAAGGTCATGTCGACGC	ACCTATCGCATCAGCAAGGC	121	100	function associated	(GAA)4	Crinkler (CRN) family protein	maker-pcu_contig_23750-snap-gene-0.0-mRNA-1___1	B	yes
SSR97	722/723	GACGGCCAGT TGTTTCCGGTGAAGATCGCA	GCTTCCACGATGAACGCATC	237	250	function associated	(GA)5	Crinkler (CRN) family protein	maker-pcu_contig_24522-snap-gene-0.0-mRNA-1___1	A	yes
SSR98	724/725	GACGGCCAGT TCTACCTGCTGCACTTGCTC	CGAATAATCTGACGCCCCGA	276	425	function associated	(CTTT)3	Secreted RxLR effector peptide protein	maker-pcu_contig_344-snap-gene-0.10-mRNA-1___2	B	yes
SSR99	726/727	GACGGCCAGT GGTTCGCGTGAAGCTTTGTT	CCTGCGCAATGTCTTCTTCC	136	150	function associated	(CTTG)3	Intraflagellar Transport Protein 140	maker-pcu_contig_35-snap-gene-0.13-mRNA-1___1	B	yes
SSR100	728/729	GACGGCCAGT TCCGCTGCATGTCTGGATTT	GGATAACGTCAGAGCGAGCA	180	200	function associated	(CGG)4	Drug/Metabolite Transporter (DMT) Superfamily	maker-pcu_contig_4071-snap-gene-0.0-mRNA-1___1	B	yes
SSR101	730/731	GACGGCCAGT CCCTGCTACGTGAACGCTAC	CAGCGTGAAGTAGTGGCTCA	137	several band sizes	function associated	(CAAA)3	Drug resistance transporter, EmrB/QacA subfamily	maker-pcu_contig_5863-snap-gene-0.0-mRNA-1___1	E	yes
SSR102	732/733	GACGGCCAGT CAAAAAGCGCGATATCGGCA	CCCAACCACGTCTTCTTCGA	277	275	function associated	(AGA)4	Crinkler (CRN) family protein	maker-pcu_contig_925-snap-gene-0.6-mRNA-1___1	A	yes
Legend
Electrophoresis Results
(A) Amplified across at least 8 P. cubensis isolates. Showed polymorphism, confirmed with fragment analysis
(B) Amplified across at least 8 P. cubensis isolates. Products monomorphic
(C) No amplification
(D) Only positive control amplified, MSUyes1
(E) Poor amplification and/or non-specific amplification
